# Supplementary material for: Structural Identification of Metalloproteomes in Marine Diatoms, an Efficient Algae Model in Toxic Metals Bioremediation
Source: Molecules. 2022 Jan 7;27(2):378. doi: 10.3390/molecules27020378 (PMC8779346; doi:10.3390/molecules27020378)
Supplement: Supplementary file 1 [file molecules-27-00378-s001.zip]

Archive with 2 entries (2 files):
- datasheet-1.xlsx
- datasheet-2.xlsx
