# Supplementary material for: Structural Identification of Metalloproteomes in Marine Diatoms, an Efficient Algae Model in Toxic Metals Bioremediation
Source: Molecules. 2022 Jan 7;27(2):378. doi: 10.3390/molecules27020378 (PMC8779346; doi:10.3390/molecules27020378)
Supplement: Supplementary file 1 [file molecules-27-00378-s001.zip › datasheet-1.xlsx]

## Sheet: Fistulifera solaris
Proteome with characterized proteins
Uniprot Entry	Protein Name	Gene name	Protein length	Subcellular Location	E.C. number	GO pathway	GO (IDs)
A0A1Z5KFU9	(3R)-hydroxymyristoyl-[acyl-carrier-protein] dehydratase (EC 4.2.1.59) (3-hydroxyacyl-[acyl-carrier-protein] dehydratase FabZ) (Beta-hydroxyacyl-ACP dehydratase)	FisN_2Lh227	197	SUBCELLULAR LOCATION: Cytoplasm {ECO:0000256|ARBA:ARBA00004496}.	4.2.1.59	cytoplasm [GO:0005737]; (3R)-hydroxymyristoyl-[acyl-carrier-protein] dehydratase activity [GO:0008659]; 3-hydroxydecanoyl-[acyl-carrier-protein] dehydratase activity [GO:0008693]; 3-hydroxyoctanoyl-[acyl-carrier-protein] dehydratase activity [GO:0047451]; 3-hydroxypalmitoyl-[acyl-carrier-protein] dehydratase activity [GO:0004317]; fatty acid biosynthetic process [GO:0006633]; lipid A biosynthetic…	GO:0004317; GO:0005737; GO:0006633; GO:0008659; GO:0008693; GO:0009245; GO:0047451
A0A1Z5JEN2	(3R)-hydroxymyristoyl-[acyl-carrier-protein] dehydratase (EC 4.2.1.59) (3-hydroxyacyl-[acyl-carrier-protein] dehydratase FabZ) (Beta-hydroxyacyl-ACP dehydratase)	FisN_2Hh227	196	SUBCELLULAR LOCATION: Cytoplasm {ECO:0000256|ARBA:ARBA00004496}.	4.2.1.59	cytoplasm [GO:0005737]; (3R)-hydroxymyristoyl-[acyl-carrier-protein] dehydratase activity [GO:0008659]; 3-hydroxydecanoyl-[acyl-carrier-protein] dehydratase activity [GO:0008693]; 3-hydroxyoctanoyl-[acyl-carrier-protein] dehydratase activity [GO:0047451]; 3-hydroxypalmitoyl-[acyl-carrier-protein] dehydratase activity [GO:0004317]; fatty acid biosynthetic process [GO:0006633]; lipid A biosynthetic…	GO:0004317; GO:0005737; GO:0006633; GO:0008659; GO:0008693; GO:0009245; GO:0047451
A0A1Z5JAZ5	(E)-4-hydroxy-3-methylbut-2-enyl-diphosphate synthase (EC 1.17.7.1) (EC 1.17.7.3)	FisN_9Hh254	749		1.17.7.1; 1.17.7.3	4 iron, 4 sulfur cluster binding [GO:0051539]; 4-hydroxy-3-methylbut-2-en-1-yl diphosphate synthase activity [GO:0046429]; iron ion binding [GO:0005506]; terpenoid biosynthetic process [GO:0016114]	GO:0005506; GO:0016114; GO:0046429; GO:0051539
A0A1Z5KKV3	(E)-4-hydroxy-3-methylbut-2-enyl-diphosphate synthase (EC 1.17.7.1) (EC 1.17.7.3)	FisN_9Lh254	749		1.17.7.1; 1.17.7.3	4 iron, 4 sulfur cluster binding [GO:0051539]; 4-hydroxy-3-methylbut-2-en-1-yl diphosphate synthase activity [GO:0046429]; iron ion binding [GO:0005506]; terpenoid biosynthetic process [GO:0016114]	GO:0005506; GO:0016114; GO:0046429; GO:0051539
A0A1Z5JTT2	(R)-citramalate synthase (EC 2.3.1.182)	FisN_5Hh091	628		2.3.1.182	(R)-citramalate synthase activity [GO:0043714]; 2-isopropylmalate synthase activity [GO:0003852]; isoleucine biosynthetic process [GO:0009097]; leucine biosynthetic process [GO:0009098]	GO:0003852; GO:0009097; GO:0009098; GO:0043714
A0A1Z5JJ24	(R)-citramalate synthase (EC 2.3.1.182)	FisN_5Lh091	456		2.3.1.182	(R)-citramalate synthase activity [GO:0043714]; isoleucine biosynthetic process [GO:0009097]	GO:0009097; GO:0043714
A0A1Z5JU63	(S)-2-hydroxy-acid oxidase (EC 1.1.3.15)	FisN_5Hh051	400		1.1.3.15	FMN binding [GO:0010181]; long-chain-(S)-2-hydroxy-long-chain-acid oxidase activity [GO:0052853]; medium-chain-(S)-2-hydroxy-acid oxidase activity [GO:0052854]; very-long-chain-(S)-2-hydroxy-acid oxidase activity [GO:0052852]	GO:0010181; GO:0052852; GO:0052853; GO:0052854
A0A1Z5JJ59	(S)-2-hydroxy-acid oxidase (EC 1.1.3.15)	FisN_5Lh051	400		1.1.3.15	FMN binding [GO:0010181]; long-chain-(S)-2-hydroxy-long-chain-acid oxidase activity [GO:0052853]; medium-chain-(S)-2-hydroxy-acid oxidase activity [GO:0052854]; very-long-chain-(S)-2-hydroxy-acid oxidase activity [GO:0052852]	GO:0010181; GO:0052852; GO:0052853; GO:0052854
A0A1Z5KMT9	[Acyl-carrier-protein] S-malonyltransferase (EC 2.3.1.39)	FisN_23Hh068	343		2.3.1.39	[acyl-carrier-protein] S-malonyltransferase activity [GO:0004314]	GO:0004314
A0A1Z5KKE0	[Acyl-carrier-protein] S-malonyltransferase (EC 2.3.1.39)	FisN_23Lh068	350		2.3.1.39	[acyl-carrier-protein] S-malonyltransferase activity [GO:0004314]	GO:0004314
A0A1Z5JHX0	[heparan sulfate]-glucosamine 3-sulfotransferase 3 (EC 2.8.2.30)	FisN_17Hu304	347		2.8.2.30	integral component of membrane [GO:0016021]; [heparan sulfate]-glucosamine 3-sulfotransferase 3 activity [GO:0033872]	GO:0016021; GO:0033872
A0A1Z5K0Y7	[Phosphatase 2A protein]-leucine-carboxy methyltransferase 1 (EC 2.1.1.233)	FisN_1Lh568	175		2.1.1.233	methyltransferase activity [GO:0008168]; methylation [GO:0032259]	GO:0008168; GO:0032259
A0A1Z5JBN6	[Phosphatase 2A protein]-leucine-carboxy methyltransferase 1 (EC 2.1.1.233)	FisN_34Hh053	534		2.1.1.233	methyltransferase activity [GO:0008168]; N-acetyltransferase activity [GO:0008080]; methylation [GO:0032259]	GO:0008080; GO:0008168; GO:0032259
A0A1Z5JHG2	[Phosphatase 2A protein]-leucine-carboxy methyltransferase 1 (EC 2.1.1.233)	FisN_34Lh053	547		2.1.1.233	methyltransferase activity [GO:0008168]; N-acetyltransferase activity [GO:0008080]; methylation [GO:0032259]	GO:0008080; GO:0008168; GO:0032259
A0A1Z5K320	[ribulose-bisphosphate carboxylase]/[fructose-bisphosphate aldolase]-lysine N-methyltransferase (EC 2.1.1.127) (EC 2.1.1.259)	FisN_3Hh588	468		2.1.1.127; 2.1.1.259	[ribulose-bisphosphate carboxylase]-lysine N-methyltransferase activity [GO:0030785]; methylation [GO:0032259]	GO:0030785; GO:0032259
A0A1Z5J8P5	[ribulose-bisphosphate carboxylase]/[fructose-bisphosphate aldolase]-lysine N-methyltransferase (EC 2.1.1.127) (EC 2.1.1.259)	FisN_3Lh588	466		2.1.1.127; 2.1.1.259	[ribulose-bisphosphate carboxylase]-lysine N-methyltransferase activity [GO:0030785]; methylation [GO:0032259]	GO:0030785; GO:0032259
A0A1Z5KBA5	[RNA-polymerase]-subunit kinase (EC 2.7.11.23)	FisN_12Hh138	306		2.7.11.23	transcription factor TFIIK complex [GO:0070985]; ATP binding [GO:0005524]; RNA polymerase II CTD heptapeptide repeat kinase activity [GO:0008353]	GO:0005524; GO:0008353; GO:0070985
A0A1Z5JZH7	1-acyl-sn-glycerol-3-phosphate acyltransferase (EC 2.3.1.51)	FisN_4Lh411	338		2.3.1.51	integral component of membrane [GO:0016021]; 1-acylglycerol-3-phosphate O-acyltransferase activity [GO:0003841]; phospholipid biosynthetic process [GO:0008654]	GO:0003841; GO:0008654; GO:0016021
A0A1Z5JHG8	1-acyl-sn-glycerol-3-phosphate acyltransferase (EC 2.3.1.51)	FisN_34Lh045	346		2.3.1.51	integral component of membrane [GO:0016021]; 1-acylglycerol-3-phosphate O-acyltransferase activity [GO:0003841]; phospholipid biosynthetic process [GO:0008654]	GO:0003841; GO:0008654; GO:0016021
A0A1Z5KQ64	1-acyl-sn-glycerol-3-phosphate acyltransferase (EC 2.3.1.51)	FisN_4Hh411	333		2.3.1.51	integral component of membrane [GO:0016021]; 1-acylglycerol-3-phosphate O-acyltransferase activity [GO:0003841]; phospholipid biosynthetic process [GO:0008654]	GO:0003841; GO:0008654; GO:0016021
A0A1Z5JB79	1-acyl-sn-glycerol-3-phosphate acyltransferase (EC 2.3.1.51)	FisN_34Hh045	343		2.3.1.51	integral component of membrane [GO:0016021]; 1-acylglycerol-3-phosphate O-acyltransferase activity [GO:0003841]; phospholipid biosynthetic process [GO:0008654]	GO:0003841; GO:0008654; GO:0016021
A0A1Z5KQH7	1-acylglycerone phosphate reductase (EC 1.1.1.101)	FisN_1Hh655	256		1.1.1.101	1-acyl dihydroxyacetone phosphate reductase activity [GO:0102566]; acylglycerone-phosphate reductase activity [GO:0000140]	GO:0000140; GO:0102566
A0A1Z5K759	1-alkyl-2-acetylglycerophosphocholine esterase (EC 3.1.1.47)	FisN_6Hh325	354		3.1.1.47	1-alkyl-2-acetylglycerophosphocholine esterase activity [GO:0003847]; lipid catabolic process [GO:0016042]	GO:0003847; GO:0016042
A0A1Z5J7E5	1-alkyl-2-acetylglycerophosphocholine esterase (EC 3.1.1.47)	FisN_11Lh128	509		3.1.1.47	integral component of membrane [GO:0016021]; 1-alkyl-2-acetylglycerophosphocholine esterase activity [GO:0003847]; lipid catabolic process [GO:0016042]	GO:0003847; GO:0016021; GO:0016042
A0A1Z5JKV7	1-alkyl-2-acetylglycerophosphocholine esterase (EC 3.1.1.47)	FisN_6Lh325	354		3.1.1.47	1-alkyl-2-acetylglycerophosphocholine esterase activity [GO:0003847]; lipid catabolic process [GO:0016042]	GO:0003847; GO:0016042
A0A1Z5JK78	1-alkyl-2-acetylglycerophosphocholine esterase (EC 3.1.1.47)	FisN_11Hh128	510		3.1.1.47	integral component of membrane [GO:0016021]; 1-alkyl-2-acetylglycerophosphocholine esterase activity [GO:0003847]; lipid catabolic process [GO:0016042]	GO:0003847; GO:0016021; GO:0016042
A0A1Z5KKZ6	1-aminocyclopropane-1-carboxylate deaminase (EC 3.5.99.7)	FisN_9Lh290	355		3.5.99.7	1-aminocyclopropane-1-carboxylate deaminase activity [GO:0008660]	GO:0008660
A0A1Z5KQD3	1-aminocyclopropane-1-carboxylate synthase (EC 4.4.1.14)	FisN_38Hh027	487		4.4.1.14	integral component of membrane [GO:0016021]; 1-aminocyclopropane-1-carboxylate synthase activity [GO:0016847]; pyridoxal phosphate binding [GO:0030170]	GO:0016021; GO:0016847; GO:0030170
A0A1Z5JAF6	1-aminocyclopropane-1-carboxylate synthase (EC 4.4.1.14)	FisN_14Lh260	450		4.4.1.14	1-aminocyclopropane-1-carboxylate synthase activity [GO:0016847]; pyridoxal phosphate binding [GO:0030170]	GO:0016847; GO:0030170
A0A1Z5KBP0	1-aminocyclopropane-1-carboxylate synthase (EC 4.4.1.14)	FisN_14Hh260	452		4.4.1.14	1-aminocyclopropane-1-carboxylate synthase activity [GO:0016847]; pyridoxal phosphate binding [GO:0030170]	GO:0016847; GO:0030170
A0A1Z5J6Q1	1-aminocyclopropane-1-carboxylate synthase (EC 4.4.1.14)	FisN_38Lh027	487		4.4.1.14	integral component of membrane [GO:0016021]; 1-aminocyclopropane-1-carboxylate synthase activity [GO:0016847]; pyridoxal phosphate binding [GO:0030170]	GO:0016021; GO:0016847; GO:0030170
A0A1Z5JK97	1-deoxy-D-xylulose-5-phosphate reductoisomerase (EC 1.1.1.267)	FisN_11Hh101	508		1.1.1.267	1-deoxy-D-xylulose-5-phosphate reductoisomerase activity [GO:0030604]; isomerase activity [GO:0016853]; metal ion binding [GO:0046872]; NADPH binding [GO:0070402]; isopentenyl diphosphate biosynthetic process, methylerythritol 4-phosphate pathway [GO:0019288]	GO:0016853; GO:0019288; GO:0030604; GO:0046872; GO:0070402
A0A1Z5J7E0	1-deoxy-D-xylulose-5-phosphate reductoisomerase (EC 1.1.1.267)	FisN_11Lh101	476		1.1.1.267	1-deoxy-D-xylulose-5-phosphate reductoisomerase activity [GO:0030604]; isomerase activity [GO:0016853]; metal ion binding [GO:0046872]; NADPH binding [GO:0070402]; isopentenyl diphosphate biosynthetic process, methylerythritol 4-phosphate pathway [GO:0019288]	GO:0016853; GO:0019288; GO:0030604; GO:0046872; GO:0070402
A0A1Z5KGI7	1-deoxy-D-xylulose-5-phosphate synthase (EC 2.2.1.7)	FisN_5Lh466	748		2.2.1.7	1-deoxy-D-xylulose-5-phosphate synthase activity [GO:0008661]; metal ion binding [GO:0046872]; 1-deoxy-D-xylulose 5-phosphate biosynthetic process [GO:0052865]; terpenoid biosynthetic process [GO:0016114]; thiamine biosynthetic process [GO:0009228]	GO:0008661; GO:0009228; GO:0016114; GO:0046872; GO:0052865
A0A1Z5JSS6	1-deoxy-D-xylulose-5-phosphate synthase (EC 2.2.1.7)	FisN_5Hh466	723		2.2.1.7	1-deoxy-D-xylulose-5-phosphate synthase activity [GO:0008661]; metal ion binding [GO:0046872]; 1-deoxy-D-xylulose 5-phosphate biosynthetic process [GO:0052865]; terpenoid biosynthetic process [GO:0016114]; thiamine biosynthetic process [GO:0009228]	GO:0008661; GO:0009228; GO:0016114; GO:0046872; GO:0052865
A0A1Z5KKX1	1-phosphatidylinositol phosphodiesterase (EC 4.6.1.13)	FisN_2Hu329	578		4.6.1.13	phosphatidylinositol diacylglycerol-lyase activity [GO:0004436]; phosphoric diester hydrolase activity [GO:0008081]; lipid metabolic process [GO:0006629]	GO:0004436; GO:0006629; GO:0008081
A0A1Z5KGF3	1-phosphatidylinositol-3-phosphate 5-kinase (EC 2.7.1.150)	FisN_5Lh382	1533		2.7.1.150	1-phosphatidylinositol-3-phosphate 5-kinase activity [GO:0000285]; ATP binding [GO:0005524]; metal ion binding [GO:0046872]	GO:0000285; GO:0005524; GO:0046872
A0A1Z5JTB0	1-phosphatidylinositol-3-phosphate 5-kinase (EC 2.7.1.150)	FisN_5Hh382	1531		2.7.1.150	1-phosphatidylinositol-3-phosphate 5-kinase activity [GO:0000285]; ATP binding [GO:0005524]; metal ion binding [GO:0046872]	GO:0000285; GO:0005524; GO:0046872
A0A1Z5JYD5	1-phosphatidylinositol-4-phosphate 5-kinase (EC 2.7.1.68)	FisN_8Hh137	485		2.7.1.68	1-phosphatidylinositol-4-phosphate 5-kinase activity [GO:0016308]; ATP binding [GO:0005524]	GO:0005524; GO:0016308
A0A1Z5KDR3	1-phosphatidylinositol-4-phosphate 5-kinase (EC 2.7.1.68)	FisN_4Lh022	782		2.7.1.68	1-phosphatidylinositol-4-phosphate 5-kinase activity [GO:0016308]; ATP binding [GO:0005524]	GO:0005524; GO:0016308
A0A1Z5JDG8	1-phosphatidylinositol-4-phosphate 5-kinase (EC 2.7.1.68)	FisN_8Lh137	488		2.7.1.68	1-phosphatidylinositol-4-phosphate 5-kinase activity [GO:0016308]; ATP binding [GO:0005524]	GO:0005524; GO:0016308
A0A1Z5KPX2	1-phosphatidylinositol-4-phosphate 5-kinase (EC 2.7.1.68)	FisN_4Hh022	760		2.7.1.68	1-phosphatidylinositol-4-phosphate 5-kinase activity [GO:0016308]; ATP binding [GO:0005524]	GO:0005524; GO:0016308
A0A1Z5KE08	1-pyrroline-5-carboxylate dehydrogenase (EC 1.2.1.88)	FisN_4Lh551	557		1.2.1.88	1-pyrroline-5-carboxylate dehydrogenase activity [GO:0003842]; aldehyde dehydrogenase (NAD+) activity [GO:0004029]	GO:0003842; GO:0004029
A0A1Z5KIK2	1-pyrroline-5-carboxylate dehydrogenase (EC 1.2.1.88)	FisN_4Hh551	557		1.2.1.88	1-pyrroline-5-carboxylate dehydrogenase activity [GO:0003842]; aldehyde dehydrogenase (NAD+) activity [GO:0004029]	GO:0003842; GO:0004029
A0A1Z5JVP3	1,2-dihydroxy-3-keto-5-methylthiopentene dioxygenase (EC 1.13.11.54) (Acireductone dioxygenase (Fe(2+)-requiring)) (ARD) (Fe-ARD)	FisN_25Hh094	226	SUBCELLULAR LOCATION: Cytoplasm {ECO:0000256|HAMAP-Rule:MF_03154}. Nucleus {ECO:0000256|HAMAP-Rule:MF_03154}.	1.13.11.54	cytoplasm [GO:0005737]; nucleus [GO:0005634]; acireductone dioxygenase [iron(II)-requiring] activity [GO:0010309]; iron ion binding [GO:0005506]; L-methionine salvage from methylthioadenosine [GO:0019509]	GO:0005506; GO:0005634; GO:0005737; GO:0010309; GO:0019509
A0A1Z5J7T3	1,2-dihydroxy-3-keto-5-methylthiopentene dioxygenase (EC 1.13.11.54) (Acireductone dioxygenase (Fe(2+)-requiring)) (ARD) (Fe-ARD)	FisN_25Lh094	226	SUBCELLULAR LOCATION: Cytoplasm {ECO:0000256|HAMAP-Rule:MF_03154}. Nucleus {ECO:0000256|HAMAP-Rule:MF_03154}.	1.13.11.54	cytoplasm [GO:0005737]; nucleus [GO:0005634]; acireductone dioxygenase [iron(II)-requiring] activity [GO:0010309]; iron ion binding [GO:0005506]; L-methionine salvage from methylthioadenosine [GO:0019509]	GO:0005506; GO:0005634; GO:0005737; GO:0010309; GO:0019509
A0A1Z5JIZ9	1,3-beta-glucan synthase (EC 2.4.1.34)	FisN_30Lh044	2012	SUBCELLULAR LOCATION: Membrane {ECO:0000256|ARBA:ARBA00004141}; Multi-pass membrane protein {ECO:0000256|ARBA:ARBA00004141}.	2.4.1.34	1,3-beta-D-glucan synthase complex [GO:0000148]; integral component of membrane [GO:0016021]; 1,3-beta-D-glucan synthase activity [GO:0003843]; (1->3)-beta-D-glucan biosynthetic process [GO:0006075]	GO:0000148; GO:0003843; GO:0006075; GO:0016021
A0A1Z5K6I5	1,3-beta-glucan synthase (EC 2.4.1.34)	FisN_30Hh044	1238	SUBCELLULAR LOCATION: Membrane {ECO:0000256|ARBA:ARBA00004141}; Multi-pass membrane protein {ECO:0000256|ARBA:ARBA00004141}.	2.4.1.34	1,3-beta-D-glucan synthase complex [GO:0000148]; integral component of membrane [GO:0016021]; 1,3-beta-D-glucan synthase activity [GO:0003843]; (1->3)-beta-D-glucan biosynthetic process [GO:0006075]	GO:0000148; GO:0003843; GO:0006075; GO:0016021
A0A1Z5JLJ6	1,4-dihydroxy-2-naphthoate octaprenyltransferase (EC 2.5.1.74)	FisN_29Lh071	309	SUBCELLULAR LOCATION: Membrane {ECO:0000256|ARBA:ARBA00004141}; Multi-pass membrane protein {ECO:0000256|ARBA:ARBA00004141}.	2.5.1.74	integral component of membrane [GO:0016021]; 1,4-dihydroxy-2-naphthoate octaprenyltransferase activity [GO:0046428]; menaquinone biosynthetic process [GO:0009234]	GO:0009234; GO:0016021; GO:0046428
A0A1Z5KRB5	11-cis-retinol dehydrogenase (EC 1.1.1.315)	FisN_20Lh164	327		1.1.1.315	oxidoreductase activity [GO:0016491]	GO:0016491
A0A1Z5J9M6	116 kDa U5 small nuclear ribonucleoprotein component	FisN_14Lh203	1015	SUBCELLULAR LOCATION: Plastid, chloroplast {ECO:0000256|ARBA:ARBA00004229}.		chloroplast [GO:0009507]; nucleus [GO:0005634]; GTP binding [GO:0005525]; GTPase activity [GO:0003924]; mRNA processing [GO:0006397]; RNA splicing [GO:0008380]	GO:0003924; GO:0005525; GO:0005634; GO:0006397; GO:0008380; GO:0009507
A0A1Z5K8W3	116 kDa U5 small nuclear ribonucleoprotein component	FisN_14Hh203	1014	SUBCELLULAR LOCATION: Plastid, chloroplast {ECO:0000256|ARBA:ARBA00004229}.		chloroplast [GO:0009507]; nucleus [GO:0005634]; GTP binding [GO:0005525]; GTPase activity [GO:0003924]; mRNA processing [GO:0006397]; RNA splicing [GO:0008380]	GO:0003924; GO:0005525; GO:0005634; GO:0006397; GO:0008380; GO:0009507
A0A1Z5JP80	14-3-3 protein epsilon	FisN_3Hh114 FisN_3Lh114	244
A0A1Z5JSQ9	15-cis-phytoene synthase (EC 2.5.1.32)	FisN_5Hh450	464		2.5.1.32	farnesyltranstransferase activity [GO:0004311]; geranylgeranyl-diphosphate geranylgeranyltransferase activity [GO:0016767]; biosynthetic process [GO:0009058]	GO:0004311; GO:0009058; GO:0016767
A0A1Z5KGY0	15-cis-phytoene synthase (EC 2.5.1.32)	FisN_5Lh450	462		2.5.1.32	farnesyltranstransferase activity [GO:0004311]; geranylgeranyl-diphosphate geranylgeranyltransferase activity [GO:0016767]; biosynthetic process [GO:0009058]	GO:0004311; GO:0009058; GO:0016767
A0A1Z5JJH3	16S rRNA (Cytosine1402-N4)-methyltransferase (EC 2.1.1.199)	FisN_5Lh093	371		2.1.1.199	methyltransferase activity [GO:0008168]; methylation [GO:0032259]	GO:0008168; GO:0032259
A0A1Z5JTT1	16S rRNA (Cytosine1402-N4)-methyltransferase (EC 2.1.1.199)	FisN_5Hh093	380		2.1.1.199	methyltransferase activity [GO:0008168]; methylation [GO:0032259]	GO:0008168; GO:0032259
A0A1Z5KC58	16S rRNA (Guanine1516-N2)-methyltransferase (EC 2.1.1.242)	FisN_12Hu312	234		2.1.1.242	rRNA (guanine-N2-)-methyltransferase activity [GO:0008990]	GO:0008990
A0A1Z5JPW6	16S rRNA (Guanine527-N7)-methyltransferase (EC 2.1.1.170)	FisN_3Lh254	353		2.1.1.170	cytoplasm [GO:0005737]; rRNA methyltransferase activity [GO:0008649]	GO:0005737; GO:0008649
A0A1Z5JQG4	16S rRNA (Guanine527-N7)-methyltransferase (EC 2.1.1.170)	FisN_3Hh254	360		2.1.1.170	cytoplasm [GO:0005737]; rRNA methyltransferase activity [GO:0008649]	GO:0005737; GO:0008649
A0A1Z5K163	16S rRNA (uracil(1498)-N(3))-methyltransferase (EC 2.1.1.193)	FisN_1Lh477	330	SUBCELLULAR LOCATION: Cytoplasm {ECO:0000256|ARBA:ARBA00004496}.	2.1.1.193	cytoplasm [GO:0005737]; integral component of membrane [GO:0016021]; methyltransferase activity [GO:0008168]; rRNA processing [GO:0006364]	GO:0005737; GO:0006364; GO:0008168; GO:0016021
A0A1Z5JKJ5	16S rRNA (uracil(1498)-N(3))-methyltransferase (EC 2.1.1.193)	FisN_11Hh181	335	SUBCELLULAR LOCATION: Cytoplasm {ECO:0000256|ARBA:ARBA00004496}.	2.1.1.193	cytoplasm [GO:0005737]; methyltransferase activity [GO:0008168]; rRNA processing [GO:0006364]	GO:0005737; GO:0006364; GO:0008168
A0A1Z5J7T5	16S rRNA (uracil(1498)-N(3))-methyltransferase (EC 2.1.1.193)	FisN_11Lh181	341	SUBCELLULAR LOCATION: Cytoplasm {ECO:0000256|ARBA:ARBA00004496}.	2.1.1.193	cytoplasm [GO:0005737]; methyltransferase activity [GO:0008168]; rRNA processing [GO:0006364]	GO:0005737; GO:0006364; GO:0008168
A0A1Z5JKH5	16S rRNA (uracil(1498)-N(3))-methyltransferase (EC 2.1.1.193)	FisN_1Hh477	308	SUBCELLULAR LOCATION: Cytoplasm {ECO:0000256|ARBA:ARBA00004496}.	2.1.1.193	cytoplasm [GO:0005737]; methyltransferase activity [GO:0008168]; rRNA processing [GO:0006364]	GO:0005737; GO:0006364; GO:0008168
A0A1Z5JQQ0	17beta-estradiol 17-dehydrogenase / 3alpha(17beta)-hydroxysteroid dehydrogenase (NAD+) (EC 1.1.1.239) (EC 1.1.1.62)	FisN_20Hh225	387		1.1.1.239; 1.1.1.62	integral component of membrane [GO:0016021]; estradiol 17-beta-dehydrogenase activity [GO:0004303]; testosterone dehydrogenase (NAD+) activity [GO:0047035]	GO:0004303; GO:0016021; GO:0047035
A0A1Z5KSE2	17beta-estradiol 17-dehydrogenase / 3alpha(17beta)-hydroxysteroid dehydrogenase (NAD+) (EC 1.1.1.239) (EC 1.1.1.62)	FisN_20Lh225	387		1.1.1.239; 1.1.1.62	integral component of membrane [GO:0016021]; estradiol 17-beta-dehydrogenase activity [GO:0004303]; testosterone dehydrogenase (NAD+) activity [GO:0047035]	GO:0004303; GO:0016021; GO:0047035
A0A1Z5JB84	17beta-estradiol 17-dehydrogenase / 3alpha(17beta)-hydroxysteroid dehydrogenase (NAD+) (EC 1.1.1.239) (EC 1.1.1.62)	FisN_9Hu162	250		1.1.1.239; 1.1.1.62	estradiol 17-beta-dehydrogenase activity [GO:0004303]; testosterone dehydrogenase (NAD+) activity [GO:0047035]	GO:0004303; GO:0047035
A0A1Z5JMD7	17beta-estradiol 17-dehydrogenase / very-long-chain 3-oxoacyl-CoA reductase (EC 1.1.1.330) (EC 1.1.1.62)	FisN_12Lh227	371		1.1.1.330; 1.1.1.62	integral component of membrane [GO:0016021]; 3-oxo-arachidoyl-CoA reductase activity [GO:0102339]; 3-oxo-behenoyl-CoA reductase activity [GO:0102340]; 3-oxo-cerotoyl-CoA reductase activity [GO:0102342]; 3-oxo-lignoceroyl-CoA reductase activity [GO:0102341]; estradiol 17-beta-dehydrogenase activity [GO:0004303]	GO:0004303; GO:0016021; GO:0102339; GO:0102340; GO:0102341; GO:0102342
A0A1Z5KBI5	17beta-estradiol 17-dehydrogenase / very-long-chain 3-oxoacyl-CoA reductase (EC 1.1.1.330) (EC 1.1.1.62)	FisN_12Hh227	321		1.1.1.330; 1.1.1.62	integral component of membrane [GO:0016021]; 3-oxo-arachidoyl-CoA reductase activity [GO:0102339]; 3-oxo-behenoyl-CoA reductase activity [GO:0102340]; 3-oxo-cerotoyl-CoA reductase activity [GO:0102342]; 3-oxo-lignoceroyl-CoA reductase activity [GO:0102341]; estradiol 17-beta-dehydrogenase activity [GO:0004303]	GO:0004303; GO:0016021; GO:0102339; GO:0102340; GO:0102341; GO:0102342
A0A1Z5KGN3	18S rRNA aminocarboxypropyltransferase (EC 2.5.1.-)	FisN_1Hu373	318		2.5.1.-	cytoplasm [GO:0005737]; S-adenosyl-L-methionine binding [GO:1904047]; transferase activity [GO:0016740]; enzyme-directed rRNA pseudouridine synthesis [GO:0000455]	GO:0000455; GO:0005737; GO:0016740; GO:1904047
A0A1Z5KCL1	2-(3-amino-3-carboxypropyl)histidine synthase subunit 1 (EC 2.5.1.108)	FisN_26Lh111	418		2.5.1.108	2-(3-amino-3-carboxypropyl)histidine synthase activity [GO:0090560]; peptidyl-diphthamide biosynthetic process from peptidyl-histidine [GO:0017183]	GO:0017183; GO:0090560
A0A1Z5JXR7	2-(3-amino-3-carboxypropyl)histidine synthase subunit 1 (EC 2.5.1.108)	FisN_26Hh111	406		2.5.1.108	2-(3-amino-3-carboxypropyl)histidine synthase activity [GO:0090560]; peptidyl-diphthamide biosynthetic process from peptidyl-histidine [GO:0017183]	GO:0017183; GO:0090560
A0A1Z5JGM7	2-(3-amino-3-carboxypropyl)histidine synthase subunit 2 (EC 2.5.1.108)	FisN_2Hh523	516		2.5.1.108	2-(3-amino-3-carboxypropyl)histidine synthase activity [GO:0090560]; peptidyl-diphthamide biosynthetic process from peptidyl-histidine [GO:0017183]	GO:0017183; GO:0090560
A0A1Z5JAG6	2-(3-amino-3-carboxypropyl)histidine synthase subunit 2 (EC 2.5.1.108)	FisN_2Lh523	517		2.5.1.108	2-(3-amino-3-carboxypropyl)histidine synthase activity [GO:0090560]; peptidyl-diphthamide biosynthetic process from peptidyl-histidine [GO:0017183]	GO:0017183; GO:0090560
A0A1Z5JQ13	2-C-methyl-D-erythritol 2,4-cyclodiphosphate synthase (EC 4.6.1.12)	FisN_20Hh229	240		4.6.1.12	2-C-methyl-D-erythritol 2,4-cyclodiphosphate synthase activity [GO:0008685]; metal ion binding [GO:0046872]; isopentenyl diphosphate biosynthetic process, methylerythritol 4-phosphate pathway [GO:0019288]; terpenoid biosynthetic process [GO:0016114]	GO:0008685; GO:0016114; GO:0019288; GO:0046872
A0A1Z5KS39	2-C-methyl-D-erythritol 2,4-cyclodiphosphate synthase (EC 4.6.1.12)	FisN_20Lh229	240		4.6.1.12	2-C-methyl-D-erythritol 2,4-cyclodiphosphate synthase activity [GO:0008685]; metal ion binding [GO:0046872]; isopentenyl diphosphate biosynthetic process, methylerythritol 4-phosphate pathway [GO:0019288]; terpenoid biosynthetic process [GO:0016114]	GO:0008685; GO:0016114; GO:0019288; GO:0046872
A0A1Z5KTL9	2-C-methyl-D-erythritol 4-phosphate cytidylyltransferase (EC 2.7.7.60)	FisN_36Hh031	298		2.7.7.60	2-C-methyl-D-erythritol 4-phosphate cytidylyltransferase activity [GO:0050518]; isoprenoid biosynthetic process [GO:0008299]	GO:0008299; GO:0050518
A0A1Z5JHK5	2-C-methyl-D-erythritol 4-phosphate cytidylyltransferase (EC 2.7.7.60)	FisN_36Lh031	298		2.7.7.60	2-C-methyl-D-erythritol 4-phosphate cytidylyltransferase activity [GO:0050518]; isoprenoid biosynthetic process [GO:0008299]	GO:0008299; GO:0050518
A0A1Z5JWQ4	2-dehydropantoate 2-reductase (EC 1.1.1.169)	FisN_2Lh127	342		1.1.1.169	2-dehydropantoate 2-reductase activity [GO:0008677]; pantothenate biosynthetic process [GO:0015940]	GO:0008677; GO:0015940
A0A1Z5KP00	2-dehydropantoate 2-reductase (EC 1.1.1.169)	FisN_2Hh127	337		1.1.1.169	2-dehydropantoate 2-reductase activity [GO:0008677]; pantothenate biosynthetic process [GO:0015940]	GO:0008677; GO:0015940
A0A1Z5JMK5	2-Hacid_dh_C domain-containing protein	FisN_12Lh081	406			NAD binding [GO:0051287]; oxidoreductase activity [GO:0016491]	GO:0016491; GO:0051287
A0A1Z5JEY6	2-Hacid_dh_C domain-containing protein	FisN_1Hh253	359			NAD binding [GO:0051287]; oxidoreductase activity [GO:0016491]	GO:0016491; GO:0051287
A0A1Z5K4C4	2-Hacid_dh_C domain-containing protein	FisN_1Lh253	359			NAD binding [GO:0051287]; oxidoreductase activity [GO:0016491]	GO:0016491; GO:0051287
A0A1Z5K0Q1	2-hydroxyglutarate dehydrogenase (EC 1.1.99.2)	FisN_37Lh002	282		1.1.99.2	2-hydroxyglutarate dehydrogenase activity [GO:0047545]	GO:0047545
A0A1Z5KKJ4	2-hydroxyglutarate dehydrogenase (EC 1.1.99.2)	FisN_37Hh002	308		1.1.99.2	integral component of membrane [GO:0016021]; 2-hydroxyglutarate dehydrogenase activity [GO:0047545]	GO:0016021; GO:0047545
A0A1Z5JNF1	2-isopropylmalate synthase (EC 2.3.3.13)	FisN_8Lh211	655		2.3.3.13	2-isopropylmalate synthase activity [GO:0003852]; branched-chain amino acid biosynthetic process [GO:0009082]; leucine biosynthetic process [GO:0009098]	GO:0003852; GO:0009082; GO:0009098
A0A1Z5JY93	2-isopropylmalate synthase (EC 2.3.3.13)	FisN_8Hh211	651		2.3.3.13	2-isopropylmalate synthase activity [GO:0003852]; branched-chain amino acid biosynthetic process [GO:0009082]; leucine biosynthetic process [GO:0009098]	GO:0003852; GO:0009082; GO:0009098
A0A1Z5J973	2-methoxy-6-polyprenyl-1,4-benzoquinol methylase, mitochondrial (EC 2.1.1.201) (Ubiquinone biosynthesis methyltransferase COQ5)	FisN_21Lh211	330	SUBCELLULAR LOCATION: Mitochondrion inner membrane {ECO:0000256|HAMAP-Rule:MF_03191}; Peripheral membrane protein {ECO:0000256|HAMAP-Rule:MF_03191}; Matrix side {ECO:0000256|HAMAP-Rule:MF_03191}.	2.1.1.201	extrinsic component of mitochondrial inner membrane [GO:0031314]; 2-octaprenyl-6-methoxy-1,4-benzoquinone methylase activity [GO:0043333]; methylation [GO:0032259]; ubiquinone biosynthetic process [GO:0006744]	GO:0006744; GO:0031314; GO:0032259; GO:0043333
A0A1Z5JRV9	2-methoxy-6-polyprenyl-1,4-benzoquinol methylase, mitochondrial (EC 2.1.1.201) (Ubiquinone biosynthesis methyltransferase COQ5)	FisN_21Hh211	331	SUBCELLULAR LOCATION: Mitochondrion inner membrane {ECO:0000256|HAMAP-Rule:MF_03191}; Peripheral membrane protein {ECO:0000256|HAMAP-Rule:MF_03191}; Matrix side {ECO:0000256|HAMAP-Rule:MF_03191}.	2.1.1.201	extrinsic component of mitochondrial inner membrane [GO:0031314]; 2-octaprenyl-6-methoxy-1,4-benzoquinone methylase activity [GO:0043333]; methylation [GO:0032259]; ubiquinone biosynthetic process [GO:0006744]	GO:0006744; GO:0031314; GO:0032259; GO:0043333
A0A1Z5JA47	2-methyl-cis-aconitate hydratase (EC 4.2.1.99) (Aconitate hydratase B)	FisN_31Hh083	1023		4.2.1.99	cytosol [GO:0005829]; 2-methylisocitrate dehydratase activity [GO:0047456]; 4 iron, 4 sulfur cluster binding [GO:0051539]; aconitate hydratase activity [GO:0003994]; metal ion binding [GO:0046872]; RNA binding [GO:0003723]; tricarboxylic acid cycle [GO:0006099]	GO:0003723; GO:0003994; GO:0005829; GO:0006099; GO:0046872; GO:0047456; GO:0051539
A0A1Z5K6K2	2-methyl-cis-aconitate hydratase (EC 4.2.1.99) (Aconitate hydratase B)	FisN_31Lh083	946		4.2.1.99	cytosol [GO:0005829]; 2-methylisocitrate dehydratase activity [GO:0047456]; 4 iron, 4 sulfur cluster binding [GO:0051539]; aconitate hydratase activity [GO:0003994]; metal ion binding [GO:0046872]; RNA binding [GO:0003723]; tricarboxylic acid cycle [GO:0006099]	GO:0003723; GO:0003994; GO:0005829; GO:0006099; GO:0046872; GO:0047456; GO:0051539
A0A1Z5J9M5	2-oxoisovalerate dehydrogenase E1 component beta subunit (EC 1.2.4.4)	FisN_14Lh092	364		1.2.4.4	3-methyl-2-oxobutanoate dehydrogenase (2-methylpropanoyl-transferring) activity [GO:0003863]	GO:0003863
A0A1Z5K8D5	2-oxoisovalerate dehydrogenase E1 component beta subunit (EC 1.2.4.4)	FisN_14Hh092	364		1.2.4.4	3-methyl-2-oxobutanoate dehydrogenase (2-methylpropanoyl-transferring) activity [GO:0003863]	GO:0003863
A0A1Z5JIA0	2-oxoisovalerate dehydrogenase subunit alpha (EC 1.2.4.4) (Branched-chain alpha-keto acid dehydrogenase E1 component alpha chain)	FisN_30Lh027	543		1.2.4.4	3-methyl-2-oxobutanoate dehydrogenase (2-methylpropanoyl-transferring) activity [GO:0003863]; branched-chain amino acid catabolic process [GO:0009083]	GO:0003863; GO:0009083
A0A1Z5K6F1	2-oxoisovalerate dehydrogenase subunit alpha (EC 1.2.4.4) (Branched-chain alpha-keto acid dehydrogenase E1 component alpha chain)	FisN_30Hh027	325		1.2.4.4	3-methyl-2-oxobutanoate dehydrogenase (2-methylpropanoyl-transferring) activity [GO:0003863]; branched-chain amino acid catabolic process [GO:0009083]	GO:0003863; GO:0009083
A0A1Z5J8Y6	2,4-dienoyl-CoA reductase (EC 1.3.1.34)	FisN_21Lh143	778		1.3.1.34	2,4-dienoyl-CoA reductase (NADPH) activity [GO:0008670]; FMN binding [GO:0010181]	GO:0008670; GO:0010181
A0A1Z5JS71	2,4-dienoyl-CoA reductase (EC 1.3.1.34)	FisN_21Hh143	778		1.3.1.34	2,4-dienoyl-CoA reductase (NADPH) activity [GO:0008670]; FMN binding [GO:0010181]	GO:0008670; GO:0010181
A0A1Z5JTP9	2,5-diketo-D-gluconate reductase A (EC 1.1.1.346)	FisN_5Hh048	318		1.1.1.346	D-threo-aldose 1-dehydrogenase activity [GO:0047834]	GO:0047834
A0A1Z5JJL3	2,5-diketo-D-gluconate reductase A (EC 1.1.1.346)	FisN_5Lh048	318		1.1.1.346	D-threo-aldose 1-dehydrogenase activity [GO:0047834]	GO:0047834
A0A1Z5J8L8	20S proteasome subunit alpha 1 (EC 3.4.25.1)	FisN_3Lh354	245	SUBCELLULAR LOCATION: Cytoplasm {ECO:0000256|ARBA:ARBA00004496}. Nucleus {ECO:0000256|ARBA:ARBA00004123}.	3.4.25.1	cytoplasm [GO:0005737]; nucleus [GO:0005634]; proteasome core complex, alpha-subunit complex [GO:0019773]; hydrolase activity [GO:0016787]; ubiquitin-dependent protein catabolic process [GO:0006511]	GO:0005634; GO:0005737; GO:0006511; GO:0016787; GO:0019773
A0A1Z5JQ59	20S proteasome subunit alpha 1 (EC 3.4.25.1)	FisN_3Hh354	245	SUBCELLULAR LOCATION: Cytoplasm {ECO:0000256|ARBA:ARBA00004496}. Nucleus {ECO:0000256|ARBA:ARBA00004123}.	3.4.25.1	cytoplasm [GO:0005737]; nucleus [GO:0005634]; proteasome core complex, alpha-subunit complex [GO:0019773]; hydrolase activity [GO:0016787]; ubiquitin-dependent protein catabolic process [GO:0006511]	GO:0005634; GO:0005737; GO:0006511; GO:0016787; GO:0019773
A0A1Z5KLF1	20S proteasome subunit alpha 2 (EC 3.4.25.1)	FisN_13Lh347	236		3.4.25.1	proteasome core complex, alpha-subunit complex [GO:0019773]; hydrolase activity [GO:0016787]; ubiquitin-dependent protein catabolic process [GO:0006511]	GO:0006511; GO:0016787; GO:0019773
A0A1Z5KN27	20S proteasome subunit alpha 2 (EC 3.4.25.1)	FisN_13Hh347	236		3.4.25.1	proteasome core complex, alpha-subunit complex [GO:0019773]; hydrolase activity [GO:0016787]; ubiquitin-dependent protein catabolic process [GO:0006511]	GO:0006511; GO:0016787; GO:0019773
A0A1Z5JK86	20S proteasome subunit beta 2 (EC 3.4.25.1)	FisN_20Hh169	286		3.4.25.1	proteasome core complex [GO:0005839]; hydrolase activity [GO:0016787]; proteolysis involved in cellular protein catabolic process [GO:0051603]	GO:0005839; GO:0016787; GO:0051603
A0A1Z5K4U3	20S proteasome subunit beta 3 (EC 3.4.25.1)	FisN_1Lh093	204	SUBCELLULAR LOCATION: Nucleus {ECO:0000256|ARBA:ARBA00004123}.	3.4.25.1	cytoplasm [GO:0005737]; nucleus [GO:0005634]; proteasome core complex, beta-subunit complex [GO:0019774]; hydrolase activity [GO:0016787]; proteasome-mediated ubiquitin-dependent protein catabolic process [GO:0043161]	GO:0005634; GO:0005737; GO:0016787; GO:0019774; GO:0043161
A0A1Z5JEG8	20S proteasome subunit beta 3 (EC 3.4.25.1)	FisN_1Hh093	204	SUBCELLULAR LOCATION: Nucleus {ECO:0000256|ARBA:ARBA00004123}.	3.4.25.1	cytoplasm [GO:0005737]; nucleus [GO:0005634]; proteasome core complex, beta-subunit complex [GO:0019774]; hydrolase activity [GO:0016787]; proteasome-mediated ubiquitin-dependent protein catabolic process [GO:0043161]	GO:0005634; GO:0005737; GO:0016787; GO:0019774; GO:0043161
A0A1Z5JAP1	21S rRNA (GM2251-2'-O)-methyltransferase	FisN_2Lh555	422			RNA binding [GO:0003723]; RNA methyltransferase activity [GO:0008173]; RNA processing [GO:0006396]	GO:0003723; GO:0006396; GO:0008173
A0A1Z5JID5	21S rRNA (GM2251-2'-O)-methyltransferase	FisN_2Hh555	475			RNA binding [GO:0003723]; RNA methyltransferase activity [GO:0008173]; RNA processing [GO:0006396]	GO:0003723; GO:0006396; GO:0008173
A0A1Z5JV83	23S rRNA (Adenine2030-N6)-methyltransferase (EC 2.1.1.266)	FisN_18Hh029	296		2.1.1.266	rRNA methyltransferase activity [GO:0008649]; rRNA base methylation [GO:0070475]	GO:0008649; GO:0070475
A0A1Z5JJK1	23S rRNA (Adenine2503-C2)-methyltransferase (EC 2.1.1.192)	FisN_20Hh195	478	SUBCELLULAR LOCATION: Cytoplasm {ECO:0000256|ARBA:ARBA00004496}.	2.1.1.192	cytoplasm [GO:0005737]; 4 iron, 4 sulfur cluster binding [GO:0051539]; metal ion binding [GO:0046872]; rRNA (adenine-C2-)-methyltransferase activity [GO:0070040]; rRNA base methylation [GO:0070475]; tRNA methylation [GO:0030488]	GO:0005737; GO:0030488; GO:0046872; GO:0051539; GO:0070040; GO:0070475
A0A1Z5KRI4	23S rRNA (Adenine2503-C2)-methyltransferase (EC 2.1.1.192)	FisN_20Lh195	478	SUBCELLULAR LOCATION: Cytoplasm {ECO:0000256|ARBA:ARBA00004496}.	2.1.1.192	cytoplasm [GO:0005737]; 4 iron, 4 sulfur cluster binding [GO:0051539]; metal ion binding [GO:0046872]; rRNA (adenine-C2-)-methyltransferase activity [GO:0070040]; rRNA base methylation [GO:0070475]; tRNA methylation [GO:0030488]	GO:0005737; GO:0030488; GO:0046872; GO:0051539; GO:0070040; GO:0070475
A0A1Z5KFT6	23S rRNA (Adenine2503-C2)-methyltransferase (EC 2.1.1.192)	FisN_10Lh273	390	SUBCELLULAR LOCATION: Cytoplasm {ECO:0000256|ARBA:ARBA00004496}.	2.1.1.192	cytoplasm [GO:0005737]; 4 iron, 4 sulfur cluster binding [GO:0051539]; metal ion binding [GO:0046872]; rRNA (adenine-C2-)-methyltransferase activity [GO:0070040]	GO:0005737; GO:0046872; GO:0051539; GO:0070040
A0A1Z5JTP4	23S rRNA (Cytosine1962-C5)-methyltransferase (EC 2.1.1.191)	FisN_5Hh033	361		2.1.1.191	methyltransferase activity [GO:0008168]; methylation [GO:0032259]	GO:0008168; GO:0032259
A0A1Z5JVQ9	23S rRNA (Pseudouridine1915-N3)-methyltransferase (EC 2.1.1.177)	FisN_18Hh167	185		2.1.1.177	methyltransferase activity [GO:0008168]; methylation [GO:0032259]; rRNA processing [GO:0006364]	GO:0006364; GO:0008168; GO:0032259
A0A1Z5JZC1	23S rRNA pseudouridine2457 synthase (EC 5.4.99.20)	FisN_4Lh342	275		5.4.99.20	RNA binding [GO:0003723]; rRNA pseudouridine synthase activity [GO:0120159]; pseudouridine synthesis [GO:0001522]	GO:0001522; GO:0003723; GO:0120159
A0A1Z5K3B7	23S rRNA pseudouridine2604 synthase (EC 5.4.99.21)	FisN_7Hu040	263		5.4.99.21	RNA binding [GO:0003723]; rRNA pseudouridine synthase activity [GO:0120159]; pseudouridine synthesis [GO:0001522]	GO:0001522; GO:0003723; GO:0120159
A0A1Z5JNY1	23S rRNA pseudouridine2605 synthase (EC 5.4.99.22)	FisN_3Hh153	330		5.4.99.22	RNA binding [GO:0003723]; rRNA pseudouridine synthase activity [GO:0120159]; pseudouridine synthesis [GO:0001522]	GO:0001522; GO:0003723; GO:0120159
A0A1Z5JTS1	23S rRNA pseudouridine2605 synthase (EC 5.4.99.22)	FisN_5Hh083	328		5.4.99.22	RNA binding [GO:0003723]; rRNA pseudouridine synthase activity [GO:0120159]; pseudouridine synthesis [GO:0001522]	GO:0001522; GO:0003723; GO:0120159
A0A1Z5JHT9	23S rRNA pseudouridine2605 synthase (EC 5.4.99.22)	FisN_3Lh153	332		5.4.99.22	RNA binding [GO:0003723]; rRNA pseudouridine synthase activity [GO:0120159]; pseudouridine synthesis [GO:0001522]	GO:0001522; GO:0003723; GO:0120159
A0A1Z5JJI3	23S rRNA pseudouridine2605 synthase (EC 5.4.99.22)	FisN_5Lh083	291		5.4.99.22	RNA binding [GO:0003723]; rRNA pseudouridine synthase activity [GO:0120159]; pseudouridine synthesis [GO:0001522]	GO:0001522; GO:0003723; GO:0120159
A0A1Z5K0L5	25S rRNA (Cytosine2278-C5)-methyltransferase (EC 2.1.1.311)	FisN_19Hh296	597		2.1.1.311	methyltransferase activity [GO:0008168]; RNA binding [GO:0003723]; RNA methylation [GO:0001510]	GO:0001510; GO:0003723; GO:0008168
A0A1Z5K8E2	25S rRNA (Cytosine2278-C5)-methyltransferase (EC 2.1.1.311)	FisN_19Lh296	616		2.1.1.311	methyltransferase activity [GO:0008168]; RNA binding [GO:0003723]; RNA methylation [GO:0001510]	GO:0001510; GO:0003723; GO:0008168
A0A1Z5JEL5	25S rRNA (Cytosine2870-C5)-methyltransferase (EC 2.1.1.310)	FisN_1Hh136	623	SUBCELLULAR LOCATION: Nucleus, nucleolus {ECO:0000256|ARBA:ARBA00004604}.	2.1.1.310	nucleolus [GO:0005730]; RNA binding [GO:0003723]; S-adenosylmethionine-dependent methyltransferase activity [GO:0008757]; ribosome biogenesis [GO:0042254]; RNA methylation [GO:0001510]; RNA processing [GO:0006396]	GO:0001510; GO:0003723; GO:0005730; GO:0006396; GO:0008757; GO:0042254
A0A1Z5K501	25S rRNA (Cytosine2870-C5)-methyltransferase (EC 2.1.1.310)	FisN_1Lh136	621	SUBCELLULAR LOCATION: Nucleus, nucleolus {ECO:0000256|ARBA:ARBA00004604}.	2.1.1.310	nucleolus [GO:0005730]; RNA binding [GO:0003723]; S-adenosylmethionine-dependent methyltransferase activity [GO:0008757]; ribosome biogenesis [GO:0042254]; RNA methylation [GO:0001510]; RNA processing [GO:0006396]	GO:0001510; GO:0003723; GO:0005730; GO:0006396; GO:0008757; GO:0042254
A0A1Z5KTF5	26S proteasome non-ATPase regulatory subunit 10	FisN_16Hu299	242			proteasome complex [GO:0000502]	GO:0000502
A0A1Z5K5F5	26S proteasome non-ATPase regulatory subunit 9	FisN_10Hh070	280			proteasome complex [GO:0000502]; proteasome regulatory particle assembly [GO:0070682]	GO:0000502; GO:0070682
A0A1Z5JT75	26S proteasome non-ATPase regulatory subunit 9	FisN_10Lh070	280			proteasome complex [GO:0000502]; proteasome regulatory particle assembly [GO:0070682]	GO:0000502; GO:0070682
A0A1Z5JMA1	26S proteasome regulatory subunit N1	FisN_12Lh196	935			proteasome complex [GO:0000502]; enzyme regulator activity [GO:0030234]; regulation of protein catabolic process [GO:0042176]	GO:0000502; GO:0030234; GO:0042176
A0A1Z5KBF7	26S proteasome regulatory subunit N1	FisN_12Hh196	937			proteasome complex [GO:0000502]; enzyme regulator activity [GO:0030234]; regulation of protein catabolic process [GO:0042176]	GO:0000502; GO:0030234; GO:0042176
A0A1Z5KIB6	26S proteasome regulatory subunit N10	FisN_17Lh209	390			proteasome regulatory particle, base subcomplex [GO:0008540]; ubiquitin-dependent protein catabolic process [GO:0006511]	GO:0006511; GO:0008540
A0A1Z5JGZ9	26S proteasome regulatory subunit N10	FisN_17Hh209	389			proteasome regulatory particle, base subcomplex [GO:0008540]; ubiquitin-dependent protein catabolic process [GO:0006511]	GO:0006511; GO:0008540
A0A1Z5J5K7	26S proteasome regulatory subunit N12	FisN_17Lh021	244			proteasome regulatory particle [GO:0005838]; proteolysis [GO:0006508]	GO:0005838; GO:0006508
A0A1Z5JGS1	26S proteasome regulatory subunit N12	FisN_17Hh021	244			proteasome regulatory particle [GO:0005838]; proteolysis [GO:0006508]	GO:0005838; GO:0006508
A0A1Z5JRT8	26S proteasome regulatory subunit N2	FisN_21Hh185	957			proteasome regulatory particle, base subcomplex [GO:0008540]; enzyme regulator activity [GO:0030234]; regulation of protein catabolic process [GO:0042176]	GO:0008540; GO:0030234; GO:0042176
A0A1Z5J910	26S proteasome regulatory subunit N2	FisN_21Lh185	957			proteasome regulatory particle, base subcomplex [GO:0008540]; enzyme regulator activity [GO:0030234]; regulation of protein catabolic process [GO:0042176]	GO:0008540; GO:0030234; GO:0042176
A0A1Z5JL44	26S proteasome regulatory subunit N3	FisN_11Hh041	506			proteasome complex [GO:0000502]; enzyme regulator activity [GO:0030234]; regulation of protein catabolic process [GO:0042176]	GO:0000502; GO:0030234; GO:0042176
A0A1Z5J7P1	26S proteasome regulatory subunit N3	FisN_11Lh041	1012	SUBCELLULAR LOCATION: Membrane {ECO:0000256|ARBA:ARBA00004141}; Multi-pass membrane protein {ECO:0000256|ARBA:ARBA00004141}.		integral component of membrane [GO:0016021]; proteasome complex [GO:0000502]; enzyme regulator activity [GO:0030234]; potassium channel activity [GO:0005267]; regulation of protein catabolic process [GO:0042176]	GO:0000502; GO:0005267; GO:0016021; GO:0030234; GO:0042176
A0A1Z5JK64	26S proteasome regulatory subunit N5	FisN_11Hh144	453			proteasome complex [GO:0000502]	GO:0000502
A0A1Z5J799	26S proteasome regulatory subunit N5	FisN_11Lh144	453			proteasome complex [GO:0000502]	GO:0000502
A0A1Z5JK08	26S proteasome regulatory subunit N6	FisN_1Hh451	466			proteasome complex [GO:0000502]	GO:0000502
A0A1Z5K1E7	26S proteasome regulatory subunit N6	FisN_1Lh451	466			proteasome complex [GO:0000502]	GO:0000502
A0A1Z5K1G8	26S proteasome regulatory subunit N7	FisN_1Lh517	405			proteasome complex [GO:0000502]; enzyme regulator activity [GO:0030234]	GO:0000502; GO:0030234
A0A1Z5JJX8	26S proteasome regulatory subunit N7	FisN_1Hh517	405			proteasome complex [GO:0000502]; enzyme regulator activity [GO:0030234]	GO:0000502; GO:0030234
A0A1Z5KBN4	26S proteasome regulatory subunit N8	FisN_12Hh231	333			proteasome regulatory particle [GO:0005838]; isopeptidase activity [GO:0070122]; metallopeptidase activity [GO:0008237]	GO:0005838; GO:0008237; GO:0070122
A0A1Z5JMI3	26S proteasome regulatory subunit N8	FisN_12Lh231	332			proteasome regulatory particle [GO:0005838]; isopeptidase activity [GO:0070122]; metallopeptidase activity [GO:0008237]	GO:0005838; GO:0008237; GO:0070122
A0A1Z5J9R3	26S proteasome regulatory subunit N9	FisN_14Lh241	425			proteasome complex [GO:0000502]	GO:0000502
A0A1Z5K9K1	26S proteasome regulatory subunit N9	FisN_14Hh241	412			proteasome complex [GO:0000502]	GO:0000502
A0A1Z5J709	26S proteasome regulatory subunit RPN11	FisN_11Lh243	310			proteasome complex [GO:0000502]; isopeptidase activity [GO:0070122]; Lys63-specific deubiquitinase activity [GO:0061578]; metallopeptidase activity [GO:0008237]	GO:0000502; GO:0008237; GO:0061578; GO:0070122
A0A1Z5JLH4	26S proteasome regulatory subunit RPN11	FisN_11Hh243	308			proteasome complex [GO:0000502]; isopeptidase activity [GO:0070122]; Lys63-specific deubiquitinase activity [GO:0061578]; metallopeptidase activity [GO:0008237]	GO:0000502; GO:0008237; GO:0061578; GO:0070122
A0A1Z5KG19	26S proteasome regulatory subunit T1	FisN_10Lh238	447	SUBCELLULAR LOCATION: Cytoplasm {ECO:0000256|ARBA:ARBA00004496}.		cytoplasm [GO:0005737]; proteasome complex [GO:0000502]; ATP binding [GO:0005524]; proteasome-activating activity [GO:0036402]; protein catabolic process [GO:0030163]	GO:0000502; GO:0005524; GO:0005737; GO:0030163; GO:0036402
A0A1Z5JXT2	26S proteasome regulatory subunit T1	FisN_10Hh238	447	SUBCELLULAR LOCATION: Cytoplasm {ECO:0000256|ARBA:ARBA00004496}.		cytoplasm [GO:0005737]; proteasome complex [GO:0000502]; ATP binding [GO:0005524]; proteasome-activating activity [GO:0036402]; protein catabolic process [GO:0030163]	GO:0000502; GO:0005524; GO:0005737; GO:0030163; GO:0036402
A0A1Z5JV30	26S proteasome regulatory subunit T2	FisN_18Hh106	451			cytoplasm [GO:0005737]; proteasome complex [GO:0000502]; ATP binding [GO:0005524]; proteasome-activating activity [GO:0036402]; protein catabolic process [GO:0030163]	GO:0000502; GO:0005524; GO:0005737; GO:0030163; GO:0036402
A0A1Z5KBH6	26S proteasome regulatory subunit T3	FisN_14Hh333	413			cytoplasm [GO:0005737]; proteasome complex [GO:0000502]; ATP binding [GO:0005524]; proteasome-activating activity [GO:0036402]; protein catabolic process [GO:0030163]	GO:0000502; GO:0005524; GO:0005737; GO:0030163; GO:0036402
A0A1Z5JI22	26S proteasome regulatory subunit T3	FisN_14Lh333	416			cytoplasm [GO:0005737]; proteasome complex [GO:0000502]; ATP binding [GO:0005524]; proteasome-activating activity [GO:0036402]; protein catabolic process [GO:0030163]	GO:0000502; GO:0005524; GO:0005737; GO:0030163; GO:0036402
A0A1Z5KM08	26S proteasome regulatory subunit T4	FisN_23Lh109	407			cytoplasm [GO:0005737]; proteasome complex [GO:0000502]; ATP binding [GO:0005524]; proteasome-activating activity [GO:0036402]; protein catabolic process [GO:0030163]	GO:0000502; GO:0005524; GO:0005737; GO:0030163; GO:0036402
A0A1Z5KMQ4	26S proteasome regulatory subunit T4	FisN_23Hh109	407			cytoplasm [GO:0005737]; proteasome complex [GO:0000502]; ATP binding [GO:0005524]; proteasome-activating activity [GO:0036402]; protein catabolic process [GO:0030163]	GO:0000502; GO:0005524; GO:0005737; GO:0030163; GO:0036402
A0A1Z5K800	26S proteasome regulatory subunit T5	FisN_3Hh423	454			cytoplasm [GO:0005737]; proteasome complex [GO:0000502]; ATP binding [GO:0005524]; proteasome-activating activity [GO:0036402]; protein catabolic process [GO:0030163]	GO:0000502; GO:0005524; GO:0005737; GO:0030163; GO:0036402
A0A1Z5J8B3	26S proteasome regulatory subunit T5	FisN_3Lh423	456			cytoplasm [GO:0005737]; proteasome complex [GO:0000502]; ATP binding [GO:0005524]; proteasome-activating activity [GO:0036402]; protein catabolic process [GO:0030163]	GO:0000502; GO:0005524; GO:0005737; GO:0030163; GO:0036402
A0A1Z5KJ69	26S proteasome regulatory subunit T6	FisN_16Lh157	405	SUBCELLULAR LOCATION: Cytoplasm {ECO:0000256|ARBA:ARBA00004496}.		cytoplasm [GO:0005737]; proteasome complex [GO:0000502]; ATP binding [GO:0005524]; proteasome-activating activity [GO:0036402]; protein catabolic process [GO:0030163]	GO:0000502; GO:0005524; GO:0005737; GO:0030163; GO:0036402
A0A1Z5KSW7	26S proteasome regulatory subunit T6	FisN_16Hh157	405	SUBCELLULAR LOCATION: Cytoplasm {ECO:0000256|ARBA:ARBA00004496}.		cytoplasm [GO:0005737]; proteasome complex [GO:0000502]; ATP binding [GO:0005524]; proteasome-activating activity [GO:0036402]; protein catabolic process [GO:0030163]	GO:0000502; GO:0005524; GO:0005737; GO:0030163; GO:0036402
A0A1Z5JCJ1	2Fe-2S ferredoxin-type domain-containing protein	FisN_7Lh069	332			iron-sulfur cluster binding [GO:0051536]	GO:0051536
A0A1Z5KPQ2	2Fe-2S ferredoxin-type domain-containing protein	FisN_6Lh031	135			2 iron, 2 sulfur cluster binding [GO:0051537]	GO:0051537
A0A1Z5KB00	2Fe-2S ferredoxin-type domain-containing protein	FisN_15Lh148	108			2 iron, 2 sulfur cluster binding [GO:0051537]; electron transfer activity [GO:0009055]	GO:0009055; GO:0051537
A0A1Z5KR35	2Fe-2S ferredoxin-type domain-containing protein	FisN_25Lh162	300			iron-sulfur cluster binding [GO:0051536]	GO:0051536
A0A1Z5K458	2Fe-2S ferredoxin-type domain-containing protein	FisN_7Hh069	330			iron-sulfur cluster binding [GO:0051536]	GO:0051536
A0A1Z5JG95	2Fe-2S ferredoxin-type domain-containing protein	FisN_2Hh447	242			2 iron, 2 sulfur cluster binding [GO:0051537]	GO:0051537
A0A1Z5JPB1	2Fe-2S ferredoxin-type domain-containing protein	FisN_2Lh447	245			2 iron, 2 sulfur cluster binding [GO:0051537]	GO:0051537
A0A1Z5KIQ9	2Fe-2S ferredoxin-type domain-containing protein	FisN_6Hh031	125			2 iron, 2 sulfur cluster binding [GO:0051537]	GO:0051537
A0A1Z5KBI9	2Fe-2S ferredoxin-type domain-containing protein	FisN_12Hh217	155			2 iron, 2 sulfur cluster binding [GO:0051537]; electron transfer activity [GO:0009055]	GO:0009055; GO:0051537
A0A1Z5K9M2	2Fe-2S ferredoxin-type domain-containing protein	FisN_15Hh148	153			2 iron, 2 sulfur cluster binding [GO:0051537]; electron transfer activity [GO:0009055]	GO:0009055; GO:0051537
A0A1Z5JWH3	2Fe-2S ferredoxin-type domain-containing protein	FisN_25Hh162	300			iron-sulfur cluster binding [GO:0051536]	GO:0051536
A0A1Z5K945	2Fe-2S ferredoxin-type domain-containing protein	FisN_4Hh206	336			iron-sulfur cluster binding [GO:0051536]	GO:0051536
A0A1Z5JME9	2Fe-2S ferredoxin-type domain-containing protein	FisN_12Lh217	155			2 iron, 2 sulfur cluster binding [GO:0051537]; electron transfer activity [GO:0009055]	GO:0009055; GO:0051537
A0A1Z5JRZ9	2OG-FeII_Oxy_2 domain-containing protein	FisN_5Hh168	363
A0A1Z5KQL2	3-(3-hydroxy-phenyl)propionate hydroxylase (EC 1.14.13.127)	FisN_1Hh609	2029		1.14.13.127	3-(3-hydroxyphenyl)propionate hydroxylase activity [GO:0008688]; FAD binding [GO:0071949]	GO:0008688; GO:0071949
A0A1Z5KRR6	3-dehydroquinate dehydratase / shikimate dehydrogenase (EC 1.1.1.25) (EC 4.2.1.10)	FisN_1Hh591	810		1.1.1.25; 4.2.1.10	3-dehydroquinate dehydratase activity [GO:0003855]; shikimate 3-dehydrogenase (NADP+) activity [GO:0004764]	GO:0003855; GO:0004764
A0A1Z5K1N7	3-dehydroquinate dehydratase / shikimate dehydrogenase (EC 1.1.1.25) (EC 4.2.1.10)	FisN_1Lh591	810		1.1.1.25; 4.2.1.10	3-dehydroquinate dehydratase activity [GO:0003855]; shikimate 3-dehydrogenase (NADP+) activity [GO:0004764]	GO:0003855; GO:0004764
A0A1Z5KJA0	3-dehydroquinate synthase (EC 4.2.3.4)	FisN_16Lh195	409		4.2.3.4	cytoplasm [GO:0005737]; 3-dehydroquinate synthase activity [GO:0003856]; aromatic amino acid family biosynthetic process [GO:0009073]	GO:0003856; GO:0005737; GO:0009073
A0A1Z5JKH6	3-dehydroquinate synthase (EC 4.2.3.4)	FisN_11Hh031	507		4.2.3.4	3-dehydroquinate synthase activity [GO:0003856]; antibiotic biosynthetic process [GO:0017000]	GO:0003856; GO:0017000
A0A1Z5KT72	3-dehydroquinate synthase (EC 4.2.3.4)	FisN_16Hh195	421		4.2.3.4	cytoplasm [GO:0005737]; 3-dehydroquinate synthase activity [GO:0003856]; aromatic amino acid family biosynthetic process [GO:0009073]	GO:0003856; GO:0005737; GO:0009073
A0A1Z5J835	3-dehydroquinate synthase (EC 4.2.3.4)	FisN_11Lh031	530		4.2.3.4	3-dehydroquinate synthase activity [GO:0003856]; antibiotic biosynthetic process [GO:0017000]	GO:0003856; GO:0017000
A0A1Z5K4C2	3-dehydrosphinganine reductase (EC 1.1.1.102)	FisN_1Lh251	353		1.1.1.102	integral component of membrane [GO:0016021]; 3-dehydrosphinganine reductase activity [GO:0047560]	GO:0016021; GO:0047560
A0A1Z5JEB4	3-dehydrosphinganine reductase (EC 1.1.1.102)	FisN_1Hh251	353		1.1.1.102	integral component of membrane [GO:0016021]; 3-dehydrosphinganine reductase activity [GO:0047560]	GO:0016021; GO:0047560
A0A1Z5KH52	3-hydroxy acid dehydrogenase / malonic semialdehyde reductase (EC 1.1.1.381)	FisN_28Hh015	254		1.1.1.381	oxidoreductase activity [GO:0016491]	GO:0016491
A0A1Z5KJ92	3-hydroxy-3-methylglutarate-CoA lyase (EC 4.1.3.4) (Hydroxymethylglutaryl-CoA lyase, mitochondrial)	FisN_16Lh165	328		4.1.3.4	hydroxymethylglutaryl-CoA lyase activity [GO:0004419]	GO:0004419
A0A1Z5KTI5	3-hydroxy-3-methylglutarate-CoA lyase (EC 4.1.3.4) (Hydroxymethylglutaryl-CoA lyase, mitochondrial)	FisN_16Hh165	324		4.1.3.4	hydroxymethylglutaryl-CoA lyase activity [GO:0004419]	GO:0004419
A0A1Z5KS57	3-hydroxy-3-methylglutaryl coenzyme A reductase (HMG-CoA reductase) (EC 1.1.1.34)	FisN_7Hh284	610	SUBCELLULAR LOCATION: Endoplasmic reticulum membrane {ECO:0000256|RuleBase:RU361219}; Multi-pass membrane protein {ECO:0000256|RuleBase:RU361219}.	1.1.1.34	endoplasmic reticulum membrane [GO:0005789]; integral component of membrane [GO:0016021]; hydroxymethylglutaryl-CoA reductase (NADPH) activity [GO:0004420]; coenzyme A metabolic process [GO:0015936]; isoprenoid biosynthetic process [GO:0008299]	GO:0004420; GO:0005789; GO:0008299; GO:0015936; GO:0016021
A0A1Z5JRB7	3-hydroxy-3-methylglutaryl coenzyme A reductase (HMG-CoA reductase) (EC 1.1.1.34)	FisN_7Lh284	586	SUBCELLULAR LOCATION: Endoplasmic reticulum membrane {ECO:0000256|RuleBase:RU361219}; Multi-pass membrane protein {ECO:0000256|RuleBase:RU361219}.	1.1.1.34	endoplasmic reticulum membrane [GO:0005789]; integral component of membrane [GO:0016021]; hydroxymethylglutaryl-CoA reductase (NADPH) activity [GO:0004420]; coenzyme A metabolic process [GO:0015936]; isoprenoid biosynthetic process [GO:0008299]	GO:0004420; GO:0005789; GO:0008299; GO:0015936; GO:0016021
A0A1Z5JJ64	3-hydroxyacyl-CoA dehydrogenase (EC 1.1.1.35)	FisN_5Lh112	323		1.1.1.35	3-hydroxyacyl-CoA dehydrogenase activity [GO:0003857]; NAD+ binding [GO:0070403]; fatty acid metabolic process [GO:0006631]	GO:0003857; GO:0006631; GO:0070403
A0A1Z5JUC9	3-hydroxyacyl-CoA dehydrogenase (EC 1.1.1.35)	FisN_5Hh112	323		1.1.1.35	3-hydroxyacyl-CoA dehydrogenase activity [GO:0003857]; NAD+ binding [GO:0070403]; fatty acid metabolic process [GO:0006631]	GO:0003857; GO:0006631; GO:0070403
A0A1Z5JJM7	3-hydroxybutyrate dehydrogenase (EC 1.1.1.30)	FisN_20Hh164	249		1.1.1.30	3-hydroxybutyrate dehydrogenase activity [GO:0003858]	GO:0003858
A0A1Z5KSY8	3-hydroxyisobutyrate dehydrogenase (EC 1.1.1.31)	FisN_16Hh144	532		1.1.1.31	3-hydroxyisobutyrate dehydrogenase activity [GO:0008442]; NAD binding [GO:0051287]; NADP binding [GO:0050661]	GO:0008442; GO:0050661; GO:0051287
A0A1Z5JKR4	3-hydroxyisobutyrate dehydrogenase (EC 1.1.1.31)	FisN_11Hh032	313		1.1.1.31	3-hydroxyisobutyrate dehydrogenase activity [GO:0008442]; NAD binding [GO:0051287]; NADP binding [GO:0050661]	GO:0008442; GO:0050661; GO:0051287
A0A1Z5J7L0	3-hydroxyisobutyrate dehydrogenase (EC 1.1.1.31)	FisN_11Lh032	313		1.1.1.31	3-hydroxyisobutyrate dehydrogenase activity [GO:0008442]; NAD binding [GO:0051287]; NADP binding [GO:0050661]	GO:0008442; GO:0050661; GO:0051287
A0A1Z5KJ74	3-hydroxyisobutyrate dehydrogenase (EC 1.1.1.31)	FisN_16Lh144	532		1.1.1.31	3-hydroxyisobutyrate dehydrogenase activity [GO:0008442]; NAD binding [GO:0051287]; NADP binding [GO:0050661]	GO:0008442; GO:0050661; GO:0051287
A0A1Z5JAX9	3-hydroxyisobutyryl-CoA hydrolase (EC 3.1.2.4)	FisN_9Hu210	415		3.1.2.4	mitochondrion [GO:0005739]; 3-hydroxyisobutyryl-CoA hydrolase activity [GO:0003860]; branched-chain amino acid catabolic process [GO:0009083]; valine catabolic process [GO:0006574]	GO:0003860; GO:0005739; GO:0006574; GO:0009083
A0A1Z5JAU8	3-hydroxyisobutyryl-CoA hydrolase (EC 3.1.2.4)	FisN_9Hu211	448		3.1.2.4	mitochondrion [GO:0005739]; 3-hydroxyisobutyryl-CoA hydrolase activity [GO:0003860]; branched-chain amino acid catabolic process [GO:0009083]; valine catabolic process [GO:0006574]	GO:0003860; GO:0005739; GO:0006574; GO:0009083
A0A1Z5JKQ7	3-isopropylmalate dehydratase (EC 4.2.1.33) (Alpha-IPM isomerase) (Isopropylmalate isomerase)	FisN_6Lh385	780		4.2.1.33	3-isopropylmalate dehydratase complex [GO:0009316]; 3-isopropylmalate dehydratase activity [GO:0003861]; 4 iron, 4 sulfur cluster binding [GO:0051539]; metal ion binding [GO:0046872]; branched-chain amino acid biosynthetic process [GO:0009082]; leucine biosynthetic process [GO:0009098]	GO:0003861; GO:0009082; GO:0009098; GO:0009316; GO:0046872; GO:0051539
A0A1Z5K7H7	3-isopropylmalate dehydratase (EC 4.2.1.33) (Alpha-IPM isomerase) (Isopropylmalate isomerase)	FisN_6Hh385	792		4.2.1.33	3-isopropylmalate dehydratase complex [GO:0009316]; 3-isopropylmalate dehydratase activity [GO:0003861]; 4 iron, 4 sulfur cluster binding [GO:0051539]; metal ion binding [GO:0046872]; branched-chain amino acid biosynthetic process [GO:0009082]; leucine biosynthetic process [GO:0009098]	GO:0003861; GO:0009082; GO:0009098; GO:0009316; GO:0046872; GO:0051539
A0A1Z5JD77	3-isopropylmalate dehydrogenase (EC 1.1.1.85)	FisN_8Lh055	410		1.1.1.85	3-isopropylmalate dehydrogenase activity [GO:0003862]; magnesium ion binding [GO:0000287]; NAD binding [GO:0051287]; branched-chain amino acid biosynthetic process [GO:0009082]; leucine biosynthetic process [GO:0009098]	GO:0000287; GO:0003862; GO:0009082; GO:0009098; GO:0051287
A0A1Z5JJZ0	3-isopropylmalate dehydrogenase (EC 1.1.1.85)	FisN_8Hh055	407		1.1.1.85	3-isopropylmalate dehydrogenase activity [GO:0003862]; magnesium ion binding [GO:0000287]; NAD binding [GO:0051287]; branched-chain amino acid biosynthetic process [GO:0009082]; leucine biosynthetic process [GO:0009098]	GO:0000287; GO:0003862; GO:0009082; GO:0009098; GO:0051287
A0A1Z5JK43	3-ketoacyl-CoA synthase (EC 2.3.1.-)	FisN_20Hh154	502		2.3.1.-	integral component of membrane [GO:0016021]; acyltransferase activity, transferring groups other than amino-acyl groups [GO:0016747]; fatty acid biosynthetic process [GO:0006633]	GO:0006633; GO:0016021; GO:0016747
A0A1Z5KRY1	3-ketoacyl-CoA synthase (EC 2.3.1.-)	FisN_20Lh154	502		2.3.1.-	integral component of membrane [GO:0016021]; acyltransferase activity, transferring groups other than amino-acyl groups [GO:0016747]; fatty acid biosynthetic process [GO:0006633]	GO:0006633; GO:0016021; GO:0016747
A0A1Z5KA63	3-methyl-2-oxobutanoate hydroxymethyltransferase (EC 2.1.2.11)	FisN_24Lh112	364		2.1.2.11	3-methyl-2-oxobutanoate hydroxymethyltransferase activity [GO:0003864]; methyltransferase activity [GO:0008168]; methylation [GO:0032259]; pantothenate biosynthetic process [GO:0015940]	GO:0003864; GO:0008168; GO:0015940; GO:0032259
A0A1Z5JF17	3-methyl-2-oxobutanoate hydroxymethyltransferase (EC 2.1.2.11)	FisN_24Hh112	313		2.1.2.11	3-methyl-2-oxobutanoate hydroxymethyltransferase activity [GO:0003864]; methyltransferase activity [GO:0008168]; methylation [GO:0032259]; pantothenate biosynthetic process [GO:0015940]	GO:0003864; GO:0008168; GO:0015940; GO:0032259
A0A1Z5JVJ5	3-methylcrotonyl-CoA carboxylase alpha subunit (EC 6.4.1.4)	FisN_25Hh031	728		6.4.1.4	ATP binding [GO:0005524]; metal ion binding [GO:0046872]; methylcrotonoyl-CoA carboxylase activity [GO:0004485]	GO:0004485; GO:0005524; GO:0046872
A0A1Z5JLA9	3-methylcrotonyl-CoA carboxylase alpha subunit (EC 6.4.1.4)	FisN_25Lh031	728		6.4.1.4	ATP binding [GO:0005524]; metal ion binding [GO:0046872]; methylcrotonoyl-CoA carboxylase activity [GO:0004485]	GO:0004485; GO:0005524; GO:0046872
A0A1Z5K9V2	3-methylcrotonyl-CoA carboxylase beta subunit (EC 6.4.1.4)	FisN_15Hh062	616		6.4.1.4	methylcrotonoyl-CoA carboxylase activity [GO:0004485]	GO:0004485
A0A1Z5KI15	3-methylcrotonyl-CoA carboxylase beta subunit (EC 6.4.1.4)	FisN_15Lh062	605		6.4.1.4	methylcrotonoyl-CoA carboxylase activity [GO:0004485]	GO:0004485
A0A1Z5KB12	3-oxo-5-alpha-steroid 4-dehydrogenase 1 (EC 1.3.1.22)	FisN_15Lh168	265	SUBCELLULAR LOCATION: Membrane {ECO:0000256|ARBA:ARBA00004141}; Multi-pass membrane protein {ECO:0000256|ARBA:ARBA00004141}.	1.3.1.22	integral component of membrane [GO:0016021]; cholestenone 5-alpha-reductase activity [GO:0047751]; lipid metabolic process [GO:0006629]	GO:0006629; GO:0016021; GO:0047751
A0A1Z5JFM0	3-oxo-5-alpha-steroid 4-dehydrogenase 1 (EC 1.3.1.22)	FisN_15Hh168	265	SUBCELLULAR LOCATION: Membrane {ECO:0000256|ARBA:ARBA00004141}; Multi-pass membrane protein {ECO:0000256|ARBA:ARBA00004141}.	1.3.1.22	integral component of membrane [GO:0016021]; cholestenone 5-alpha-reductase activity [GO:0047751]; lipid metabolic process [GO:0006629]	GO:0006629; GO:0016021; GO:0047751
A0A1Z5KST1	3-oxoacyl-[acyl-carrier protein] reductase (EC 1.1.1.100)	FisN_16Hh200	293		1.1.1.100	3-oxo-glutaryl-[acp] methyl ester reductase activity [GO:0102131]; 3-oxo-pimeloyl-[acp] methyl ester reductase activity [GO:0102132]; 3-oxoacyl-[acyl-carrier-protein] reductase (NADPH) activity [GO:0004316]; NAD binding [GO:0051287]; fatty acid biosynthetic process [GO:0006633]	GO:0004316; GO:0006633; GO:0051287; GO:0102131; GO:0102132
A0A1Z5KJI2	3-oxoacyl-[acyl-carrier protein] reductase (EC 1.1.1.100)	FisN_16Lh200	293		1.1.1.100	3-oxo-glutaryl-[acp] methyl ester reductase activity [GO:0102131]; 3-oxo-pimeloyl-[acp] methyl ester reductase activity [GO:0102132]; 3-oxoacyl-[acyl-carrier-protein] reductase (NADPH) activity [GO:0004316]; NAD binding [GO:0051287]; fatty acid biosynthetic process [GO:0006633]	GO:0004316; GO:0006633; GO:0051287; GO:0102131; GO:0102132
A0A1Z5K979	3-oxoacyl-[acyl-carrier-protein] synthase	FisN_14Hh120	461			3-oxoacyl-[acyl-carrier-protein] synthase activity [GO:0004315]; fatty acid biosynthetic process [GO:0006633]	GO:0004315; GO:0006633
A0A1Z5J9D4	3-oxoacyl-[acyl-carrier-protein] synthase	FisN_14Lh120	422			3-oxoacyl-[acyl-carrier-protein] synthase activity [GO:0004315]; fatty acid biosynthetic process [GO:0006633]	GO:0004315; GO:0006633
A0A1Z5JHD4	3-oxoacyl-[acyl-carrier-protein] synthase III (EC 2.3.1.180)	FisN_17Hh243	378		2.3.1.180	3-oxoacyl-[acyl-carrier-protein] synthase activity [GO:0004315]; beta-ketoacyl-acyl-carrier-protein synthase III activity [GO:0033818]; fatty acid biosynthetic process [GO:0006633]	GO:0004315; GO:0006633; GO:0033818
A0A1Z5KMP0	3-oxoacyl-[acyl-carrier-protein] synthase III (EC 2.3.1.180)	FisN_17Lh243	378		2.3.1.180	3-oxoacyl-[acyl-carrier-protein] synthase activity [GO:0004315]; beta-ketoacyl-acyl-carrier-protein synthase III activity [GO:0033818]; fatty acid biosynthetic process [GO:0006633]	GO:0004315; GO:0006633; GO:0033818
A0A1Z5K1H6	3-phosphoshikimate 1-carboxyvinyltransferase (EC 2.5.1.19)	FisN_1Lh668	484		2.5.1.19	3-phosphoshikimate 1-carboxyvinyltransferase activity [GO:0003866]; aromatic amino acid family biosynthetic process [GO:0009073]; cellular amino acid biosynthetic process [GO:0008652]; chorismate biosynthetic process [GO:0009423]	GO:0003866; GO:0008652; GO:0009073; GO:0009423
A0A1Z5JN64	3-phosphoshikimate 1-carboxyvinyltransferase (EC 2.5.1.19)	FisN_1Hh668	484		2.5.1.19	3-phosphoshikimate 1-carboxyvinyltransferase activity [GO:0003866]; aromatic amino acid family biosynthetic process [GO:0009073]; cellular amino acid biosynthetic process [GO:0008652]; chorismate biosynthetic process [GO:0009423]	GO:0003866; GO:0008652; GO:0009073; GO:0009423
A0A1Z5KD92	3,2-trans-enoyl-CoA isomerase, mitochondrial (EC 5.3.3.8)	FisN_4Lh317	282		5.3.3.8	dodecenoyl-CoA delta-isomerase activity [GO:0004165]	GO:0004165
A0A1Z5KET7	3,2-trans-enoyl-CoA isomerase, mitochondrial (EC 5.3.3.8)	FisN_4Hh317	282		5.3.3.8	dodecenoyl-CoA delta-isomerase activity [GO:0004165]	GO:0004165
A0A1Z5KT21	3,5-epimerase/4-reductase	FisN_16Hh084	316
A0A1Z5KIY2	3,5-epimerase/4-reductase	FisN_16Lh084	316
A0A388S837	3'-5' exonuclease domain-containing protein	FisN_19Lh006	1187			3'-5' exonuclease activity [GO:0008408]; nucleic acid binding [GO:0003676]	GO:0003676; GO:0008408
A0A1Z5JJV5	3'-5' exonuclease domain-containing protein	FisN_1Hh496	689			integral component of membrane [GO:0016021]; 3'-5' exonuclease activity [GO:0008408]; nucleic acid binding [GO:0003676]	GO:0003676; GO:0008408; GO:0016021
A0A1Z5K2J7	3'-5' exonuclease domain-containing protein	FisN_9Hh133	890			3'-5' exonuclease activity [GO:0008408]; aminoacyl-tRNA editing activity [GO:0002161]; nucleic acid binding [GO:0003676]	GO:0002161; GO:0003676; GO:0008408
A0A1Z5KLB7	3'-5' exonuclease domain-containing protein	FisN_9Lh283	572			3'-5' exonuclease activity [GO:0008408]; nucleic acid binding [GO:0003676]	GO:0003676; GO:0008408
A0A1Z5J9J6	3'-5' exonuclease domain-containing protein	FisN_14Lu169	161			3'-5' exonuclease activity [GO:0008408]; nucleic acid binding [GO:0003676]	GO:0003676; GO:0008408
A0A1Z5JB19	3'-5' exonuclease domain-containing protein	FisN_9Hh283	574			3'-5' exonuclease activity [GO:0008408]; nucleic acid binding [GO:0003676]	GO:0003676; GO:0008408
A0A1Z5KLA9	3'-5' exonuclease domain-containing protein	FisN_9Lh133	894			3'-5' exonuclease activity [GO:0008408]; aminoacyl-tRNA editing activity [GO:0002161]; nucleic acid binding [GO:0003676]	GO:0002161; GO:0003676; GO:0008408
A0A1Z5KC81	3',5'-cyclic-nucleotide phosphodiesterase (EC 3.1.4.17)	FisN_20Hh079	573		3.1.4.17	3',5'-cyclic-nucleotide phosphodiesterase activity [GO:0004114]; cyclic nucleotide biosynthetic process [GO:0009190]; intracellular signal transduction [GO:0035556]	GO:0004114; GO:0009190; GO:0035556
A0A1Z5JCY6	3',5'-cyclic-nucleotide phosphodiesterase (EC 3.1.4.17)	FisN_20Lh079	575		3.1.4.17	3',5'-cyclic-nucleotide phosphodiesterase activity [GO:0004114]; cyclic nucleotide biosynthetic process [GO:0009190]; intracellular signal transduction [GO:0035556]	GO:0004114; GO:0009190; GO:0035556
A0A1Z5JJK4	3',5'-cyclic-nucleotide phosphodiesterase (EC 3.1.4.17)	FisN_20Hu212	1103		3.1.4.17	integral component of membrane [GO:0016021]; 3',5'-cyclic-nucleotide phosphodiesterase activity [GO:0004114]; metal ion binding [GO:0046872]; cyclic nucleotide biosynthetic process [GO:0009190]; intracellular signal transduction [GO:0035556]	GO:0004114; GO:0009190; GO:0016021; GO:0035556; GO:0046872
A0A1Z5KB88	3',5'-cyclic-nucleotide phosphodiesterase (EC 3.1.4.17)	FisN_14Hu308	1057		3.1.4.17	integral component of membrane [GO:0016021]; 3',5'-cyclic-nucleotide phosphodiesterase activity [GO:0004114]; metal ion binding [GO:0046872]; cyclic nucleotide biosynthetic process [GO:0009190]; intracellular signal transduction [GO:0035556]	GO:0004114; GO:0009190; GO:0016021; GO:0035556; GO:0046872
A0A1Z5JGS7	3'(2'), 5'-bisphosphate nucleotidase (EC 3.1.3.7)	FisN_2Hh468	354		3.1.3.7	3'(2'),5'-bisphosphate nucleotidase activity [GO:0008441]; inositol phosphate dephosphorylation [GO:0046855]	GO:0008441; GO:0046855
A0A1Z5JAU4	3'(2'), 5'-bisphosphate nucleotidase (EC 3.1.3.7)	FisN_2Lh468	353		3.1.3.7	3'(2'),5'-bisphosphate nucleotidase activity [GO:0008441]; inositol phosphate dephosphorylation [GO:0046855]	GO:0008441; GO:0046855
A0A1Z5KH96	30S ribosomal protein S15	FisN_12Lh034	195			ribosome [GO:0005840]; structural constituent of ribosome [GO:0003735]; translation [GO:0006412]	GO:0003735; GO:0005840; GO:0006412
A0A1Z5K200	30S ribosomal protein S15	FisN_12Hh034	195			ribosome [GO:0005840]; structural constituent of ribosome [GO:0003735]; translation [GO:0006412]	GO:0003735; GO:0005840; GO:0006412
A0A1Z5K2N7	3Beta_HSD domain-containing protein	FisN_24Hh223	386			integral component of membrane [GO:0016021]; 3-beta-hydroxy-delta5-steroid dehydrogenase activity [GO:0003854]; steroid biosynthetic process [GO:0006694]	GO:0003854; GO:0006694; GO:0016021
A0A1Z5K9N0	3Beta_HSD domain-containing protein	FisN_24Lh223	386			integral component of membrane [GO:0016021]; 3-beta-hydroxy-delta5-steroid dehydrogenase activity [GO:0003854]; steroid biosynthetic process [GO:0006694]	GO:0003854; GO:0006694; GO:0016021
A0A1Z5KSV6	3Beta_HSD domain-containing protein	FisN_16Hh182	358			3-beta-hydroxy-delta5-steroid dehydrogenase activity [GO:0003854]; steroid biosynthetic process [GO:0006694]	GO:0003854; GO:0006694
A0A1Z5JSB2	4-coumarate--CoA ligase (EC 6.2.1.12)	FisN_5Hh284	572		6.2.1.12	4-coumarate-CoA ligase activity [GO:0016207]	GO:0016207
A0A1Z5JN76	4-diphosphocytidyl-2-C-methyl-D-erythritol kinase (EC 2.7.1.148)	FisN_8Lh233	351		2.7.1.148	4-(cytidine 5'-diphospho)-2-C-methyl-D-erythritol kinase activity [GO:0050515]; terpenoid biosynthetic process [GO:0016114]	GO:0016114; GO:0050515
A0A1Z5JYR6	4-diphosphocytidyl-2-C-methyl-D-erythritol kinase (EC 2.7.1.148)	FisN_8Hh233	361		2.7.1.148	4-(cytidine 5'-diphospho)-2-C-methyl-D-erythritol kinase activity [GO:0050515]; terpenoid biosynthetic process [GO:0016114]	GO:0016114; GO:0050515
A0A1Z5JEE8	4-hydroxy-3-methylbut-2-en-1-yl diphosphate reductase (EC 1.17.7.4)	FisN_1Hh309	453		1.17.7.4	4 iron, 4 sulfur cluster binding [GO:0051539]; 4-hydroxy-3-methylbut-2-en-1-yl diphosphate reductase activity [GO:0051745]; metal ion binding [GO:0046872]; dimethylallyl diphosphate biosynthetic process [GO:0050992]; isopentenyl diphosphate biosynthetic process, methylerythritol 4-phosphate pathway [GO:0019288]	GO:0019288; GO:0046872; GO:0050992; GO:0051539; GO:0051745
A0A1Z5K4L8	4-hydroxy-3-methylbut-2-en-1-yl diphosphate reductase (EC 1.17.7.4)	FisN_1Lh309	452		1.17.7.4	4 iron, 4 sulfur cluster binding [GO:0051539]; 4-hydroxy-3-methylbut-2-en-1-yl diphosphate reductase activity [GO:0051745]; metal ion binding [GO:0046872]; dimethylallyl diphosphate biosynthetic process [GO:0050992]; isopentenyl diphosphate biosynthetic process, methylerythritol 4-phosphate pathway [GO:0019288]	GO:0019288; GO:0046872; GO:0050992; GO:0051539; GO:0051745
A0A1Z5K0N8	4-hydroxy-4-methyl-2-oxoglutarate aldolase (HMG aldolase) (EC 4.1.1.112) (EC 4.1.3.17) (Oxaloacetate decarboxylase)	FisN_1Lh677	270		4.1.1.112; 4.1.3.17	4-hydroxy-4-methyl-2-oxoglutarate aldolase activity [GO:0047443]; metal ion binding [GO:0046872]; oxaloacetate decarboxylase activity [GO:0008948]; ribonuclease inhibitor activity [GO:0008428]; regulation of RNA metabolic process [GO:0051252]	GO:0008428; GO:0008948; GO:0046872; GO:0047443; GO:0051252
A0A1Z5JMJ8	4-hydroxy-4-methyl-2-oxoglutarate aldolase (HMG aldolase) (EC 4.1.1.112) (EC 4.1.3.17) (Oxaloacetate decarboxylase)	FisN_1Hh677	305		4.1.1.112; 4.1.3.17	4-hydroxy-4-methyl-2-oxoglutarate aldolase activity [GO:0047443]; metal ion binding [GO:0046872]; oxaloacetate decarboxylase activity [GO:0008948]; ribonuclease inhibitor activity [GO:0008428]; regulation of RNA metabolic process [GO:0051252]	GO:0008428; GO:0008948; GO:0046872; GO:0047443; GO:0051252
A0A1Z5JMP3	4-hydroxy-tetrahydrodipicolinate reductase (EC 1.17.1.8)	FisN_1Hh691	351		1.17.1.8	4-hydroxy-tetrahydrodipicolinate reductase [GO:0008839]; NADPH binding [GO:0070402]; diaminopimelate biosynthetic process [GO:0019877]; lysine biosynthetic process via diaminopimelate [GO:0009089]	GO:0008839; GO:0009089; GO:0019877; GO:0070402
A0A1Z5K0L7	4-hydroxy-tetrahydrodipicolinate reductase (EC 1.17.1.8)	FisN_1Lh691	322		1.17.1.8	4-hydroxy-tetrahydrodipicolinate reductase [GO:0008839]; NADPH binding [GO:0070402]; diaminopimelate biosynthetic process [GO:0019877]; lysine biosynthetic process via diaminopimelate [GO:0009089]	GO:0008839; GO:0009089; GO:0019877; GO:0070402
A0A1Z5KD12	4-hydroxy-tetrahydrodipicolinate synthase (EC 4.3.3.7)	FisN_9Hh403	287		4.3.3.7	4-hydroxy-tetrahydrodipicolinate synthase activity [GO:0008840]; diaminopimelate biosynthetic process [GO:0019877]; lysine biosynthetic process via diaminopimelate [GO:0009089]	GO:0008840; GO:0009089; GO:0019877
A0A1Z5KLC5	4-hydroxy-tetrahydrodipicolinate synthase (EC 4.3.3.7)	FisN_9Lh403	287		4.3.3.7	4-hydroxy-tetrahydrodipicolinate synthase activity [GO:0008840]; diaminopimelate biosynthetic process [GO:0019877]; lysine biosynthetic process via diaminopimelate [GO:0009089]	GO:0008840; GO:0009089; GO:0019877
A0A1Z5JCD1	4-hydroxybenzoate polyprenyltransferase, mitochondrial (4-HB polyprenyltransferase) (EC 2.5.1.39) (Para-hydroxybenzoate--polyprenyltransferase) (PHB:PPT) (PHB:polyprenyltransferase)	FisN_7Lh026	1008	SUBCELLULAR LOCATION: Mitochondrion inner membrane {ECO:0000256|HAMAP-Rule:MF_03189}; Multi-pass membrane protein {ECO:0000256|HAMAP-Rule:MF_03189}; Matrix side {ECO:0000256|HAMAP-Rule:MF_03189}.	2.5.1.39	integral component of mitochondrial inner membrane [GO:0031305]; 4-hydroxybenzoate decaprenyltransferase activity [GO:0002083]; 4-hydroxybenzoate nonaprenyltransferase activity [GO:0047293]; 4-hydroxybenzoate octaprenyltransferase activity [GO:0008412]; NAD binding [GO:0051287]; oxidoreductase activity, acting on the CH-OH group of donors, NAD or NADP as acceptor [GO:0016616]; isoprenoid biosynth…	GO:0002083; GO:0006744; GO:0008299; GO:0008412; GO:0016616; GO:0031305; GO:0047293; GO:0051287
A0A1Z5KRD8	4-hydroxyphenylpyruvate dioxygenase (EC 1.13.11.27)	FisN_38Hh028	472		1.13.11.27	4-hydroxyphenylpyruvate dioxygenase activity [GO:0003868]; metal ion binding [GO:0046872]; aromatic amino acid family metabolic process [GO:0009072]	GO:0003868; GO:0009072; GO:0046872
A0A1Z5J6I1	4-hydroxyphenylpyruvate dioxygenase (EC 1.13.11.27)	FisN_38Lh028	474		1.13.11.27	4-hydroxyphenylpyruvate dioxygenase activity [GO:0003868]; metal ion binding [GO:0046872]; aromatic amino acid family metabolic process [GO:0009072]	GO:0003868; GO:0009072; GO:0046872
A0A1Z5K5Q0	4-methyl-5(B-hydroxyethyl)-thiazole monophosphate biosynthesis	FisN_1Lh130	187
A0A1Z5JE98	4-methyl-5(B-hydroxyethyl)-thiazole monophosphate biosynthesis	FisN_1Hh130	188
A0A1Z5J9G2	4-nitrophenyl phosphatase (EC 3.1.3.41)	FisN_3Lh612	335		3.1.3.41	phosphatase activity [GO:0016791]	GO:0016791
A0A1Z5K3I8	4-nitrophenyl phosphatase (EC 3.1.3.41)	FisN_3Hh612	290		3.1.3.41	phosphatase activity [GO:0016791]	GO:0016791
A0A1Z5JQ26	4,5-DOPA dioxygenase extradiol	FisN_2Lh386	259			dioxygenase activity [GO:0051213]; ferrous iron binding [GO:0008198]; oxidoreductase activity, acting on single donors with incorporation of molecular oxygen [GO:0016701]; zinc ion binding [GO:0008270]; cellular aromatic compound metabolic process [GO:0006725]	GO:0006725; GO:0008198; GO:0008270; GO:0016701; GO:0051213
A0A1Z5KK24	4,5-DOPA dioxygenase extradiol	FisN_2Hh386	259			dioxygenase activity [GO:0051213]; ferrous iron binding [GO:0008198]; oxidoreductase activity, acting on single donors with incorporation of molecular oxygen [GO:0016701]; zinc ion binding [GO:0008270]; cellular aromatic compound metabolic process [GO:0006725]	GO:0006725; GO:0008198; GO:0008270; GO:0016701; GO:0051213
A0A1Z5KRC8	4'-phosphopantetheinyl transferase	FisN_4Hu341	333			holo-[acyl-carrier-protein] synthase activity [GO:0008897]; magnesium ion binding [GO:0000287]	GO:0000287; GO:0008897
A0A1Z5JR71	40S ribosomal protein S12	FisN_3Hh247 FisN_3Lh247	112			ribosome [GO:0005840]; structural constituent of ribosome [GO:0003735]; translation [GO:0006412]	GO:0003735; GO:0005840; GO:0006412
A0A1Z5KP36	40S ribosomal protein S21	FisN_13Hh206 FisN_13Lh206	84			ribosome [GO:0005840]; structural constituent of ribosome [GO:0003735]; translation [GO:0006412]	GO:0003735; GO:0005840; GO:0006412
A0A1Z5JQK4	40S ribosomal protein S25	FisN_35Hh009 FisN_35Lh009	98			ribosome [GO:0005840]	GO:0005840
A0A1Z5KCD6	40S ribosomal protein S26	FisN_20Hh130 FisN_20Lh130	105			ribosome [GO:0005840]; structural constituent of ribosome [GO:0003735]; translation [GO:0006412]	GO:0003735; GO:0005840; GO:0006412
A0A1Z5JKN8	40S ribosomal protein S3a	FisN_6Lh358	261	SUBCELLULAR LOCATION: Cytoplasm {ECO:0000256|ARBA:ARBA00004496, ECO:0000256|HAMAP-Rule:MF_03122}.		cytosolic small ribosomal subunit [GO:0022627]; structural constituent of ribosome [GO:0003735]; translation [GO:0006412]	GO:0003735; GO:0006412; GO:0022627
A0A1Z5JPP9	40S ribosomal protein S4	FisN_3Lh258	285			ribosome [GO:0005840]; rRNA binding [GO:0019843]; structural constituent of ribosome [GO:0003735]; translation [GO:0006412]	GO:0003735; GO:0005840; GO:0006412; GO:0019843
A0A1Z5JQF6	40S ribosomal protein S4	FisN_3Hh258	239			ribosome [GO:0005840]; rRNA binding [GO:0019843]; structural constituent of ribosome [GO:0003735]; translation [GO:0006412]	GO:0003735; GO:0005840; GO:0006412; GO:0019843
A0A1Z5JG59	40S ribosomal protein S6	FisN_15Hh227	237			ribosome [GO:0005840]; structural constituent of ribosome [GO:0003735]; translation [GO:0006412]	GO:0003735; GO:0005840; GO:0006412
A0A1Z5JBG4	40S ribosomal protein S6	FisN_15Lh227	237			ribosome [GO:0005840]; structural constituent of ribosome [GO:0003735]; translation [GO:0006412]	GO:0003735; GO:0005840; GO:0006412
A0A1Z5K5X3	40S ribosomal protein S7	FisN_6Lh076	159			ribosome [GO:0005840]; structural constituent of ribosome [GO:0003735]; translation [GO:0006412]	GO:0003735; GO:0005840; GO:0006412
A0A1Z5KI17	40S ribosomal protein S7	FisN_6Hh076	159			ribosome [GO:0005840]; structural constituent of ribosome [GO:0003735]; translation [GO:0006412]	GO:0003735; GO:0005840; GO:0006412
A0A1Z5J8W2	40S ribosomal protein S8	FisN_3Hh408 FisN_3Lh408	202			ribosome [GO:0005840]; structural constituent of ribosome [GO:0003735]; translation [GO:0006412]	GO:0003735; GO:0005840; GO:0006412
A0A1Z5K4C1	40S ribosomal protein SA	FisN_1Lh232	276	SUBCELLULAR LOCATION: Cytoplasm {ECO:0000256|ARBA:ARBA00004496, ECO:0000256|HAMAP-Rule:MF_03015}.		cytosolic small ribosomal subunit [GO:0022627]; structural constituent of ribosome [GO:0003735]; ribosomal small subunit assembly [GO:0000028]; translation [GO:0006412]	GO:0000028; GO:0003735; GO:0006412; GO:0022627
A0A1Z5JE59	40S ribosomal protein SA	FisN_1Hh232	276	SUBCELLULAR LOCATION: Cytoplasm {ECO:0000256|ARBA:ARBA00004496, ECO:0000256|HAMAP-Rule:MF_03015}.		cytosolic small ribosomal subunit [GO:0022627]; structural constituent of ribosome [GO:0003735]; ribosomal small subunit assembly [GO:0000028]; translation [GO:0006412]	GO:0000028; GO:0003735; GO:0006412; GO:0022627
A0A1Z5KEI9	4a-hydroxytetrahydrobiopterin dehydratase (EC 4.2.1.96)	FisN_4Hu292	192		4.2.1.96	4-alpha-hydroxytetrahydrobiopterin dehydratase activity [GO:0008124]; tetrahydrobiopterin biosynthetic process [GO:0006729]	GO:0006729; GO:0008124
A0A1Z5JWJ7	4a-hydroxytetrahydrobiopterin dehydratase (EC 4.2.1.96)	FisN_25Hh196	111		4.2.1.96	4-alpha-hydroxytetrahydrobiopterin dehydratase activity [GO:0008124]; tetrahydrobiopterin biosynthetic process [GO:0006729]	GO:0006729; GO:0008124
A0A1Z5KRC9	4a-hydroxytetrahydrobiopterin dehydratase (EC 4.2.1.96)	FisN_25Lh196	111		4.2.1.96	4-alpha-hydroxytetrahydrobiopterin dehydratase activity [GO:0008124]; tetrahydrobiopterin biosynthetic process [GO:0006729]	GO:0006729; GO:0008124
A0A1Z5K7U4	4F5 domain-containing protein	FisN_19Lu250	95
A0A1Z5KIL6	4Fe-4S ferredoxin-type domain-containing protein	FisN_4Hh440	557
A0A1Z5KDW3	4Fe-4S ferredoxin-type domain-containing protein	FisN_4Lh440	503
A0A1Z5KJK5	4Fe-4S ferredoxin-type domain-containing protein	FisN_37Hu014	180			integral component of membrane [GO:0016021]	GO:0016021
A0A1Z5KB62	4Fe-4S ferredoxin-type domain-containing protein	FisN_14Hu322	255			integral component of membrane [GO:0016021]	GO:0016021
A0A1Z5JYU8	4HBT domain-containing protein	FisN_3Lh024	230
A0A1Z5KT70	4HBT domain-containing protein	FisN_3Hh024	307			acyl-CoA hydrolase activity [GO:0047617]	GO:0047617
A0A1Z5KLI5	4PPT_N domain-containing protein	FisN_9Lh064	255			integral component of membrane [GO:0016021]; holo-[acyl-carrier-protein] synthase activity [GO:0008897]; magnesium ion binding [GO:0000287]	GO:0000287; GO:0008897; GO:0016021
A0A1Z5J959	5_nucleotid_C domain-containing protein	FisN_21Lh202	256			hydrolase activity [GO:0016787]; nucleotide catabolic process [GO:0009166]	GO:0009166; GO:0016787
A0A1Z5JRV0	5_nucleotid_C domain-containing protein	FisN_21Hh202	255			hydrolase activity [GO:0016787]; nucleotide catabolic process [GO:0009166]	GO:0009166; GO:0016787
A0A1Z5K3V3	5-aminoimidazole-4-carboxamide ribonucleotide formyltransferase (EC 2.1.2.3) (EC 3.5.4.10) (AICAR transformylase) (IMP synthase) (Inosinicase) (Phosphoribosylaminoimidazolecarboxamide formyltransferase)	FisN_7Hh210	636		2.1.2.3; 3.5.4.10	IMP cyclohydrolase activity [GO:0003937]; phosphoribosylaminoimidazolecarboxamide formyltransferase activity [GO:0004643]; 'de novo' IMP biosynthetic process [GO:0006189]	GO:0003937; GO:0004643; GO:0006189
A0A1Z5JR42	5-aminoimidazole-4-carboxamide ribonucleotide formyltransferase (EC 2.1.2.3) (EC 3.5.4.10) (AICAR transformylase) (IMP synthase) (Inosinicase) (Phosphoribosylaminoimidazolecarboxamide formyltransferase)	FisN_7Lh210	617		2.1.2.3; 3.5.4.10	IMP cyclohydrolase activity [GO:0003937]; phosphoribosylaminoimidazolecarboxamide formyltransferase activity [GO:0004643]; 'de novo' IMP biosynthetic process [GO:0006189]	GO:0003937; GO:0004643; GO:0006189
A0A1Z5KBY4	5-formyltetrahydrofolate cyclo-ligase (EC 6.3.3.2)	FisN_12Hu225	255		6.3.3.2	5-formyltetrahydrofolate cyclo-ligase activity [GO:0030272]; ATP binding [GO:0005524]; metal ion binding [GO:0046872]	GO:0005524; GO:0030272; GO:0046872
A0A1Z5K9H8	5-methyltetrahydrofolate--homocysteine methyltransferase (EC 2.1.1.13) (Vitamin-B12 dependent methionine synthase)	FisN_24Lh194	1361		2.1.1.13	cobalamin binding [GO:0031419]; methionine synthase activity [GO:0008705]; zinc ion binding [GO:0008270]; methylation [GO:0032259]; pteridine-containing compound metabolic process [GO:0042558]	GO:0008270; GO:0008705; GO:0031419; GO:0032259; GO:0042558
A0A1Z5JUN7	5-methyltetrahydrofolate--homocysteine methyltransferase (EC 2.1.1.13) (Vitamin-B12 dependent methionine synthase)	FisN_24Hh194	1361		2.1.1.13	cobalamin binding [GO:0031419]; methionine synthase activity [GO:0008705]; zinc ion binding [GO:0008270]; methylation [GO:0032259]; pteridine-containing compound metabolic process [GO:0042558]	GO:0008270; GO:0008705; GO:0031419; GO:0032259; GO:0042558
A0A1Z5KGF5	5-methyltetrahydropteroyltriglutamate--homocysteine S-methyltransferase (EC 2.1.1.14)	FisN_15Lh298	766		2.1.1.14	5-methyltetrahydropteroyltriglutamate-homocysteine S-methyltransferase activity [GO:0003871]; zinc ion binding [GO:0008270]; methionine biosynthetic process [GO:0009086]; methylation [GO:0032259]	GO:0003871; GO:0008270; GO:0009086; GO:0032259
A0A1Z5JFR1	5-methyltetrahydropteroyltriglutamate--homocysteine S-methyltransferase (EC 2.1.1.14)	FisN_15Hh298	766		2.1.1.14	5-methyltetrahydropteroyltriglutamate-homocysteine S-methyltransferase activity [GO:0003871]; zinc ion binding [GO:0008270]; methionine biosynthetic process [GO:0009086]; methylation [GO:0032259]	GO:0003871; GO:0008270; GO:0009086; GO:0032259
A0A1Z5KNF8	5-oxoprolinase (EC 3.5.2.9)	FisN_13Hh289	1294		3.5.2.9	5-oxoprolinase (ATP-hydrolyzing) activity [GO:0017168]	GO:0017168
A0A1Z5KLG7	5-oxoprolinase (EC 3.5.2.9)	FisN_13Lh289	1259		3.5.2.9	5-oxoprolinase (ATP-hydrolyzing) activity [GO:0017168]	GO:0017168
A0A1Z5KID8	5-proFAR isomerase (EC 5.3.1.16) (Phosphoribosylformimino-5-aminoimidazole carboxamide ribotide isomerase)	FisN_17Lh230	256		5.3.1.16	1-(5-phosphoribosyl)-5-[(5-phosphoribosylamino)methylideneamino]imidazole-4-carboxamide isomerase activity [GO:0003949]; histidine biosynthetic process [GO:0000105]	GO:0000105; GO:0003949
A0A1Z5JH14	5-proFAR isomerase (EC 5.3.1.16) (Phosphoribosylformimino-5-aminoimidazole carboxamide ribotide isomerase)	FisN_17Hh230	256		5.3.1.16	1-(5-phosphoribosyl)-5-[(5-phosphoribosylamino)methylideneamino]imidazole-4-carboxamide isomerase activity [GO:0003949]; histidine biosynthetic process [GO:0000105]	GO:0000105; GO:0003949
A0A1Z5JRL2	5'-3' exoribonuclease (EC 3.1.13.-)	FisN_7Lh262	1178		3.1.13.-	nucleus [GO:0005634]; 5'-3' exoribonuclease activity [GO:0004534]; nucleic acid binding [GO:0003676]; mRNA processing [GO:0006397]	GO:0003676; GO:0004534; GO:0005634; GO:0006397
A0A1Z5KS75	5'-3' exoribonuclease (EC 3.1.13.-)	FisN_7Hh262	1172		3.1.13.-	nucleus [GO:0005634]; 5'-3' exoribonuclease activity [GO:0004534]; nucleic acid binding [GO:0003676]; mRNA processing [GO:0006397]	GO:0003676; GO:0004534; GO:0005634; GO:0006397
A0A1Z5KD03	5'-3' exoribonuclease 1	FisN_4Lh262	673			exonuclease activity [GO:0004527]; nucleic acid binding [GO:0003676]	GO:0003676; GO:0004527
A0A1Z5KRK4	5'-3' exoribonuclease 1	FisN_12Hh084	925			exonuclease activity [GO:0004527]; nucleic acid binding [GO:0003676]	GO:0003676; GO:0004527
A0A1Z5KEG2	5'-3' exoribonuclease 1	FisN_4Hh262	731			exonuclease activity [GO:0004527]; nucleic acid binding [GO:0003676]	GO:0003676; GO:0004527
A0A1Z5JMH0	5'-3' exoribonuclease 1	FisN_12Lh084	903			exonuclease activity [GO:0004527]; nucleic acid binding [GO:0003676]	GO:0003676; GO:0004527
A0A1Z5J7E2	5'-3' exoribonuclease 1 (EC 3.1.13.-)	FisN_11Lh150	1529	SUBCELLULAR LOCATION: Cytoplasm {ECO:0000256|PIRNR:PIRNR006743}.	3.1.13.-	cytoplasm [GO:0005737]; 5'-3' exonuclease activity [GO:0008409]; RNA binding [GO:0003723]; nuclear-transcribed mRNA catabolic process [GO:0000956]	GO:0000956; GO:0003723; GO:0005737; GO:0008409
A0A1Z5JKV0	5'-3' exoribonuclease 1 (EC 3.1.13.-)	FisN_11Hh150	1533	SUBCELLULAR LOCATION: Cytoplasm {ECO:0000256|PIRNR:PIRNR006743}.	3.1.13.-	cytoplasm [GO:0005737]; 5'-3' exonuclease activity [GO:0008409]; RNA binding [GO:0003723]; nuclear-transcribed mRNA catabolic process [GO:0000956]	GO:0000956; GO:0003723; GO:0005737; GO:0008409
A0A1Z5JRG3	5'-AMP-activated protein kinase, regulatory beta subunit	FisN_27Lh060	282
A0A1Z5KQT3	5'-AMP-activated protein kinase, regulatory beta subunit	FisN_27Hh060	276			nucleotide-activated protein kinase complex [GO:0031588]; regulation of protein kinase activity [GO:0045859]; signal transduction [GO:0007165]	GO:0007165; GO:0031588; GO:0045859
A0A1Z5K491	5'-AMP-activated protein kinase, regulatory gamma subunit	FisN_1Lh302	345
A0A1Z5JEH3	5'-AMP-activated protein kinase, regulatory gamma subunit	FisN_1Hh302	345
A0A1Z5KIG4	5'-methylthioadenosine nucleosidase (EC 3.2.2.16)	FisN_8Hh363	291		3.2.2.16	methylthioadenosine nucleosidase activity [GO:0008930]; L-methionine salvage from methylthioadenosine [GO:0019509]; nucleoside metabolic process [GO:0009116]	GO:0008930; GO:0009116; GO:0019509
A0A1Z5JNL8	5'-methylthioadenosine nucleosidase (EC 3.2.2.16)	FisN_8Lh363	291		3.2.2.16	methylthioadenosine nucleosidase activity [GO:0008930]; L-methionine salvage from methylthioadenosine [GO:0019509]; nucleoside metabolic process [GO:0009116]	GO:0008930; GO:0009116; GO:0019509
A0A1Z5JTW4	5'-nucleotidase (EC 3.1.3.5)	FisN_5Hh125	842	SUBCELLULAR LOCATION: Membrane {ECO:0000256|ARBA:ARBA00004141}; Multi-pass membrane protein {ECO:0000256|ARBA:ARBA00004141}.	3.1.3.5	integral component of membrane [GO:0016021]; 5'-nucleotidase activity [GO:0008253]; phosphoprotein phosphatase activity [GO:0004721]; nucleotide catabolic process [GO:0009166]	GO:0004721; GO:0008253; GO:0009166; GO:0016021
A0A1Z5JIX1	5'-nucleotidase (EC 3.1.3.5)	FisN_5Lh125	560		3.1.3.5	5'-nucleotidase activity [GO:0008253]; nucleotide binding [GO:0000166]; phosphoprotein phosphatase activity [GO:0004721]; nucleotide catabolic process [GO:0009166]	GO:0000166; GO:0004721; GO:0008253; GO:0009166
A0A1Z5KS95	5'-phosphoribosylglycinamide transformylase (EC 2.1.2.2) (EC 6.3.3.1) (EC 6.3.4.13) (AIR synthase) (GAR transformylase) (Glycinamide ribonucleotide synthetase) (Phosphoribosyl-aminoimidazole synthetase) (Phosphoribosylamine--glycine ligase) (Phosphoribosylformylglycinamidine cyclo-ligase) (Phosphoribosylglycinamide formyltransferase) (Phosphoribosylglycinamide synthetase) (Trifunctional purine bi…	FisN_28Lh022	1127		2.1.2.2; 6.3.3.1; 6.3.4.13	ATP binding [GO:0005524]; metal ion binding [GO:0046872]; phosphoribosylamine-glycine ligase activity [GO:0004637]; phosphoribosylformylglycinamidine cyclo-ligase activity [GO:0004641]; phosphoribosylglycinamide formyltransferase activity [GO:0004644]; 'de novo' IMP biosynthetic process [GO:0006189]; purine nucleobase biosynthetic process [GO:0009113]	GO:0004637; GO:0004641; GO:0004644; GO:0005524; GO:0006189; GO:0009113; GO:0046872
A0A1Z5KGV3	5'-phosphoribosylglycinamide transformylase (EC 2.1.2.2) (EC 6.3.3.1) (EC 6.3.4.13) (AIR synthase) (GAR transformylase) (Glycinamide ribonucleotide synthetase) (Phosphoribosyl-aminoimidazole synthetase) (Phosphoribosylamine--glycine ligase) (Phosphoribosylformylglycinamidine cyclo-ligase) (Phosphoribosylglycinamide formyltransferase) (Phosphoribosylglycinamide synthetase) (Trifunctional purine bi…	FisN_28Hh022	1131		2.1.2.2; 6.3.3.1; 6.3.4.13	ATP binding [GO:0005524]; metal ion binding [GO:0046872]; phosphoribosylamine-glycine ligase activity [GO:0004637]; phosphoribosylformylglycinamidine cyclo-ligase activity [GO:0004641]; phosphoribosylglycinamide formyltransferase activity [GO:0004644]; 'de novo' IMP biosynthetic process [GO:0006189]; purine nucleobase biosynthetic process [GO:0009113]	GO:0004637; GO:0004641; GO:0004644; GO:0005524; GO:0006189; GO:0009113; GO:0046872
A0A1Z5JRK7	50S ribosomal protein L24, chloroplastic	FisN_10Hh365 FisN_10Lh365	139	SUBCELLULAR LOCATION: Plastid, chloroplast {ECO:0000256|ARBA:ARBA00004229}.		chloroplast [GO:0009507]; large ribosomal subunit [GO:0015934]; RNA binding [GO:0003723]; structural constituent of ribosome [GO:0003735]; translation [GO:0006412]	GO:0003723; GO:0003735; GO:0006412; GO:0009507; GO:0015934
A0A1Z5KIV3	50S ribosomal protein L35	FisN_18Hu293	90			ribosome [GO:0005840]; structural constituent of ribosome [GO:0003735]; translation [GO:0006412]	GO:0003735; GO:0005840; GO:0006412
A0A1Z5JJ06	50S ribosomal protein L5, chloroplastic	FisN_5Hh086 FisN_5Lh086	177			ribosome [GO:0005840]; structural constituent of ribosome [GO:0003735]; translation [GO:0006412]	GO:0003735; GO:0005840; GO:0006412
A0A1Z5K6L5	6-hydroxymethyl-7,8-dihydropterin pyrophosphokinase (EC 2.5.1.15) (EC 2.7.6.3) (7,8-dihydro-6-hydroxymethylpterin-pyrophosphokinase) (Dihydropteroate synthase)	FisN_31Lh092	500		2.5.1.15; 2.7.6.3	2-amino-4-hydroxy-6-hydroxymethyldihydropteridine diphosphokinase activity [GO:0003848]; ATP binding [GO:0005524]; dihydropteroate synthase activity [GO:0004156]; kinase activity [GO:0016301]; metal ion binding [GO:0046872]; folic acid biosynthetic process [GO:0046656]; tetrahydrofolate biosynthetic process [GO:0046654]	GO:0003848; GO:0004156; GO:0005524; GO:0016301; GO:0046654; GO:0046656; GO:0046872
A0A1Z5JA59	6-hydroxymethyl-7,8-dihydropterin pyrophosphokinase (EC 2.5.1.15) (EC 2.7.6.3) (7,8-dihydro-6-hydroxymethylpterin-pyrophosphokinase) (Dihydropteroate synthase)	FisN_31Hh092	498		2.5.1.15; 2.7.6.3	2-amino-4-hydroxy-6-hydroxymethyldihydropteridine diphosphokinase activity [GO:0003848]; ATP binding [GO:0005524]; dihydropteroate synthase activity [GO:0004156]; kinase activity [GO:0016301]; metal ion binding [GO:0046872]; folic acid biosynthetic process [GO:0046656]; tetrahydrofolate biosynthetic process [GO:0046654]	GO:0003848; GO:0004156; GO:0005524; GO:0016301; GO:0046654; GO:0046656; GO:0046872
A0A1Z5JIX5	6-phosphofructo-2-kinase / fructose-2,6-biphosphatase 3 (EC 2.7.1.105) (EC 3.1.3.46)	FisN_30Lh086	498		2.7.1.105; 3.1.3.46	6-phosphofructo-2-kinase activity [GO:0003873]; ATP binding [GO:0005524]; fructose-2,6-bisphosphate 2-phosphatase activity [GO:0004331]; fructose 2,6-bisphosphate metabolic process [GO:0006003]; fructose metabolic process [GO:0006000]	GO:0003873; GO:0004331; GO:0005524; GO:0006000; GO:0006003
A0A1Z5K6S1	6-phosphofructo-2-kinase / fructose-2,6-biphosphatase 3 (EC 2.7.1.105) (EC 3.1.3.46)	FisN_30Hh086	532		2.7.1.105; 3.1.3.46	6-phosphofructo-2-kinase activity [GO:0003873]; ATP binding [GO:0005524]; fructose-2,6-bisphosphate 2-phosphatase activity [GO:0004331]; fructose 2,6-bisphosphate metabolic process [GO:0006003]; fructose metabolic process [GO:0006000]	GO:0003873; GO:0004331; GO:0005524; GO:0006000; GO:0006003
A0A1Z5JAW0	6-phosphofructokinase 1 (EC 2.7.1.11)	FisN_2Lh561	545		2.7.1.11	6-phosphofructokinase activity [GO:0003872]; metal ion binding [GO:0046872]; fructose 6-phosphate metabolic process [GO:0006002]	GO:0003872; GO:0006002; GO:0046872
A0A1Z5KRF2	6-phosphofructokinase 1 (EC 2.7.1.11)	FisN_25Lh176	559		2.7.1.11	integral component of membrane [GO:0016021]; 6-phosphofructokinase activity [GO:0003872]; metal ion binding [GO:0046872]; fructose 6-phosphate metabolic process [GO:0006002]	GO:0003872; GO:0006002; GO:0016021; GO:0046872
A0A1Z5JWH5	6-phosphofructokinase 1 (EC 2.7.1.11)	FisN_25Hh176	553		2.7.1.11	6-phosphofructokinase activity [GO:0003872]; metal ion binding [GO:0046872]; fructose 6-phosphate metabolic process [GO:0006002]	GO:0003872; GO:0006002; GO:0046872
A0A1Z5JIM4	6-phosphofructokinase 1 (EC 2.7.1.11)	FisN_2Hh561	545		2.7.1.11	6-phosphofructokinase activity [GO:0003872]; metal ion binding [GO:0046872]; fructose 6-phosphate metabolic process [GO:0006002]	GO:0003872; GO:0006002; GO:0046872
A0A1Z5JVF6	6-phosphofructokinase 1 (EC 2.7.1.11)	FisN_25Hh014	510		2.7.1.11	6-phosphofructokinase activity [GO:0003872]; metal ion binding [GO:0046872]; fructose 6-phosphate metabolic process [GO:0006002]	GO:0003872; GO:0006002; GO:0046872
A0A1Z5JLQ9	6-phosphofructokinase 1 (EC 2.7.1.11)	FisN_25Lh014	510		2.7.1.11	6-phosphofructokinase activity [GO:0003872]; metal ion binding [GO:0046872]; fructose 6-phosphate metabolic process [GO:0006002]	GO:0003872; GO:0006002; GO:0046872
A0A1Z5J9N4	6-phosphogluconate dehydrogenase, decarboxylating (EC 1.1.1.44)	FisN_14Lh230	496		1.1.1.44	NADP binding [GO:0050661]; phosphogluconate dehydrogenase (decarboxylating) activity [GO:0004616]; D-gluconate metabolic process [GO:0019521]; pentose-phosphate shunt [GO:0006098]	GO:0004616; GO:0006098; GO:0019521; GO:0050661
A0A1Z5K8P4	6-phosphogluconate dehydrogenase, decarboxylating (EC 1.1.1.44)	FisN_14Hh230	496		1.1.1.44	NADP binding [GO:0050661]; phosphogluconate dehydrogenase (decarboxylating) activity [GO:0004616]; D-gluconate metabolic process [GO:0019521]; pentose-phosphate shunt [GO:0006098]	GO:0004616; GO:0006098; GO:0019521; GO:0050661
A0A1Z5KCM5	6-phosphogluconolactonase (6PGL) (EC 3.1.1.31)	FisN_26Lu131	248		3.1.1.31	6-phosphogluconolactonase activity [GO:0017057]; carbohydrate metabolic process [GO:0005975]; pentose-phosphate shunt [GO:0006098]	GO:0005975; GO:0006098; GO:0017057
A0A1Z5JXZ8	6-phosphogluconolactonase (EC 3.1.1.31)	FisN_26Hu176	292		3.1.1.31	6-phosphogluconolactonase activity [GO:0017057]; carbohydrate metabolic process [GO:0005975]	GO:0005975; GO:0017057
A0A1Z5JB21	6-phosphogluconolactonase (EC 3.1.1.31)	FisN_2Lu547	292		3.1.1.31	6-phosphogluconolactonase activity [GO:0017057]; carbohydrate metabolic process [GO:0005975]	GO:0005975; GO:0017057
A0A1Z5K4V3	6-pyruvoyltetrahydropterin synthase (EC 4.2.3.12)	FisN_1Lh085	254		4.2.3.12	6-pyruvoyltetrahydropterin synthase activity [GO:0003874]; metal ion binding [GO:0046872]; tetrahydrobiopterin biosynthetic process [GO:0006729]	GO:0003874; GO:0006729; GO:0046872
A0A1Z5JDR4	6-pyruvoyltetrahydropterin synthase (EC 4.2.3.12)	FisN_1Hh085	183		4.2.3.12	6-pyruvoyltetrahydropterin synthase activity [GO:0003874]; metal ion binding [GO:0046872]; tetrahydrobiopterin biosynthetic process [GO:0006729]	GO:0003874; GO:0006729; GO:0046872
A0A1Z5JU29	6,7-dimethyl-8-ribityllumazine synthase (DMRL synthase) (EC 2.5.1.78)	FisN_18Lh193	175		2.5.1.78	riboflavin synthase complex [GO:0009349]; 6,7-dimethyl-8-ribityllumazine synthase activity [GO:0000906]; riboflavin biosynthetic process [GO:0009231]	GO:0000906; GO:0009231; GO:0009349
A0A1Z5JVA4	6,7-dimethyl-8-ribityllumazine synthase (DMRL synthase) (EC 2.5.1.78)	FisN_18Hh193	212		2.5.1.78	riboflavin synthase complex [GO:0009349]; 6,7-dimethyl-8-ribityllumazine synthase activity [GO:0000906]; riboflavin biosynthetic process [GO:0009231]	GO:0000906; GO:0009231; GO:0009349
A0A1Z5JP38	60S acidic ribosomal protein P0	FisN_3Hh072	322			ribosome [GO:0005840]; ribosome biogenesis [GO:0042254]	GO:0005840; GO:0042254
A0A1Z5JYN3	60S acidic ribosomal protein P0	FisN_3Lh072	322			ribosome [GO:0005840]; ribosome biogenesis [GO:0042254]	GO:0005840; GO:0042254
A0A1Z5KGG7	60S ribosomal export protein NMD3	FisN_5Lh504	541	SUBCELLULAR LOCATION: Cytoplasm {ECO:0000256|RuleBase:RU364108}. Nucleus {ECO:0000256|RuleBase:RU364108}.		cytoplasm [GO:0005737]; nucleus [GO:0005634]; ribosomal large subunit binding [GO:0043023]; protein transport [GO:0015031]	GO:0005634; GO:0005737; GO:0015031; GO:0043023
A0A1Z5KDX0	60S ribosomal export protein NMD3	FisN_4Lh413	589	SUBCELLULAR LOCATION: Cytoplasm {ECO:0000256|RuleBase:RU364108}. Nucleus {ECO:0000256|RuleBase:RU364108}.		cytoplasm [GO:0005737]; nucleus [GO:0005634]; ribosomal large subunit binding [GO:0043023]; protein transport [GO:0015031]	GO:0005634; GO:0005737; GO:0015031; GO:0043023
A0A1Z5JTK4	60S ribosomal export protein NMD3	FisN_5Hh504	545	SUBCELLULAR LOCATION: Cytoplasm {ECO:0000256|RuleBase:RU364108}. Nucleus {ECO:0000256|RuleBase:RU364108}.		cytoplasm [GO:0005737]; nucleus [GO:0005634]; ribosomal large subunit binding [GO:0043023]; protein transport [GO:0015031]	GO:0005634; GO:0005737; GO:0015031; GO:0043023
A0A1Z5KJ07	60S ribosomal export protein NMD3	FisN_4Hh413	589	SUBCELLULAR LOCATION: Cytoplasm {ECO:0000256|RuleBase:RU364108}. Nucleus {ECO:0000256|RuleBase:RU364108}.		cytoplasm [GO:0005737]; nucleus [GO:0005634]; ribosomal large subunit binding [GO:0043023]; protein transport [GO:0015031]	GO:0005634; GO:0005737; GO:0015031; GO:0043023
A0A1Z5JHP8	60S ribosomal protein L18a	FisN_27Hh022 FisN_27Lh022	182			ribosome [GO:0005840]; structural constituent of ribosome [GO:0003735]; translation [GO:0006412]	GO:0003735; GO:0005840; GO:0006412
A0A1Z5JIC1	60S ribosomal protein L27	FisN_30Hh040 FisN_30Lh040	145	SUBCELLULAR LOCATION: Plastid, chloroplast {ECO:0000256|ARBA:ARBA00004229}.		chloroplast [GO:0009507]; ribosome [GO:0005840]; structural constituent of ribosome [GO:0003735]; translation [GO:0006412]	GO:0003735; GO:0005840; GO:0006412; GO:0009507
A0A1Z5JPQ1	60S ribosomal protein L36	FisN_22Hh146 FisN_22Lh146	69			ribosome [GO:0005840]; structural constituent of ribosome [GO:0003735]; translation [GO:0006412]	GO:0003735; GO:0005840; GO:0006412
A0A1Z5KDT0	60S ribosomal protein L41	FisN_4Lh037	95			ribosome [GO:0005840]; structural constituent of ribosome [GO:0003735]; translation [GO:0006412]	GO:0003735; GO:0005840; GO:0006412
A0A1Z5KQJ2	60S ribosomal protein L41	FisN_4Hh037	95			ribosome [GO:0005840]; structural constituent of ribosome [GO:0003735]; translation [GO:0006412]	GO:0003735; GO:0005840; GO:0006412
A0A1Z5JM66	60S ribosomal protein L6	FisN_29Lh083	179	SUBCELLULAR LOCATION: Plastid, chloroplast {ECO:0000256|ARBA:ARBA00004229}.		chloroplast [GO:0009507]; ribosome [GO:0005840]; structural constituent of ribosome [GO:0003735]; translation [GO:0006412]	GO:0003735; GO:0005840; GO:0006412; GO:0009507
A0A1Z5K610	60S ribosomal protein L6	FisN_29Hh083	179	SUBCELLULAR LOCATION: Plastid, chloroplast {ECO:0000256|ARBA:ARBA00004229}.		chloroplast [GO:0009507]; ribosome [GO:0005840]; structural constituent of ribosome [GO:0003735]; translation [GO:0006412]	GO:0003735; GO:0005840; GO:0006412; GO:0009507
A0A1Z5KC77	60S ribosomal protein L7a	FisN_20Hh085	266			cytosolic large ribosomal subunit [GO:0022625]; RNA binding [GO:0003723]	GO:0003723; GO:0022625
A0A1Z5JDK0	60S ribosomal protein L7a	FisN_20Lh085	177			cytosolic large ribosomal subunit [GO:0022625]; RNA binding [GO:0003723]	GO:0003723; GO:0022625
A0A1Z5KPW4	60S ribosome subunit biogenesis protein NIP7 homolog	FisN_2Hh130	182	SUBCELLULAR LOCATION: Nucleus, nucleolus {ECO:0000256|ARBA:ARBA00004604}.		nucleolus [GO:0005730]; RNA binding [GO:0003723]; ribosome assembly [GO:0042255]	GO:0003723; GO:0005730; GO:0042255
A0A1Z5JX77	60S ribosome subunit biogenesis protein NIP7 homolog	FisN_2Lh130	182	SUBCELLULAR LOCATION: Nucleus, nucleolus {ECO:0000256|ARBA:ARBA00004604}.		nucleolus [GO:0005730]; RNA binding [GO:0003723]; ribosome assembly [GO:0042255]	GO:0003723; GO:0005730; GO:0042255
A0A1Z5JL25	7-dehydrocholesterol reductase (EC 1.3.1.21)	FisN_11Hh261	445	SUBCELLULAR LOCATION: Membrane {ECO:0000256|ARBA:ARBA00004141}; Multi-pass membrane protein {ECO:0000256|ARBA:ARBA00004141}.	1.3.1.21	integral component of membrane [GO:0016021]; 7-dehydrocholesterol reductase activity [GO:0047598]; sterol biosynthetic process [GO:0016126]	GO:0016021; GO:0016126; GO:0047598
A0A1Z5J6Y9	7-dehydrocholesterol reductase (EC 1.3.1.21)	FisN_11Lh261	445	SUBCELLULAR LOCATION: Membrane {ECO:0000256|ARBA:ARBA00004141}; Multi-pass membrane protein {ECO:0000256|ARBA:ARBA00004141}.	1.3.1.21	integral component of membrane [GO:0016021]; 7-dehydrocholesterol reductase activity [GO:0047598]; sterol biosynthetic process [GO:0016126]	GO:0016021; GO:0016126; GO:0047598
A0A1Z5KPY8	7,8-diamino-pelargonic acid aminotransferase (Diaminopelargonic acid synthase)	FisN_16Lh291	514			adenosylmethionine-8-amino-7-oxononanoate transaminase activity [GO:0004015]; pyridoxal phosphate binding [GO:0030170]; biotin biosynthetic process [GO:0009102]	GO:0004015; GO:0009102; GO:0030170
A0A1Z5KSL0	7,8-diamino-pelargonic acid aminotransferase (Diaminopelargonic acid synthase)	FisN_16Hh291	514			adenosylmethionine-8-amino-7-oxononanoate transaminase activity [GO:0004015]; pyridoxal phosphate binding [GO:0030170]; biotin biosynthetic process [GO:0009102]	GO:0004015; GO:0009102; GO:0030170
A0A1Z5J5Q8	8-amino-7-oxononanoate synthase (EC 2.3.1.47)	FisN_17Lh011	412		2.3.1.47	8-amino-7-oxononanoate synthase activity [GO:0008710]; pyridoxal phosphate binding [GO:0030170]; biosynthetic process [GO:0009058]	GO:0008710; GO:0009058; GO:0030170
A0A1Z5K8M6	8-amino-7-oxononanoate synthase (EC 2.3.1.47)	FisN_17Hh011	410		2.3.1.47	8-amino-7-oxononanoate synthase activity [GO:0008710]; pyridoxal phosphate binding [GO:0030170]; biosynthetic process [GO:0009058]	GO:0008710; GO:0009058; GO:0030170
A0A1Z5JM65	8-oxo-dGTP diphosphatase (EC 3.6.1.55)	FisN_12Lh346	385		3.6.1.55	8-oxo-7,8-dihydrodeoxyguanosine triphosphate pyrophosphatase activity [GO:0035539]; 8-oxo-7,8-dihydroguanosine triphosphate pyrophosphatase activity [GO:0008413]; DNA repair [GO:0006281]	GO:0006281; GO:0008413; GO:0035539
A0A1Z5KCW7	8-oxo-dGTP diphosphatase (EC 3.6.1.55)	FisN_12Hh346	529		3.6.1.55	integral component of membrane [GO:0016021]; 8-oxo-7,8-dihydrodeoxyguanosine triphosphate pyrophosphatase activity [GO:0035539]; 8-oxo-7,8-dihydroguanosine triphosphate pyrophosphatase activity [GO:0008413]; DNA repair [GO:0006281]	GO:0006281; GO:0008413; GO:0016021; GO:0035539
A0A1Z5JNT6	9,9'-di-cis-zeta-carotene desaturase (EC 1.3.5.6) (Carotene 7,8-desaturase) (Zeta-carotene desaturase, chloroplastic/chromoplastic)	FisN_3Hh177	578		1.3.5.6	7,9,9'-tricis-neurosporene:quinone oxidoreductase activity [GO:0052887]; 9,9'-dicis-carotene:quinone oxidoreductase activity [GO:0052886]; carotene 7,8-desaturase activity [GO:0016719]; carotenoid biosynthetic process [GO:0016117]	GO:0016117; GO:0016719; GO:0052886; GO:0052887
A0A1Z5JPP5	9,9'-di-cis-zeta-carotene desaturase (EC 1.3.5.6) (Carotene 7,8-desaturase) (Zeta-carotene desaturase, chloroplastic/chromoplastic)	FisN_3Lh177	578		1.3.5.6	7,9,9'-tricis-neurosporene:quinone oxidoreductase activity [GO:0052887]; 9,9'-dicis-carotene:quinone oxidoreductase activity [GO:0052886]; carotene 7,8-desaturase activity [GO:0016719]; carotenoid biosynthetic process [GO:0016117]	GO:0016117; GO:0016719; GO:0052886; GO:0052887
A0A1Z5J7C9	A to I editase domain-containing protein	FisN_11Lh176	539			adenosine deaminase activity [GO:0004000]; RNA binding [GO:0003723]; RNA processing [GO:0006396]	GO:0003723; GO:0004000; GO:0006396
A0A1Z5JK35	A to I editase domain-containing protein	FisN_11Hh176	534			adenosine deaminase activity [GO:0004000]; RNA binding [GO:0003723]; RNA processing [GO:0006396]	GO:0003723; GO:0004000; GO:0006396
A0A1Z5JN42	AA_kinase domain-containing protein	FisN_8Lh271	452			cytoplasm [GO:0005737]; acetyl-CoA:L-glutamate N-acetyltransferase activity [GO:0004042]; arginine biosynthetic process [GO:0006526]	GO:0004042; GO:0005737; GO:0006526
A0A1Z5JYE9	AA_kinase domain-containing protein	FisN_8Hh271	452			cytoplasm [GO:0005737]; acetyl-CoA:L-glutamate N-acetyltransferase activity [GO:0004042]; arginine biosynthetic process [GO:0006526]	GO:0004042; GO:0005737; GO:0006526
A0A1Z5KJI3	AA_permease_C domain-containing protein	FisN_16Lh082	592			integral component of membrane [GO:0016021]; transmembrane transporter activity [GO:0022857]	GO:0016021; GO:0022857
A0A1Z5KT44	AA_permease_C domain-containing protein	FisN_16Hh082	397			integral component of membrane [GO:0016021]; transmembrane transporter activity [GO:0022857]	GO:0016021; GO:0022857
A0A1Z5JH32	Aa_trans domain-containing protein	FisN_17Hu170	504			integral component of membrane [GO:0016021]	GO:0016021
A0A1Z5JV05	Aa_trans domain-containing protein	FisN_18Lh234	478			integral component of membrane [GO:0016021]	GO:0016021
A0A1Z5KHZ9	Aa_trans domain-containing protein	FisN_6Hu026	212			integral component of membrane [GO:0016021]	GO:0016021
A0A1Z5JZF7	Aa_trans domain-containing protein	FisN_4Lh356	486			integral component of membrane [GO:0016021]	GO:0016021
A0A1Z5J5N4	Aa_trans domain-containing protein	FisN_17Lu315	405			integral component of membrane [GO:0016021]	GO:0016021
A0A1Z5K0I8	Aa_trans domain-containing protein	FisN_19Hh224	510			integral component of membrane [GO:0016021]	GO:0016021
A0A1Z5JSC4	Aa_trans domain-containing protein	FisN_21Hh199	456			integral component of membrane [GO:0016021]	GO:0016021
A0A1Z5J5J7	Aa_trans domain-containing protein	FisN_UnNu002	503			integral component of membrane [GO:0016021]	GO:0016021
A0A1Z5J5U3	Aa_trans domain-containing protein	FisN_6Lh280	530			integral component of membrane [GO:0016021]	GO:0016021
A0A1Z5JIN8	Aa_trans domain-containing protein	FisN_5Lh245	415			integral component of membrane [GO:0016021]	GO:0016021
A0A1Z5KM62	Aa_trans domain-containing protein	FisN_13Lh183	545			integral component of membrane [GO:0016021]	GO:0016021
A0A1Z5JVE1	Aa_trans domain-containing protein	FisN_18Hh234	472			integral component of membrane [GO:0016021]	GO:0016021
A0A1Z5JDD7	Aa_trans domain-containing protein	FisN_8Lh108	484			integral component of membrane [GO:0016021]	GO:0016021
A0A1Z5JT69	Aa_trans domain-containing protein	FisN_5Hu525	474			integral component of membrane [GO:0016021]	GO:0016021
A0A1Z5JYE8	Aa_trans domain-containing protein	FisN_8Hh108	432			integral component of membrane [GO:0016021]	GO:0016021
A0A1Z5J962	Aa_trans domain-containing protein	FisN_21Lh199	456			integral component of membrane [GO:0016021]	GO:0016021
A0A1Z5KP92	Aa_trans domain-containing protein	FisN_6Lu028	236			integral component of membrane [GO:0016021]	GO:0016021
A0A1Z5JKY5	Aa_trans domain-containing protein	FisN_6Lh434	427			integral component of membrane [GO:0016021]	GO:0016021
A0A1Z5JSY6	Aa_trans domain-containing protein	FisN_5Hu526	512			integral component of membrane [GO:0016021]	GO:0016021
A0A1Z5KS51	Aa_trans domain-containing protein	FisN_7Hh392	574			integral component of membrane [GO:0016021]	GO:0016021
A0A1Z5K500	Aa_trans domain-containing protein	FisN_23Lh190	496			integral component of membrane [GO:0016021]	GO:0016021
A0A1Z5JSN6	Aa_trans domain-containing protein	FisN_5Hh245	415			integral component of membrane [GO:0016021]	GO:0016021
A0A1Z5K5I7	Aa_trans domain-containing protein	FisN_6Hh434	427			integral component of membrane [GO:0016021]	GO:0016021
A0A1Z5J605	Aa_trans domain-containing protein	FisN_17Lu316	473			integral component of membrane [GO:0016021]	GO:0016021
A0A1Z5JCN4	Aa_trans domain-containing protein	FisN_22Lh212	475			integral component of membrane [GO:0016021]	GO:0016021
A0A1Z5KQ65	Aa_trans domain-containing protein	FisN_4Hh356	509			integral component of membrane [GO:0016021]	GO:0016021
A0A1Z5JBF6	Aa_trans domain-containing protein	FisN_7Lh392	467			integral component of membrane [GO:0016021]	GO:0016021
A0A1Z5JW82	Aa_trans domain-containing protein	FisN_23Hh190	496			integral component of membrane [GO:0016021]	GO:0016021
A0A1Z5J9A3	AA_TRNA_LIGASE_II domain-containing protein	FisN_14Lh082	535	SUBCELLULAR LOCATION: Plastid, chloroplast {ECO:0000256|ARBA:ARBA00004229}.		chloroplast [GO:0009507]; aminoacyl-tRNA ligase activity [GO:0004812]; ATP binding [GO:0005524]; tRNA aminoacylation for protein translation [GO:0006418]	GO:0004812; GO:0005524; GO:0006418; GO:0009507
A0A1Z5JQ99	AAA domain-containing protein	FisN_3Hh322	411			ATP binding [GO:0005524]	GO:0005524
A0A1Z5JB99	AAA domain-containing protein	FisN_34Hh023	1285			ATP binding [GO:0005524]	GO:0005524
A0A1Z5KB22	AAA domain-containing protein	FisN_15Lh155	437			ATP binding [GO:0005524]	GO:0005524
A0A1Z5JE86	AAA domain-containing protein	FisN_1Hh246	414			ATP binding [GO:0005524]; meiotic cell cycle [GO:0051321]	GO:0005524; GO:0051321
A0A1Z5K3W3	AAA domain-containing protein	FisN_1Lh400	574			mitochondrion [GO:0005739]; ATP binding [GO:0005524]; mitochondrion organization [GO:0007005]	GO:0005524; GO:0005739; GO:0007005
A0A1Z5JGA7	AAA domain-containing protein	FisN_2Hh504	1224			ATP binding [GO:0005524]	GO:0005524
A0A1Z5JZB7	AAA domain-containing protein	FisN_4Lh067	462			peroxisomal membrane [GO:0005778]; ATP binding [GO:0005524]; protein targeting to peroxisome [GO:0006625]	GO:0005524; GO:0005778; GO:0006625
A0A1Z5K498	AAA domain-containing protein	FisN_1Lh246	376			ATP binding [GO:0005524]; meiotic cell cycle [GO:0051321]	GO:0005524; GO:0051321
A0A1Z5KFG2	AAA domain-containing protein	FisN_18Lh106	456			cytoplasm [GO:0005737]; proteasome complex [GO:0000502]; ATP binding [GO:0005524]; proteasome-activating activity [GO:0036402]; protein catabolic process [GO:0030163]	GO:0000502; GO:0005524; GO:0005737; GO:0030163; GO:0036402
A0A1Z5J9R2	AAA domain-containing protein	FisN_21Lh192	487			ATP binding [GO:0005524]	GO:0005524
A0A1Z5KH27	AAA domain-containing protein	FisN_15Hh155	435			ATP binding [GO:0005524]	GO:0005524
A0A1Z5KEH8	AAA domain-containing protein	FisN_4Hh288	694			ATP binding [GO:0005524]	GO:0005524
A0A1Z5KGK3	AAA domain-containing protein	FisN_1Hh400	574			mitochondrion [GO:0005739]; ATP binding [GO:0005524]; mitochondrion organization [GO:0007005]	GO:0005524; GO:0005739; GO:0007005
A0A1Z5KEJ0	AAA domain-containing protein	FisN_4Hu124	435			integral component of membrane [GO:0016021]; ATP binding [GO:0005524]	GO:0005524; GO:0016021
A0A1Z5KP70	AAA domain-containing protein	FisN_32Lh021	791			ATP binding [GO:0005524]	GO:0005524
A0A1Z5K363	AAA domain-containing protein	FisN_32Hh021	793			ATP binding [GO:0005524]	GO:0005524
A0A1Z5JPT7	AAA domain-containing protein	FisN_3Lh234	1070
A0A1Z5JTS9	AAA domain-containing protein	FisN_5Hh067	611			ATP binding [GO:0005524]	GO:0005524
A0A1Z5JHE7	AAA domain-containing protein	FisN_34Lh023	1288			ATP binding [GO:0005524]	GO:0005524
A0A1Z5KT33	AAA domain-containing protein	FisN_3Hh017	561			ATP binding [GO:0005524]	GO:0005524
A0A1Z5JQJ3	AAA domain-containing protein	FisN_3Hh234	1068
A0A1Z5JS80	AAA domain-containing protein	FisN_21Hh192	489			ATP binding [GO:0005524]	GO:0005524
A0A1Z5KE16	AAA domain-containing protein	FisN_4Lh288	699			ATP binding [GO:0005524]	GO:0005524
A0A1Z5JGZ3	AAA domain-containing protein	FisN_17Hh092	443			integral component of membrane [GO:0016021]; ATP binding [GO:0005524]	GO:0005524; GO:0016021
A0A1Z5J822	AAA domain-containing protein	FisN_3Lh322	411			ATP binding [GO:0005524]	GO:0005524
A0A1Z5JYH0	AAA domain-containing protein	FisN_3Lh017	561			ATP binding [GO:0005524]	GO:0005524
A0A1Z5K254	AAA domain-containing protein	FisN_17Lh092	444			integral component of membrane [GO:0016021]; ATP binding [GO:0005524]	GO:0005524; GO:0016021
A0A1Z5JJ37	AAA domain-containing protein	FisN_5Lh067	611			integral component of membrane [GO:0016021]; ATP binding [GO:0005524]	GO:0005524; GO:0016021
A0A1Z5KI59	AAA_11 domain-containing protein	FisN_6Hu036	263			helicase activity [GO:0004386]	GO:0004386
A0A1Z5KNW1	AAA_12 domain-containing protein	FisN_32Lu038	432			nucleic acid binding [GO:0003676]	GO:0003676
A0A1Z5KD29	AAA_16 domain-containing protein	FisN_20Hh041	1043
A0A1Z5JFA2	AAA_16 domain-containing protein	FisN_15Hh173	1051
A0A1Z5JWT1	AAA_16 domain-containing protein	FisN_20Lh041	1042
A0A1Z5KBB5	AAA_16 domain-containing protein	FisN_15Lh173	1035
A0A1Z5J8E3	AAA_16 domain-containing protein	FisN_25Lh111	1057
A0A1Z5K1N9	AAA_16 domain-containing protein	FisN_12Hh048	537
A0A1Z5JW17	AAA_16 domain-containing protein	FisN_25Hh111	1055
A0A1Z5KC70	AAA_16 domain-containing protein	FisN_20Hu039	1034
A0A1Z5JCK2	AAA_23 domain-containing protein	FisN_7Lh114	1184
A0A1Z5K3Z8	AAA_23 domain-containing protein	FisN_7Hh114	1178
A0A1Z5K864	AAA_23 domain-containing protein	FisN_3Hu437	767
A0A1Z5JYV0	AAA_28 domain-containing protein	FisN_4Lh192	397
A0A1Z5K929	AAA_28 domain-containing protein	FisN_4Hh192	397
A0A1Z5K6Q9	AarF domain-containing kinase	FisN_40Hh013	560			kinase activity [GO:0016301]	GO:0016301
A0A1Z5K7V6	AarF domain-containing kinase	FisN_3Hh444	713			kinase activity [GO:0016301]	GO:0016301
A0A1Z5JWG3	AarF domain-containing kinase	FisN_15Lh334	539			ATP binding [GO:0005524]; protein kinase activity [GO:0004672]	GO:0004672; GO:0005524
A0A1Z5JTY2	AarF domain-containing kinase	FisN_10Lh074	830			kinase activity [GO:0016301]	GO:0016301
A0A1Z5J967	AarF domain-containing kinase	FisN_40Lh013	560			kinase activity [GO:0016301]	GO:0016301
A0A1Z5KP64	AarF domain-containing kinase	FisN_2Hh115	548			kinase activity [GO:0016301]	GO:0016301
A0A1Z5J8B7	AarF domain-containing kinase	FisN_3Lh444	579			kinase activity [GO:0016301]	GO:0016301
A0A1Z5JG34	AarF domain-containing kinase	FisN_15Hh334	526			integral component of membrane [GO:0016021]; ATP binding [GO:0005524]; protein kinase activity [GO:0004672]	GO:0004672; GO:0005524; GO:0016021
A0A1Z5JEB2	AarF domain-containing kinase	FisN_1Hh276	537			kinase activity [GO:0016301]	GO:0016301
A0A1Z5JTA5	AarF domain-containing kinase	FisN_10Lh015	777			ATP binding [GO:0005524]; protein kinase activity [GO:0004672]	GO:0004672; GO:0005524
A0A1Z5K5I9	AarF domain-containing kinase	FisN_10Hh074	830			kinase activity [GO:0016301]	GO:0016301
A0A1Z5KP15	AarF domain-containing kinase	FisN_2Hh111	752			ATP binding [GO:0005524]; protein kinase activity [GO:0004672]	GO:0004672; GO:0005524
A0A1Z5K5C1	AarF domain-containing kinase	FisN_10Hh015	826			ATP binding [GO:0005524]; protein kinase activity [GO:0004672]	GO:0004672; GO:0005524
A0A1Z5JX57	AarF domain-containing kinase	FisN_2Lh111	753			ATP binding [GO:0005524]; protein kinase activity [GO:0004672]	GO:0004672; GO:0005524
A0A1Z5JXD2	AarF domain-containing kinase	FisN_10Hh079	586			ATP binding [GO:0005524]; protein kinase activity [GO:0004672]	GO:0004672; GO:0005524
A0A1Z5JXI4	AarF domain-containing kinase	FisN_2Lh115	541			ATP binding [GO:0005524]; protein kinase activity [GO:0004672]	GO:0004672; GO:0005524
A0A1Z5JT71	AarF domain-containing kinase	FisN_10Lh079	586			ATP binding [GO:0005524]; protein kinase activity [GO:0004672]	GO:0004672; GO:0005524
A0A1Z5K4E6	AarF domain-containing kinase	FisN_1Lh276	537			kinase activity [GO:0016301]	GO:0016301
A0A1Z5K2R3	AarF domain-containing kinase	FisN_24Hh235	596			kinase activity [GO:0016301]	GO:0016301
A0A1Z5K9I5	AarF domain-containing kinase	FisN_24Lh235	594			kinase activity [GO:0016301]	GO:0016301
A0A1Z5JRR5	AarF domain-containing kinase	FisN_21Hh145	569			integral component of membrane [GO:0016021]; ATP binding [GO:0005524]; protein kinase activity [GO:0004672]	GO:0004672; GO:0005524; GO:0016021
A0A1Z5KQ15	AB hydrolase-1 domain-containing protein	FisN_4Hh395	354
A0A1Z5KMT1	AB hydrolase-1 domain-containing protein	FisN_13Hh258	320
A0A1Z5J6D9	AB hydrolase-1 domain-containing protein	FisN_16Lh260	316			pheophytinase activity [GO:0080124]; chlorophyll catabolic process [GO:0015996]	GO:0015996; GO:0080124
A0A1Z5JVM1	AB hydrolase-1 domain-containing protein	FisN_18Hh180	380
A0A1Z5J8P9	AB hydrolase-1 domain-containing protein	FisN_3Lh347	333			integral component of membrane [GO:0016021]; catalytic activity [GO:0003824]	GO:0003824; GO:0016021
A0A1Z5KDA4	AB hydrolase-1 domain-containing protein	FisN_4Lh330	475			integral component of membrane [GO:0016021]	GO:0016021
A0A1Z5KSQ4	AB hydrolase-1 domain-containing protein	FisN_28Lh045	243
A0A1Z5JU68	AB hydrolase-1 domain-containing protein	FisN_18Lh221	285
A0A1Z5K3G6	AB hydrolase-1 domain-containing protein	FisN_7Hh032	657
A0A1Z5JW23	AB hydrolase-1 domain-containing protein	FisN_18Hh221	285
A0A1Z5KLR3	AB hydrolase-1 domain-containing protein	FisN_9Lh389	795
A0A1Z5K7Q0	AB hydrolase-1 domain-containing protein	FisN_19Lh316	325			peptidase activity [GO:0008233]	GO:0008233
A0A1Z5JPW5	AB hydrolase-1 domain-containing protein	FisN_20Hh254	366
A0A1Z5JZG9	AB hydrolase-1 domain-containing protein	FisN_4Lh395	354
A0A1Z5JL01	AB hydrolase-1 domain-containing protein	FisN_11Hu004	332
A0A1Z5JLF8	AB hydrolase-1 domain-containing protein	FisN_29Lh030	554			integral component of membrane [GO:0016021]	GO:0016021
A0A1Z5KRI7	AB hydrolase-1 domain-containing protein	FisN_20Lh254	338
A0A1Z5K5V9	AB hydrolase-1 domain-containing protein	FisN_29Hh030	497			integral component of membrane [GO:0016021]	GO:0016021
A0A1Z5KRD0	AB hydrolase-1 domain-containing protein	FisN_20Lh187	466
A0A1Z5K6K1	AB hydrolase-1 domain-containing protein	FisN_30Hh116	359
A0A1Z5JQN5	AB hydrolase-1 domain-containing protein	FisN_3Hh347	382			integral component of membrane [GO:0016021]; catalytic activity [GO:0003824]	GO:0003824; GO:0016021
A0A1Z5K629	AB hydrolase-1 domain-containing protein	FisN_29Hh105	359
A0A1Z5JUL1	AB hydrolase-1 domain-containing protein	FisN_18Lh180	381
A0A1Z5JAB8	AB hydrolase-1 domain-containing protein	FisN_14Lh290	408
A0A1Z5JP90	AB hydrolase-1 domain-containing protein	FisN_3Lh260	338
A0A1Z5KLJ3	AB hydrolase-1 domain-containing protein	FisN_13Lh258	320
A0A1Z5JCI7	AB hydrolase-1 domain-containing protein	FisN_7Lh032	658
A0A1Z5JJ80	AB hydrolase-1 domain-containing protein	FisN_30Lh116	377
A0A1Z5JLM9	AB hydrolase-1 domain-containing protein	FisN_29Lh105	359
A0A1Z5KSM1	AB hydrolase-1 domain-containing protein	FisN_16Hh260	346			pheophytinase activity [GO:0080124]; chlorophyll catabolic process [GO:0015996]	GO:0015996; GO:0080124
A0A1Z5KB84	AB hydrolase-1 domain-containing protein	FisN_14Hh290	398
A0A1Z5KFA3	AB hydrolase-1 domain-containing protein	FisN_4Hh330	475			integral component of membrane [GO:0016021]	GO:0016021
A0A1Z5K4M5	AB hydrolase-1 domain-containing protein	FisN_14Hh380	303
A0A1Z5KD64	AB hydrolase-1 domain-containing protein	FisN_9Hh389	807
A0A1Z5JTE5	AB hydrolase-1 domain-containing protein	FisN_10Lh142	315			integral component of membrane [GO:0016021]	GO:0016021
A0A1Z5JXN2	AB hydrolase-1 domain-containing protein	FisN_10Hh142	315
A0A1Z5JR64	AB hydrolase-1 domain-containing protein	FisN_3Hh260	327
A0A1Z5K134	AB hydrolase-1 domain-containing protein	FisN_19Hh316	324			peptidase activity [GO:0008233]	GO:0008233
A0A1Z5JMS8	AB hydrolase-1 domain-containing protein	FisN_8Lh391	329			catalytic activity [GO:0003824]	GO:0003824
A0A1Z5KNX7	ABC transmembrane type-1 domain-containing protein	FisN_16Lu274	585			integral component of membrane [GO:0016021]; ATP binding [GO:0005524]; ATPase-coupled transmembrane transporter activity [GO:0042626]	GO:0005524; GO:0016021; GO:0042626
A0A1Z5KT85	ABC transmembrane type-1 domain-containing protein	FisN_16Hu272	323			integral component of membrane [GO:0016021]; ATP binding [GO:0005524]; ATPase-coupled transmembrane transporter activity [GO:0042626]	GO:0005524; GO:0016021; GO:0042626
A0A1Z5KSJ7	ABC transmembrane type-1 domain-containing protein	FisN_16Hu273	456			integral component of membrane [GO:0016021]; ATP binding [GO:0005524]; ATPase-coupled transmembrane transporter activity [GO:0042626]	GO:0005524; GO:0016021; GO:0042626
A0A1Z5KPJ3	ABC transmembrane type-1 domain-containing protein	FisN_16Lu275	181			integral component of membrane [GO:0016021]; ATP binding [GO:0005524]; ATPase-coupled transmembrane transporter activity [GO:0042626]	GO:0005524; GO:0016021; GO:0042626
A0A1Z5KAJ6	ABC transporter domain-containing protein	FisN_15Hh147	532			ATP binding [GO:0005524]; ATPase-coupled transmembrane transporter activity [GO:0042626]	GO:0005524; GO:0042626
A0A1Z5KMP1	ABC transporter domain-containing protein	FisN_13Hh355	730	SUBCELLULAR LOCATION: Membrane {ECO:0000256|ARBA:ARBA00004141}; Multi-pass membrane protein {ECO:0000256|ARBA:ARBA00004141}.		integral component of membrane [GO:0016021]; ATP binding [GO:0005524]; ATPase-coupled transmembrane transporter activity [GO:0042626]	GO:0005524; GO:0016021; GO:0042626
A0A1Z5KM44	ABC transporter domain-containing protein	FisN_13Lh355	736	SUBCELLULAR LOCATION: Membrane {ECO:0000256|ARBA:ARBA00004141}; Multi-pass membrane protein {ECO:0000256|ARBA:ARBA00004141}.		integral component of membrane [GO:0016021]; ATP binding [GO:0005524]; ATPase-coupled transmembrane transporter activity [GO:0042626]	GO:0005524; GO:0016021; GO:0042626
A0A1Z5K2D4	ABC transporter domain-containing protein	FisN_9Hh017	640	SUBCELLULAR LOCATION: Membrane {ECO:0000256|ARBA:ARBA00004141}; Multi-pass membrane protein {ECO:0000256|ARBA:ARBA00004141}.		integral component of membrane [GO:0016021]; ATP binding [GO:0005524]; ATPase-coupled transmembrane transporter activity [GO:0042626]	GO:0005524; GO:0016021; GO:0042626
A0A1Z5JP25	ABC transporter domain-containing protein	FisN_3Lh192	581	SUBCELLULAR LOCATION: Membrane {ECO:0000256|ARBA:ARBA00004141}; Multi-pass membrane protein {ECO:0000256|ARBA:ARBA00004141}.		integral component of membrane [GO:0016021]; ATP binding [GO:0005524]; ATPase-coupled transmembrane transporter activity [GO:0042626]	GO:0005524; GO:0016021; GO:0042626
A0A1Z5JT43	ABC transporter domain-containing protein	FisN_5Hh308	1237			integral component of membrane [GO:0016021]; ATP binding [GO:0005524]	GO:0005524; GO:0016021
A0A1Z5JNQ6	ABC transporter domain-containing protein	FisN_8Lh293	625	SUBCELLULAR LOCATION: Membrane {ECO:0000256|ARBA:ARBA00004141}; Multi-pass membrane protein {ECO:0000256|ARBA:ARBA00004141}.		integral component of membrane [GO:0016021]; ATP binding [GO:0005524]; ATPase-coupled transmembrane transporter activity [GO:0042626]	GO:0005524; GO:0016021; GO:0042626
A0A1Z5JP28	ABC transporter domain-containing protein	FisN_3Hh193	658	SUBCELLULAR LOCATION: Membrane {ECO:0000256|ARBA:ARBA00004141}; Multi-pass membrane protein {ECO:0000256|ARBA:ARBA00004141}.		integral component of membrane [GO:0016021]; ATP binding [GO:0005524]; ATPase-coupled transmembrane transporter activity [GO:0042626]	GO:0005524; GO:0016021; GO:0042626
A0A1Z5JC62	ABC transporter domain-containing protein	FisN_1Lh044	669	SUBCELLULAR LOCATION: Membrane {ECO:0000256|ARBA:ARBA00004141}; Multi-pass membrane protein {ECO:0000256|ARBA:ARBA00004141}.		integral component of membrane [GO:0016021]; ATP binding [GO:0005524]; ATPase-coupled transmembrane transporter activity [GO:0042626]	GO:0005524; GO:0016021; GO:0042626
A0A1Z5JKM6	ABC transporter domain-containing protein	FisN_6Lh351	623	SUBCELLULAR LOCATION: Membrane {ECO:0000256|ARBA:ARBA00004141}; Multi-pass membrane protein {ECO:0000256|ARBA:ARBA00004141}.		integral component of membrane [GO:0016021]; ATP binding [GO:0005524]; ATPase-coupled transmembrane transporter activity [GO:0042626]	GO:0005524; GO:0016021; GO:0042626
A0A1Z5KRQ0	ABC transporter domain-containing protein	FisN_1Hh044	671	SUBCELLULAR LOCATION: Membrane {ECO:0000256|ARBA:ARBA00004141}; Multi-pass membrane protein {ECO:0000256|ARBA:ARBA00004141}.		integral component of membrane [GO:0016021]; ATP binding [GO:0005524]; ATPase-coupled transmembrane transporter activity [GO:0042626]	GO:0005524; GO:0016021; GO:0042626
A0A1Z5K744	ABC transporter domain-containing protein	FisN_6Hh351	622	SUBCELLULAR LOCATION: Membrane {ECO:0000256|ARBA:ARBA00004141}; Multi-pass membrane protein {ECO:0000256|ARBA:ARBA00004141}.		integral component of membrane [GO:0016021]; ATP binding [GO:0005524]; ATPase-coupled transmembrane transporter activity [GO:0042626]	GO:0005524; GO:0016021; GO:0042626
A0A1Z5JYH3	ABC transporter domain-containing protein	FisN_8Hh293	622	SUBCELLULAR LOCATION: Membrane {ECO:0000256|ARBA:ARBA00004141}; Multi-pass membrane protein {ECO:0000256|ARBA:ARBA00004141}.		integral component of membrane [GO:0016021]; ATP binding [GO:0005524]; ATPase-coupled transmembrane transporter activity [GO:0042626]	GO:0005524; GO:0016021; GO:0042626
A0A1Z5JHB5	ABC transporter domain-containing protein	FisN_9Lh017	639	SUBCELLULAR LOCATION: Membrane {ECO:0000256|ARBA:ARBA00004141}; Multi-pass membrane protein {ECO:0000256|ARBA:ARBA00004141}.		integral component of membrane [GO:0016021]; ATP binding [GO:0005524]; ATPase-coupled transmembrane transporter activity [GO:0042626]	GO:0005524; GO:0016021; GO:0042626
A0A1Z5JPM7	ABC transporter domain-containing protein	FisN_3Hh192	648	SUBCELLULAR LOCATION: Membrane {ECO:0000256|ARBA:ARBA00004141}; Multi-pass membrane protein {ECO:0000256|ARBA:ARBA00004141}.		integral component of membrane [GO:0016021]; ATP binding [GO:0005524]; ATPase-coupled transmembrane transporter activity [GO:0042626]	GO:0005524; GO:0016021; GO:0042626
A0A1Z5JCS1	ABC transporter domain-containing protein	FisN_7Lh188	625	SUBCELLULAR LOCATION: Membrane {ECO:0000256|ARBA:ARBA00004141}; Multi-pass membrane protein {ECO:0000256|ARBA:ARBA00004141}.		integral component of membrane [GO:0016021]; ATP binding [GO:0005524]; ATPase-coupled transmembrane transporter activity [GO:0042626]	GO:0005524; GO:0016021; GO:0042626
A0A1Z5JLU0	ABC transporter domain-containing protein	FisN_12Lh320	885			integral component of membrane [GO:0016021]; ATP binding [GO:0005524]	GO:0005524; GO:0016021
A0A1Z5JNZ8	ABC transporter domain-containing protein	FisN_3Lh193	658	SUBCELLULAR LOCATION: Membrane {ECO:0000256|ARBA:ARBA00004141}; Multi-pass membrane protein {ECO:0000256|ARBA:ARBA00004141}.		integral component of membrane [GO:0016021]; ATP binding [GO:0005524]; ATPase-coupled transmembrane transporter activity [GO:0042626]	GO:0005524; GO:0016021; GO:0042626
A0A1Z5KC80	ABC transporter domain-containing protein	FisN_12Hh320	881			integral component of membrane [GO:0016021]; ATP binding [GO:0005524]	GO:0005524; GO:0016021
W0TUP2	ABC transporter transmembrane region	g6705 FisN_5Lh308	1253			integral component of membrane [GO:0016021]; ATP binding [GO:0005524]	GO:0005524; GO:0016021
A0A1Z5K5I2	ABC-2 type transport system ATP-binding protein	FisN_4Hh559	1651	SUBCELLULAR LOCATION: Membrane {ECO:0000256|ARBA:ARBA00004141}; Multi-pass membrane protein {ECO:0000256|ARBA:ARBA00004141}.		integral component of membrane [GO:0016021]; ATP binding [GO:0005524]; ATPase-coupled transmembrane transporter activity [GO:0042626]	GO:0005524; GO:0016021; GO:0042626
A0A1Z5JRP2	ABC1 domain-containing protein	FisN_7Lh293	865
A0A1Z5KMH6	ABC1 domain-containing protein	FisN_13Lh162	524
A0A1Z5KSX9	ABC1 domain-containing protein	FisN_7Hh370	822
A0A1Z5JJP0	ABC1 domain-containing protein	FisN_20Hh153	691
A0A1Z5JBY1	ABC1 domain-containing protein	FisN_7Lh370	834
A0A1Z5KHU8	ABC1 domain-containing protein	FisN_12Lh053	909			integral component of membrane [GO:0016021]	GO:0016021
A0A1Z5J8Y7	ABC1 domain-containing protein	FisN_21Lh145	438
A0A1Z5KR99	ABC1 domain-containing protein	FisN_20Lh153	586
A0A1Z5K2F2	ABC1 domain-containing protein	FisN_12Hh053	909			integral component of membrane [GO:0016021]	GO:0016021
A0A1Z5KS16	ABC1 domain-containing protein	FisN_7Hh293	852
A0A1Z5K3W8	Abhydrolase domain-containing protein 1/3	FisN_7Hh082	522			hydrolase activity [GO:0016787]	GO:0016787
A0A1Z5KK99	Abhydrolase domain-containing protein 10 (EC 3.1.1.93)	FisN_2Hh357	298		3.1.1.93	mycophenolic acid acyl-glucuronide esterase activity [GO:0102390]	GO:0102390
A0A1Z5JCA1	Abhydrolase domain-containing protein 11	FisN_30Lh007	281			hydrolase activity [GO:0016787]	GO:0016787
A0A1Z5K7A3	Abhydrolase domain-containing protein 11	FisN_30Hh007	333			hydrolase activity [GO:0016787]	GO:0016787
A0A1Z5KE42	Abhydrolase domain-containing protein 4	FisN_4Lh586	425			hydrolase activity [GO:0016787]	GO:0016787
A0A1Z5K607	Abhydrolase domain-containing protein 4	FisN_4Hh586	431			hydrolase activity [GO:0016787]	GO:0016787
A0A1Z5JJA6	Abhydrolase domain-containing protein 8	FisN_5Lh237	316			hydrolase activity [GO:0016787]	GO:0016787
A0A1Z5JS64	Abhydrolase domain-containing protein 8	FisN_5Hh237	294			hydrolase activity [GO:0016787]	GO:0016787
A0A1Z5JHN4	Abhydrolase_3 domain-containing protein	FisN_34Lh052	444			hydrolase activity [GO:0016787]	GO:0016787
A0A1Z5KJP8	Abhydrolase_3 domain-containing protein	FisN_18Hh285	281			hydrolase activity [GO:0016787]	GO:0016787
A0A1Z5JB95	Abhydrolase_3 domain-containing protein	FisN_34Hh052	444			hydrolase activity [GO:0016787]	GO:0016787
A0A1Z5JUN0	Abhydrolase_3 domain-containing protein	FisN_18Lh285	436			integral component of membrane [GO:0016021]; hydrolase activity [GO:0016787]	GO:0016021; GO:0016787
A0A1Z5JLM7	Abhydrolase_5 domain-containing protein	FisN_29Lh021	321			integral component of membrane [GO:0016021]; hydrolase activity [GO:0016787]	GO:0016021; GO:0016787
A0A1Z5K6M1	Abhydrolase_5 domain-containing protein	FisN_29Hh021	320			hydrolase activity [GO:0016787]	GO:0016787
A0A1Z5K7S8	Abhydrolase_5 domain-containing protein	FisN_22Hh089	361			hydrolase activity [GO:0016787]	GO:0016787
A0A1Z5JCC3	Abhydrolase_5 domain-containing protein	FisN_22Lh089	363			hydrolase activity [GO:0016787]	GO:0016787
A0A1Z5KLE5	ABM domain-containing protein	FisN_13Lh357	112
A0A1Z5KN17	ABM domain-containing protein	FisN_13Hh357	145
A0A1Z5JFJ0	ACB domain-containing protein	FisN_15Hh266	292			integral component of membrane [GO:0016021]; fatty-acyl-CoA binding [GO:0000062]	GO:0000062; GO:0016021
A0A1Z5JV64	ACB domain-containing protein	FisN_18Lh300	360			integral component of membrane [GO:0016021]; fatty-acyl-CoA binding [GO:0000062]	GO:0000062; GO:0016021
A0A1Z5K279	ACB domain-containing protein	FisN_15Lh266	299			integral component of membrane [GO:0016021]; fatty-acyl-CoA binding [GO:0000062]	GO:0000062; GO:0016021
A0A1Z5KJF4	ACB domain-containing protein	FisN_18Hh300	335			integral component of membrane [GO:0016021]; fatty-acyl-CoA binding [GO:0000062]	GO:0000062; GO:0016021
A0A1Z5JBS8	Acetate--CoA ligase (EC 6.2.1.1)	FisN_22Lh084	1033		6.2.1.1	acetate-CoA ligase activity [GO:0003987]; AMP binding [GO:0016208]; ATP binding [GO:0005524]; D-threo-aldose 1-dehydrogenase activity [GO:0047834]; acetyl-CoA biosynthetic process from acetate [GO:0019427]	GO:0003987; GO:0005524; GO:0016208; GO:0019427; GO:0047834
A0A1Z5JSD1	Acetoacetyl-CoA synthetase (EC 6.2.1.16)	FisN_5Hu307	734		6.2.1.16	acetoacetate-CoA ligase activity [GO:0030729]; lipid metabolic process [GO:0006629]	GO:0006629; GO:0030729
A0A1Z5JEH0	Acetohydroxy-acid reductoisomerase (Alpha-keto-beta-hydroxylacyl reductoisomerase)	FisN_2Hh228	528			isomerase activity [GO:0016853]; ketol-acid reductoisomerase activity [GO:0004455]; metal ion binding [GO:0046872]; isoleucine biosynthetic process [GO:0009097]; valine biosynthetic process [GO:0009099]	GO:0004455; GO:0009097; GO:0009099; GO:0016853; GO:0046872
A0A1Z5KFT1	Acetohydroxy-acid reductoisomerase (Alpha-keto-beta-hydroxylacyl reductoisomerase)	FisN_2Lh228	521			isomerase activity [GO:0016853]; ketol-acid reductoisomerase activity [GO:0004455]; metal ion binding [GO:0046872]; isoleucine biosynthetic process [GO:0009097]; valine biosynthetic process [GO:0009099]	GO:0004455; GO:0009097; GO:0009099; GO:0016853; GO:0046872
A0A1Z5JE05	Acetolactate synthase I/II/III large subunit (EC 2.2.1.6)	FisN_1Hh101	813		2.2.1.6	acetolactate synthase activity [GO:0003984]; magnesium ion binding [GO:0000287]; thiamine pyrophosphate binding [GO:0030976]	GO:0000287; GO:0003984; GO:0030976
A0A1Z5K4W2	Acetolactate synthase I/II/III large subunit (EC 2.2.1.6)	FisN_1Lh101	813		2.2.1.6	acetolactate synthase activity [GO:0003984]; magnesium ion binding [GO:0000287]; thiamine pyrophosphate binding [GO:0030976]	GO:0000287; GO:0003984; GO:0030976
A0A1Z5JTE0	Acetyl-CoA acyltransferase (EC 2.3.1.16)	FisN_10Lh167	456		2.3.1.16	acetyl-CoA C-acyltransferase activity [GO:0003988]	GO:0003988
A0A1Z5JX82	Acetyl-CoA acyltransferase (EC 2.3.1.16)	FisN_10Hh167	447		2.3.1.16	acetyl-CoA C-acyltransferase activity [GO:0003988]	GO:0003988
A0A1Z5KRB9	Acetyl-CoA acyltransferase 1 (EC 2.3.1.16)	FisN_20Lh178	401		2.3.1.16	acetyl-CoA C-acyltransferase activity [GO:0003988]	GO:0003988
A0A1Z5JJN3	Acetyl-CoA acyltransferase 1 (EC 2.3.1.16)	FisN_20Hh178	395		2.3.1.16	acetyl-CoA C-acyltransferase activity [GO:0003988]	GO:0003988
A0A1Z5K4R2	Acetyl-CoA acyltransferase 2 (EC 2.3.1.16)	FisN_26Lh168	391		2.3.1.16	acetyl-CoA C-acyltransferase activity [GO:0003988]	GO:0003988
A0A1Z5JYA2	Acetyl-CoA acyltransferase 2 (EC 2.3.1.16)	FisN_26Hh168	391		2.3.1.16	acetyl-CoA C-acyltransferase activity [GO:0003988]	GO:0003988
A0A1Z5K805	Acetyl-CoA carboxylase (EC 6.4.1.2)	FisN_3Hh479	2354		6.4.1.2	acetyl-CoA carboxylase activity [GO:0003989]; ATP binding [GO:0005524]; metal ion binding [GO:0046872]; fatty acid biosynthetic process [GO:0006633]; malonyl-CoA biosynthetic process [GO:2001295]	GO:0003989; GO:0005524; GO:0006633; GO:0046872; GO:2001295
A0A1Z5J8X8	Acetyl-CoA carboxylase (EC 6.4.1.2)	FisN_3Lh479	2353		6.4.1.2	acetyl-CoA carboxylase activity [GO:0003989]; ATP binding [GO:0005524]; metal ion binding [GO:0046872]; fatty acid biosynthetic process [GO:0006633]; malonyl-CoA biosynthetic process [GO:2001295]	GO:0003989; GO:0005524; GO:0006633; GO:0046872; GO:2001295
A0A1Z5JZU6	Acetyl-CoA carboxylase (EC 6.4.1.2)	FisN_19Hh141	2079		6.4.1.2	acetyl-CoA carboxylase activity [GO:0003989]; ATP binding [GO:0005524]; metal ion binding [GO:0046872]; fatty acid biosynthetic process [GO:0006633]; malonyl-CoA biosynthetic process [GO:2001295]	GO:0003989; GO:0005524; GO:0006633; GO:0046872; GO:2001295
A0A1Z5J6Q0	Acetyl-CoA carboxylase (EC 6.4.1.2)	FisN_19Lh141	2079		6.4.1.2	acetyl-CoA carboxylase activity [GO:0003989]; ATP binding [GO:0005524]; metal ion binding [GO:0046872]; fatty acid biosynthetic process [GO:0006633]; malonyl-CoA biosynthetic process [GO:2001295]	GO:0003989; GO:0005524; GO:0006633; GO:0046872; GO:2001295
A0A1Z5KH70	Acetyl-CoA deacylase (EC 3.1.2.1) (Acetyl-CoA hydrolase)	FisN_15Lh039	651		3.1.2.1	acetate CoA-transferase activity [GO:0008775]; acetyl-CoA hydrolase activity [GO:0003986]; acetate metabolic process [GO:0006083]; propionate metabolic process, methylcitrate cycle [GO:0019679]	GO:0003986; GO:0006083; GO:0008775; GO:0019679
A0A1Z5KAD0	Acetyl-CoA deacylase (EC 3.1.2.1) (Acetyl-CoA hydrolase)	FisN_15Hh039	624		3.1.2.1	acetate CoA-transferase activity [GO:0008775]; acetyl-CoA hydrolase activity [GO:0003986]; acetate metabolic process [GO:0006083]; propionate metabolic process, methylcitrate cycle [GO:0019679]	GO:0003986; GO:0006083; GO:0008775; GO:0019679
A0A1Z5K7M7	Acetyl-coenzyme A synthetase (EC 6.2.1.1)	FisN_22Hh084	665		6.2.1.1	acetate-CoA ligase activity [GO:0003987]; AMP binding [GO:0016208]; ATP binding [GO:0005524]; acetyl-CoA biosynthetic process from acetate [GO:0019427]	GO:0003987; GO:0005524; GO:0016208; GO:0019427
A0A1Z5K9K5	Acetylglutamate kinase (EC 2.7.2.8)	FisN_24Lh108	326		2.7.2.8	cytoplasm [GO:0005737]; acetylglutamate kinase activity [GO:0003991]; ATP binding [GO:0005524]; arginine biosynthetic process [GO:0006526]	GO:0003991; GO:0005524; GO:0005737; GO:0006526
A0A1Z5JF63	Acetylglutamate kinase (EC 2.7.2.8)	FisN_24Hh108	325		2.7.2.8	cytoplasm [GO:0005737]; acetylglutamate kinase activity [GO:0003991]; ATP binding [GO:0005524]; arginine biosynthetic process [GO:0006526]	GO:0003991; GO:0005524; GO:0005737; GO:0006526
A0A1Z5K807	Acetylornithine transaminase (EC 2.6.1.11)	FisN_19Lh321	456		2.6.1.11	N2-acetyl-L-ornithine:2-oxoglutarate 5-aminotransferase activity [GO:0003992]; pyridoxal phosphate binding [GO:0030170]; arginine biosynthetic process [GO:0006526]	GO:0003992; GO:0006526; GO:0030170
A0A1Z5K098	Acetylornithine transaminase (EC 2.6.1.11)	FisN_19Hh321	456		2.6.1.11	N2-acetyl-L-ornithine:2-oxoglutarate 5-aminotransferase activity [GO:0003992]; pyridoxal phosphate binding [GO:0030170]; arginine biosynthetic process [GO:0006526]	GO:0003992; GO:0006526; GO:0030170
A0A1Z5J6B4	Acid phosphatase (EC 3.1.3.2)	FisN_6Lh182	592		3.1.3.2	integral component of membrane [GO:0016021]; acid phosphatase activity [GO:0003993]	GO:0003993; GO:0016021
A0A1Z5KF48	Acid phosphatase (EC 3.1.3.2)	FisN_6Hh182	587		3.1.3.2	integral component of membrane [GO:0016021]; acid phosphatase activity [GO:0003993]	GO:0003993; GO:0016021
A0A1Z5JRD8	Acid phosphatase (EC 3.1.3.2)	FisN_7Lh251	395		3.1.3.2	acid phosphatase activity [GO:0003993]	GO:0003993
A0A1Z5JQS5	acidPPc domain-containing protein	FisN_27Lh082	503			peroxidase activity [GO:0004601]	GO:0004601
A0A1Z5K0G0	acidPPc domain-containing protein	FisN_11Lu360	449			peroxidase activity [GO:0004601]	GO:0004601
A0A1Z5KQ12	acidPPc domain-containing protein	FisN_27Hh082	491			peroxidase activity [GO:0004601]	GO:0004601
A0A1Z5KTE0	acidPPc domain-containing protein	FisN_24Lu057	309	SUBCELLULAR LOCATION: Membrane {ECO:0000256|ARBA:ARBA00004141}; Multi-pass membrane protein {ECO:0000256|ARBA:ARBA00004141}.		integral component of membrane [GO:0016021]; lipid phosphatase activity [GO:0042577]; phospholipid metabolic process [GO:0006644]	GO:0006644; GO:0016021; GO:0042577
A0A1Z5KC95	ACT domain-containing protein	FisN_20Hh127	305	SUBCELLULAR LOCATION: Membrane {ECO:0000256|ARBA:ARBA00004141}; Multi-pass membrane protein {ECO:0000256|ARBA:ARBA00004141}.		integral component of membrane [GO:0016021]	GO:0016021
A0A1Z5JR18	ACT domain-containing protein	FisN_3Hh297	431	SUBCELLULAR LOCATION: Membrane {ECO:0000256|ARBA:ARBA00004141}; Multi-pass membrane protein {ECO:0000256|ARBA:ARBA00004141}.		integral component of membrane [GO:0016021]	GO:0016021
A0A1Z5K2Q3	ACT domain-containing protein	FisN_22Hh037	213			regulation of transcription, DNA-templated [GO:0006355]	GO:0006355
A0A1Z5KR87	ACT domain-containing protein	FisN_20Lh127	304	SUBCELLULAR LOCATION: Membrane {ECO:0000256|ARBA:ARBA00004141}; Multi-pass membrane protein {ECO:0000256|ARBA:ARBA00004141}.		integral component of membrane [GO:0016021]	GO:0016021
A0A1Z5JBL2	ACT domain-containing protein	FisN_22Lh037	213			regulation of transcription, DNA-templated [GO:0006355]	GO:0006355
A0A1Z5J7Y3	ACT domain-containing protein	FisN_3Lh297	431	SUBCELLULAR LOCATION: Membrane {ECO:0000256|ARBA:ARBA00004141}; Multi-pass membrane protein {ECO:0000256|ARBA:ARBA00004141}.		integral component of membrane [GO:0016021]	GO:0016021
A0A1Z5KKI9	ACT_7 domain-containing protein	FisN_9Lh103	409
A0A1Z5K276	ACT_7 domain-containing protein	FisN_9Hh103	404
A0A1Z5KBP2	Actin-related protein 4	FisN_14Hh326	528
A0A1Z5JI21	Actin-related protein 4	FisN_14Lh326	528
A0A1Z5KFX1	Actin-related protein 4	FisN_2Lh310	460
A0A1Z5JBI1	Actin-related protein 6	FisN_34Hh026	529			nucleus [GO:0005634]; chromatin remodeling [GO:0006338]	GO:0005634; GO:0006338
A0A1Z5KL38	Actin, other eukaryote	FisN_2Hh310	458
A0A1Z5J5A7	Actin, other eukaryote (Fragment)	FisN_17Lu320	54
A0A1Z5J5J4	Actin, other eukaryote (Fragment)	FisN_17Lu320	171
A0A1Z5KEQ2	Acyl carrier protein	FisN_4Hh321	107			chloroplast [GO:0009507]; phosphopantetheine binding [GO:0031177]; fatty acid biosynthetic process [GO:0006633]	GO:0006633; GO:0009507; GO:0031177
A0A1Z5KDG2	Acyl carrier protein	FisN_4Lh321	108			chloroplast [GO:0009507]; phosphopantetheine binding [GO:0031177]; fatty acid biosynthetic process [GO:0006633]	GO:0006633; GO:0009507; GO:0031177
A0A1Z5K7Y8	Acyl carrier protein	FisN_3Hh419	127			fatty acid biosynthetic process [GO:0006633]	GO:0006633
A0A1Z5J8J3	Acyl carrier protein	FisN_3Lh419	127			fatty acid biosynthetic process [GO:0006633]	GO:0006633
A0A1Z5JTC2	Acyl_transf_3 domain-containing protein	FisN_5Hu422	518			integral component of membrane [GO:0016021]; acyltransferase activity, transferring groups other than amino-acyl groups [GO:0016747]	GO:0016021; GO:0016747
A0A1Z5KE05	Acyl_transf_3 domain-containing protein	FisN_4Lh450	501			integral component of membrane [GO:0016021]; acyltransferase activity, transferring groups other than amino-acyl groups [GO:0016747]	GO:0016021; GO:0016747
A0A1Z5KIF8	Acyl_transf_3 domain-containing protein	FisN_4Hh450	501			integral component of membrane [GO:0016021]; acyltransferase activity, transferring groups other than amino-acyl groups [GO:0016747]	GO:0016021; GO:0016747
A0A1Z5JCK8	Acyl_transf_3 domain-containing protein	FisN_7Lh079	790			integral component of membrane [GO:0016021]; acyltransferase activity, transferring groups other than amino-acyl groups [GO:0016747]	GO:0016021; GO:0016747
A0A1Z5K471	Acyl_transf_3 domain-containing protein	FisN_7Hh079	848			integral component of membrane [GO:0016021]; acyltransferase activity, transferring groups other than amino-acyl groups [GO:0016747]	GO:0016021; GO:0016747
A0A1Z5K7A9	Acyl-[acyl-carrier-protein] desaturase (EC 1.14.19.11) (EC 1.14.19.2) (EC 1.14.19.26)	FisN_6Hh376	406		1.14.19.11; 1.14.19.2; 1.14.19.26	acyl-[acyl-carrier-protein] desaturase activity [GO:0045300]; metal ion binding [GO:0046872]; stearoyl-[acp] desaturase activity [GO:0102786]; fatty acid biosynthetic process [GO:0006633]	GO:0006633; GO:0045300; GO:0046872; GO:0102786
A0A1Z5JL05	Acyl-[acyl-carrier-protein] desaturase (EC 1.14.19.11) (EC 1.14.19.2) (EC 1.14.19.26)	FisN_6Lh376	406		1.14.19.11; 1.14.19.2; 1.14.19.26	acyl-[acyl-carrier-protein] desaturase activity [GO:0045300]; metal ion binding [GO:0046872]; stearoyl-[acp] desaturase activity [GO:0102786]; fatty acid biosynthetic process [GO:0006633]	GO:0006633; GO:0045300; GO:0046872; GO:0102786
A0A1Z5KKR9	Acyl-activating enzyme 14 (EC 6.2.1.26)	FisN_9Lh213	555		6.2.1.26	o-succinylbenzoate-CoA ligase activity [GO:0008756]	GO:0008756
A0A1Z5JB52	Acyl-activating enzyme 14 (EC 6.2.1.26)	FisN_9Hh213	554		6.2.1.26	o-succinylbenzoate-CoA ligase activity [GO:0008756]	GO:0008756
A0A1Z5KKV7	Acyl-CoA dehydrogenase family member 10	FisN_9Lh245	387
A0A1Z5JB85	Acyl-CoA dehydrogenase family member 10	FisN_9Hh245	403			protein kinase activity [GO:0004672]	GO:0004672
A0A1Z5JKQ6	Acyl-CoA dehydrogenase family member 11	FisN_6Lh387	441			flavin adenine dinucleotide binding [GO:0050660]; oxidoreductase activity, acting on the CH-CH group of donors [GO:0016627]	GO:0016627; GO:0050660
A0A1Z5KEV2	Acyl-CoA dehydrogenase family member 11	FisN_6Hh387	441			flavin adenine dinucleotide binding [GO:0050660]; oxidoreductase activity, acting on the CH-CH group of donors [GO:0016627]	GO:0016627; GO:0050660
A0A1Z5KNV1	Acyl-coenzyme A dehydrogenase (EC 1.3.8.7) (EC 1.3.8.8)	FisN_16Lh297	782		1.3.8.7; 1.3.8.8	flavin adenine dinucleotide binding [GO:0050660]; long-chain-acyl-CoA dehydrogenase activity [GO:0004466]; fatty acid beta-oxidation using acyl-CoA dehydrogenase [GO:0033539]	GO:0004466; GO:0033539; GO:0050660
A0A1Z5KSI2	Acyl-coenzyme A dehydrogenase (EC 1.3.8.7) (EC 1.3.8.8)	FisN_16Hh297	782		1.3.8.7; 1.3.8.8	flavin adenine dinucleotide binding [GO:0050660]; long-chain-acyl-CoA dehydrogenase activity [GO:0004466]; fatty acid beta-oxidation using acyl-CoA dehydrogenase [GO:0033539]	GO:0004466; GO:0033539; GO:0050660
A0A1Z5KTI2	Acyl-coenzyme A oxidase	FisN_16Hh070	689	SUBCELLULAR LOCATION: Peroxisome {ECO:0000256|ARBA:ARBA00004275}.		peroxisome [GO:0005777]; acyl-CoA oxidase activity [GO:0003997]; FAD binding [GO:0071949]; fatty acid beta-oxidation [GO:0006635]	GO:0003997; GO:0005777; GO:0006635; GO:0071949
A0A1Z5KJH0	Acyl-coenzyme A oxidase	FisN_16Lh070	690	SUBCELLULAR LOCATION: Peroxisome {ECO:0000256|ARBA:ARBA00004275}.		peroxisome [GO:0005777]; acyl-CoA oxidase activity [GO:0003997]; FAD binding [GO:0071949]; fatty acid beta-oxidation [GO:0006635]	GO:0003997; GO:0005777; GO:0006635; GO:0071949
A0A1Z5JZZ2	Acyl-lipid (7-3)-desaturase (EC 1.14.19.31)	FisN_19Hh054	617		1.14.19.31	integral component of membrane [GO:0016021]; heme binding [GO:0020037]; metal ion binding [GO:0046872]; oxidoreductase activity [GO:0016491]; lipid metabolic process [GO:0006629]	GO:0006629; GO:0016021; GO:0016491; GO:0020037; GO:0046872
A0A1Z5JR29	Acyl-lipid (8-3)-desaturase (EC 1.14.19.31)	FisN_19Lh054	617		1.14.19.31	integral component of membrane [GO:0016021]; heme binding [GO:0020037]; metal ion binding [GO:0046872]; oxidoreductase activity [GO:0016491]; lipid metabolic process [GO:0006629]	GO:0006629; GO:0016021; GO:0016491; GO:0020037; GO:0046872
W0SAL2	Acyl-lipid delta12-acetylenase (EC 1.14.19.39) (Delta12 desaturase-c)	FisN_15Hh096	461		1.14.19.39	integral component of membrane [GO:0016021]; oxidoreductase activity [GO:0016491]; lipid metabolic process [GO:0006629]	GO:0006629; GO:0016021; GO:0016491
W0S9B7	Acyl-lipid delta12-acetylenase (EC 1.14.19.39) (Delta12 desaturase-d)	FisN_15Lh096	462		1.14.19.39	integral component of membrane [GO:0016021]; oxidoreductase activity [GO:0016491]; lipid metabolic process [GO:0006629]	GO:0006629; GO:0016021; GO:0016491
W0S9D5	Acyl-lipid omega-3 desaturase (EC 1.14.19.25) (EC 1.14.19.35) (EC 1.14.19.36) (Omega3 desaturase-a)	FisN_10Lh205	422		1.14.19.25; 1.14.19.35; 1.14.19.36	integral component of membrane [GO:0016021]; 1-16:0-2-18:2-digalactosyldiacylglycerol desaturase activity [GO:0102874]; 1-16:0-2-18:2-phosphatidylcholine desaturase activity [GO:0102872]; 1-18:1-2-16:2-monogalactosyldiacylglycerol desaturase activity (SN2-16:3 forming) [GO:0102842]; 1-18:1-2-18:2-phosphatidylcholine desaturase activity (SN2-18:3 forming) [GO:0102859]; 1-18:2-2-16:0-monogalactosyl…	GO:0006629; GO:0016021; GO:0102835; GO:0102837; GO:0102839; GO:0102840; GO:0102842; GO:0102848; GO:0102849; GO:0102856; GO:0102859; GO:0102862; GO:0102872; GO:0102874; GO:0102875
W0SDG6	Acyl-lipid omega-3 desaturase (EC 1.14.19.25) (EC 1.14.19.35) (EC 1.14.19.36) (Omega3 desaturase-b)	FisN_10Hh205	421		1.14.19.25; 1.14.19.35; 1.14.19.36	integral component of membrane [GO:0016021]; 1-16:0-2-18:2-digalactosyldiacylglycerol desaturase activity [GO:0102874]; 1-16:0-2-18:2-phosphatidylcholine desaturase activity [GO:0102872]; 1-18:1-2-16:2-monogalactosyldiacylglycerol desaturase activity (SN2-16:3 forming) [GO:0102842]; 1-18:1-2-18:2-phosphatidylcholine desaturase activity (SN2-18:3 forming) [GO:0102859]; 1-18:2-2-16:0-monogalactosyl…	GO:0006629; GO:0016021; GO:0102835; GO:0102837; GO:0102839; GO:0102840; GO:0102842; GO:0102848; GO:0102849; GO:0102856; GO:0102859; GO:0102862; GO:0102872; GO:0102874; GO:0102875
A0A1Z5JMK2	Acylaminoacyl-peptidase (EC 3.4.19.1)	FisN_1Hh690	801		3.4.19.1	serine-type endopeptidase activity [GO:0004252]	GO:0004252
A0A1Z5K0M8	Acylaminoacyl-peptidase (EC 3.4.19.1)	FisN_1Lh690	800		3.4.19.1	serine-type endopeptidase activity [GO:0004252]	GO:0004252
A0A1Z5K6D7	Acylglycerol lipase (EC 3.1.1.23)	FisN_31Lh076	290		3.1.1.23	acylglycerol lipase activity [GO:0047372]	GO:0047372
A0A1Z5JAL6	Acylglycerol lipase (EC 3.1.1.23)	FisN_31Hh076	283		3.1.1.23	acylglycerol lipase activity [GO:0047372]	GO:0047372
A0A1Z5KAV4	Acylphosphatase-like domain-containing protein	FisN_15Lh107	145
A0A1Z5K9X2	Acylphosphatase-like domain-containing protein	FisN_15Hh107	113
A0A1Z5JRS5	Acylpyruvate hydrolase (EC 3.7.1.5)	FisN_21Hh155	511		3.7.1.5	acylpyruvate hydrolase activity [GO:0047621]	GO:0047621
A0A1Z5J928	Acylpyruvate hydrolase (EC 3.7.1.5)	FisN_21Lh155	246		3.7.1.5	acylpyruvate hydrolase activity [GO:0047621]	GO:0047621
A0A1Z5JFH9	Acyltransferase (EC 2.3.1.-)	FisN_24Hh094	316	SUBCELLULAR LOCATION: Endoplasmic reticulum membrane {ECO:0000256|RuleBase:RU367023}; Multi-pass membrane protein {ECO:0000256|RuleBase:RU367023}.	2.3.1.-	endoplasmic reticulum membrane [GO:0005789]; integral component of membrane [GO:0016021]; acyltransferase activity, transferring groups other than amino-acyl groups [GO:0016747]	GO:0005789; GO:0016021; GO:0016747
A0A1Z5JQE8	Acyltransferase (EC 2.3.1.-)	FisN_3Hh340	306	SUBCELLULAR LOCATION: Endoplasmic reticulum membrane {ECO:0000256|RuleBase:RU367023}; Multi-pass membrane protein {ECO:0000256|RuleBase:RU367023}.	2.3.1.-	endoplasmic reticulum membrane [GO:0005789]; integral component of membrane [GO:0016021]; acyltransferase activity, transferring groups other than amino-acyl groups [GO:0016747]	GO:0005789; GO:0016021; GO:0016747
A0A1Z5JQ72	Acyltransferase (EC 2.3.1.-)	FisN_3Hh339	334	SUBCELLULAR LOCATION: Endoplasmic reticulum membrane {ECO:0000256|RuleBase:RU367023}; Multi-pass membrane protein {ECO:0000256|RuleBase:RU367023}.	2.3.1.-	endoplasmic reticulum membrane [GO:0005789]; integral component of membrane [GO:0016021]; acyltransferase activity, transferring groups other than amino-acyl groups [GO:0016747]	GO:0005789; GO:0016021; GO:0016747
A0A1Z5KEH6	Acyltransferase (EC 2.3.1.-)	FisN_4Lu602	325	SUBCELLULAR LOCATION: Endoplasmic reticulum membrane {ECO:0000256|RuleBase:RU367023}; Multi-pass membrane protein {ECO:0000256|RuleBase:RU367023}.	2.3.1.-	endoplasmic reticulum membrane [GO:0005789]; integral component of membrane [GO:0016021]; acyltransferase activity, transferring groups other than amino-acyl groups [GO:0016747]	GO:0005789; GO:0016021; GO:0016747
A0A1Z5KET3	Acyltransferase (EC 2.3.1.-)	FisN_4Hh274	353	SUBCELLULAR LOCATION: Endoplasmic reticulum membrane {ECO:0000256|RuleBase:RU367023}; Multi-pass membrane protein {ECO:0000256|RuleBase:RU367023}.	2.3.1.-	endoplasmic reticulum membrane [GO:0005789]; integral component of membrane [GO:0016021]; acyltransferase activity, transferring groups other than amino-acyl groups [GO:0016747]	GO:0005789; GO:0016021; GO:0016747
A0A1Z5JRS2	Acyltransferase (EC 2.3.1.-)	FisN_21Hh158	329	SUBCELLULAR LOCATION: Endoplasmic reticulum membrane {ECO:0000256|RuleBase:RU367023}; Multi-pass membrane protein {ECO:0000256|RuleBase:RU367023}.	2.3.1.-	endoplasmic reticulum membrane [GO:0005789]; integral component of membrane [GO:0016021]; acyltransferase activity, transferring groups other than amino-acyl groups [GO:0016747]	GO:0005789; GO:0016021; GO:0016747
A0A1Z5K9I3	Acyltransferase (EC 2.3.1.-)	FisN_24Lh094	319	SUBCELLULAR LOCATION: Endoplasmic reticulum membrane {ECO:0000256|RuleBase:RU367023}; Multi-pass membrane protein {ECO:0000256|RuleBase:RU367023}.	2.3.1.-	endoplasmic reticulum membrane [GO:0005789]; integral component of membrane [GO:0016021]; acyltransferase activity, transferring groups other than amino-acyl groups [GO:0016747]	GO:0005789; GO:0016021; GO:0016747
A0A1Z5J826	Acyltransferase (EC 2.3.1.-)	FisN_3Lh340	306	SUBCELLULAR LOCATION: Endoplasmic reticulum membrane {ECO:0000256|RuleBase:RU367023}; Multi-pass membrane protein {ECO:0000256|RuleBase:RU367023}.	2.3.1.-	endoplasmic reticulum membrane [GO:0005789]; integral component of membrane [GO:0016021]; acyltransferase activity, transferring groups other than amino-acyl groups [GO:0016747]	GO:0005789; GO:0016021; GO:0016747
A0A1Z5KDH2	Acyltransferase (EC 2.3.1.-)	FisN_4Lh274	353	SUBCELLULAR LOCATION: Endoplasmic reticulum membrane {ECO:0000256|RuleBase:RU367023}; Multi-pass membrane protein {ECO:0000256|RuleBase:RU367023}.	2.3.1.-	endoplasmic reticulum membrane [GO:0005789]; integral component of membrane [GO:0016021]; acyltransferase activity, transferring groups other than amino-acyl groups [GO:0016747]	GO:0005789; GO:0016021; GO:0016747
A0A1Z5J824	Acyltransferase (EC 2.3.1.-)	FisN_3Lh339	334	SUBCELLULAR LOCATION: Endoplasmic reticulum membrane {ECO:0000256|RuleBase:RU367023}; Multi-pass membrane protein {ECO:0000256|RuleBase:RU367023}.	2.3.1.-	endoplasmic reticulum membrane [GO:0005789]; integral component of membrane [GO:0016021]; acyltransferase activity, transferring groups other than amino-acyl groups [GO:0016747]	GO:0005789; GO:0016021; GO:0016747
A0A1Z5JKT5	AD domain-containing protein	FisN_6Lh411	199
A0A1Z5KER6	AD domain-containing protein	FisN_6Hh411	199
A0A1Z5JL92	Adenine DNA glycosylase (EC 3.2.2.31)	FisN_11Hh300	572		3.2.2.31	4 iron, 4 sulfur cluster binding [GO:0051539]; metal ion binding [GO:0046872]; purine-specific mismatch base pair DNA N-glycosylase activity [GO:0000701]; base-excision repair [GO:0006284]	GO:0000701; GO:0006284; GO:0046872; GO:0051539
A0A1Z5K1D2	Adenine DNA glycosylase (EC 3.2.2.31)	FisN_11Lh300	540		3.2.2.31	4 iron, 4 sulfur cluster binding [GO:0051539]; DNA binding [GO:0003677]; metal ion binding [GO:0046872]; purine-specific mismatch base pair DNA N-glycosylase activity [GO:0000701]; base-excision repair [GO:0006284]	GO:0000701; GO:0003677; GO:0006284; GO:0046872; GO:0051539
A0A1Z5J703	Adenine phosphoribosyltransferase (EC 2.4.2.7)	FisN_19Lh184	222		2.4.2.7	adenine phosphoribosyltransferase activity [GO:0003999]; nucleoside metabolic process [GO:0009116]	GO:0003999; GO:0009116
A0A1Z5JZZ3	Adenine phosphoribosyltransferase (EC 2.4.2.7)	FisN_19Hh184	222		2.4.2.7	adenine phosphoribosyltransferase activity [GO:0003999]; nucleoside metabolic process [GO:0009116]	GO:0003999; GO:0009116
A0A1Z5K4G7	Adenosine deaminase (EC 3.5.4.4)	FisN_23Hu161	408		3.5.4.4	adenosine deaminase activity [GO:0004000]; purine ribonucleoside monophosphate biosynthetic process [GO:0009168]; purine ribonucleoside salvage [GO:0006166]	GO:0004000; GO:0006166; GO:0009168
A0A1Z5KF45	Adenosine deaminase (EC 3.5.4.4)	FisN_4Hh303	494		3.5.4.4	adenosine deaminase activity [GO:0004000]; purine ribonucleoside monophosphate biosynthetic process [GO:0009168]; purine ribonucleoside salvage [GO:0006166]	GO:0004000; GO:0006166; GO:0009168
A0A1Z5JMU6	Adenosine deaminase (EC 3.5.4.4)	FisN_8Lu387	416		3.5.4.4	adenosine deaminase activity [GO:0004000]; purine ribonucleoside monophosphate biosynthetic process [GO:0009168]; purine ribonucleoside salvage [GO:0006166]	GO:0004000; GO:0006166; GO:0009168
A0A1Z5KD18	Adenosine deaminase (EC 3.5.4.4)	FisN_4Lh303	494		3.5.4.4	adenosine deaminase activity [GO:0004000]; purine ribonucleoside monophosphate biosynthetic process [GO:0009168]; purine ribonucleoside salvage [GO:0006166]	GO:0004000; GO:0006166; GO:0009168
A0A1Z5K0B6	Adenosine kinase (EC 2.7.1.20)	FisN_19Hh063	346		2.7.1.20	adenosine kinase activity [GO:0004001]; AMP salvage [GO:0044209]; purine ribonucleoside salvage [GO:0006166]	GO:0004001; GO:0006166; GO:0044209
A0A1Z5JR27	Adenosine kinase (EC 2.7.1.20)	FisN_19Lh063	337		2.7.1.20	adenosine kinase activity [GO:0004001]; AMP salvage [GO:0044209]; purine ribonucleoside salvage [GO:0006166]	GO:0004001; GO:0006166; GO:0044209
A0A1Z5KGR6	Adenosylhomocysteinase (EC 3.3.1.1)	FisN_12Hh049 FisN_12Lh049	482		3.3.1.1	adenosylhomocysteinase activity [GO:0004013]; one-carbon metabolic process [GO:0006730]	GO:0004013; GO:0006730
A0A1Z5JP29	Adenosylmethionine decarboxylase (EC 4.1.1.50)	FisN_3Hh062	438		4.1.1.50	adenosylmethionine decarboxylase activity [GO:0004014]; S-adenosylmethioninamine biosynthetic process [GO:0006557]; spermidine biosynthetic process [GO:0008295]; spermine biosynthetic process [GO:0006597]	GO:0004014; GO:0006557; GO:0006597; GO:0008295
A0A1Z5JZ16	Adenosylmethionine decarboxylase (EC 4.1.1.50)	FisN_3Lh062	438		4.1.1.50	adenosylmethionine decarboxylase activity [GO:0004014]; S-adenosylmethioninamine biosynthetic process [GO:0006557]; spermidine biosynthetic process [GO:0008295]; spermine biosynthetic process [GO:0006597]	GO:0004014; GO:0006557; GO:0006597; GO:0008295
A0A1Z5KMZ2	Adenosylmethionine---8-amino-7-oxononanoate aminotransferase (EC 2.6.1.62)	FisN_23Lh120	775		2.6.1.62	adenosylmethionine-8-amino-7-oxononanoate transaminase activity [GO:0004015]; ATP binding [GO:0005524]; dethiobiotin synthase activity [GO:0004141]; magnesium ion binding [GO:0000287]; pyridoxal phosphate binding [GO:0030170]; biotin biosynthetic process [GO:0009102]	GO:0000287; GO:0004015; GO:0004141; GO:0005524; GO:0009102; GO:0030170
A0A1Z5KNB6	Adenosylmethionine---8-amino-7-oxononanoate aminotransferase (EC 2.6.1.62)	FisN_23Hh120	775		2.6.1.62	adenosylmethionine-8-amino-7-oxononanoate transaminase activity [GO:0004015]; ATP binding [GO:0005524]; dethiobiotin synthase activity [GO:0004141]; magnesium ion binding [GO:0000287]; pyridoxal phosphate binding [GO:0030170]; biotin biosynthetic process [GO:0009102]	GO:0000287; GO:0004015; GO:0004141; GO:0005524; GO:0009102; GO:0030170
A0A1Z5KEF3	Adenylate cyclase (EC 4.6.1.1)	FisN_4Hu221	440		4.6.1.1	adenylate cyclase activity [GO:0004016]; cyclic nucleotide biosynthetic process [GO:0009190]; intracellular signal transduction [GO:0035556]	GO:0004016; GO:0009190; GO:0035556
A0A1Z5JYS7	Adenylate cyclase (EC 4.6.1.1)	FisN_4Lh220	439		4.6.1.1	adenylate cyclase activity [GO:0004016]; cyclic nucleotide biosynthetic process [GO:0009190]; intracellular signal transduction [GO:0035556]	GO:0004016; GO:0009190; GO:0035556
A0A1Z5KEY7	Adenylate cyclase (EC 4.6.1.1)	FisN_4Hh220	439		4.6.1.1	adenylate cyclase activity [GO:0004016]; cyclic nucleotide biosynthetic process [GO:0009190]; intracellular signal transduction [GO:0035556]	GO:0004016; GO:0009190; GO:0035556
A0A1Z5JQS2	Adenylate cyclase 10 (EC 4.6.1.1)	FisN_3Hh262	2034		4.6.1.1	adenylate cyclase activity [GO:0004016]; cyclic nucleotide biosynthetic process [GO:0009190]; intracellular signal transduction [GO:0035556]	GO:0004016; GO:0009190; GO:0035556
A0A1Z5KMC0	Adenylate cyclase 10 (EC 4.6.1.1)	FisN_23Hh062	1756		4.6.1.1	adenylate cyclase activity [GO:0004016]; cyclic nucleotide biosynthetic process [GO:0009190]; intracellular signal transduction [GO:0035556]	GO:0004016; GO:0009190; GO:0035556
A0A1Z5JPJ6	Adenylate cyclase 10 (EC 4.6.1.1)	FisN_3Lh262	2009		4.6.1.1	adenylate cyclase activity [GO:0004016]; cyclic nucleotide biosynthetic process [GO:0009190]; intracellular signal transduction [GO:0035556]	GO:0004016; GO:0009190; GO:0035556
A0A1Z5KGF7	Adenylate kinase (EC 2.7.4.3)	FisN_5Lh287	321		2.7.4.3	adenylate kinase activity [GO:0004017]; ATP binding [GO:0005524]	GO:0004017; GO:0005524
A0A1Z5JSA8	Adenylate kinase (EC 2.7.4.3)	FisN_5Hh287	324		2.7.4.3	adenylate kinase activity [GO:0004017]; ATP binding [GO:0005524]	GO:0004017; GO:0005524
A0A1Z5KI51	Adenylate kinase (EC 2.7.4.3)	FisN_6Hh065	269		2.7.4.3	adenylate kinase activity [GO:0004017]; ATP binding [GO:0005524]	GO:0004017; GO:0005524
A0A1Z5KQ99	Adenylate kinase (EC 2.7.4.3)	FisN_6Lh065	269		2.7.4.3	adenylate kinase activity [GO:0004017]; ATP binding [GO:0005524]	GO:0004017; GO:0005524
A0A1Z5K4Z2	Adenylosuccinate lyase (ASL) (EC 4.3.2.2) (Adenylosuccinase)	FisN_1Lh103	497		4.3.2.2	(S)-2-(5-amino-1-(5-phospho-D-ribosyl)imidazole-4-carboxamido)succinate AMP-lyase (fumarate-forming) activity [GO:0070626]; N6-(1,2-dicarboxyethyl)AMP AMP-lyase (fumarate-forming) activity [GO:0004018]; 'de novo' AMP biosynthetic process [GO:0044208]; 'de novo' IMP biosynthetic process [GO:0006189]	GO:0004018; GO:0006189; GO:0044208; GO:0070626
A0A1Z5JEI4	Adenylosuccinate lyase (ASL) (EC 4.3.2.2) (Adenylosuccinase)	FisN_1Hh103	497		4.3.2.2	(S)-2-(5-amino-1-(5-phospho-D-ribosyl)imidazole-4-carboxamido)succinate AMP-lyase (fumarate-forming) activity [GO:0070626]; N6-(1,2-dicarboxyethyl)AMP AMP-lyase (fumarate-forming) activity [GO:0004018]; 'de novo' AMP biosynthetic process [GO:0044208]; 'de novo' IMP biosynthetic process [GO:0006189]	GO:0004018; GO:0006189; GO:0044208; GO:0070626
A0A1Z5JPX1	Adenylosuccinate synthetase (AMPSase) (AdSS) (EC 6.3.4.4) (IMP--aspartate ligase)	FisN_22Hh134	518	SUBCELLULAR LOCATION: Cytoplasm {ECO:0000256|HAMAP-Rule:MF_03125}.	6.3.4.4	cytoplasm [GO:0005737]; adenylosuccinate synthase activity [GO:0004019]; GTP binding [GO:0005525]; magnesium ion binding [GO:0000287]; 'de novo' AMP biosynthetic process [GO:0044208]	GO:0000287; GO:0004019; GO:0005525; GO:0005737; GO:0044208
A0A1Z5JBR9	Adenylosuccinate synthetase (AMPSase) (AdSS) (EC 6.3.4.4) (IMP--aspartate ligase)	FisN_22Lh134	520	SUBCELLULAR LOCATION: Cytoplasm {ECO:0000256|HAMAP-Rule:MF_03125}.	6.3.4.4	cytoplasm [GO:0005737]; adenylosuccinate synthase activity [GO:0004019]; GTP binding [GO:0005525]; magnesium ion binding [GO:0000287]; 'de novo' AMP biosynthetic process [GO:0044208]	GO:0000287; GO:0004019; GO:0005525; GO:0005737; GO:0044208
A0A1Z5JB63	Adenylyl-sulfate reductase (EC 1.8.4.9)	FisN_34Hh054	422		1.8.4.9	adenylyl-sulfate reductase (glutathione) activity [GO:0033741]	GO:0033741
A0A1Z5JML8	ADF-H domain-containing protein	FisN_12Lh143	145			actin binding [GO:0003779]	GO:0003779
A0A1Z5KCD7	ADF-H domain-containing protein	FisN_12Hh143	144			actin binding [GO:0003779]	GO:0003779
A0A1Z5JSY4	AdoMet-dependent rRNA methyltransferase SPB1	FisN_5Hh434	986			nucleus [GO:0005634]; methyltransferase activity [GO:0008168]; RNA methylation [GO:0001510]; rRNA processing [GO:0006364]	GO:0001510; GO:0005634; GO:0006364; GO:0008168
A0A1Z5KH35	AdoMet-dependent rRNA methyltransferase SPB1	FisN_5Lh434	988			nucleus [GO:0005634]; methyltransferase activity [GO:0008168]; RNA methylation [GO:0001510]; rRNA processing [GO:0006364]	GO:0001510; GO:0005634; GO:0006364; GO:0008168
A0A1Z5JFC9	ADP-ribosylation factor GTPase-activating protein 1	FisN_15Hh193	184			integral component of membrane [GO:0016021]; GTPase activator activity [GO:0005096]	GO:0005096; GO:0016021
A0A1Z5KGV0	ADP-ribosylation factor GTPase-activating protein 1	FisN_12Lh058	425			GTPase activator activity [GO:0005096]	GO:0005096
A0A1Z5JDN2	ADP-ribosylation factor GTPase-activating protein 1	FisN_15Lh193	184			integral component of membrane [GO:0016021]; GTPase activator activity [GO:0005096]	GO:0005096; GO:0016021
A0A1Z5K1M0	ADP-ribosylation factor GTPase-activating protein 2/3	FisN_12Hh028	322			GTPase activator activity [GO:0005096]	GO:0005096
A0A1Z5KGU8	ADP-ribosylation factor GTPase-activating protein 2/3	FisN_12Lh028	322			GTPase activator activity [GO:0005096]	GO:0005096
A0A1Z5JL94	ADP-ribosylation factor-like protein 1	FisN_6Hh405 FisN_6Lh405	184			GTP binding [GO:0005525]; GTPase activity [GO:0003924]	GO:0003924; GO:0005525
A0A1Z5KLX2	ADP-ribosylation factor-like protein 2	FisN_13Lh153	192			GTP binding [GO:0005525]; GTPase activity [GO:0003924]; positive regulation of microtubule polymerization [GO:0031116]	GO:0003924; GO:0005525; GO:0031116
A0A1Z5KNL1	ADP-ribosylation factor-like protein 2	FisN_13Hh153	192			GTP binding [GO:0005525]; GTPase activity [GO:0003924]; positive regulation of microtubule polymerization [GO:0031116]	GO:0003924; GO:0005525; GO:0031116
A0A1Z5KSI4	ADP-ribosylation factor-like protein 6-interacting protein 4	FisN_16Hu290	182	SUBCELLULAR LOCATION: Nucleus speckle {ECO:0000256|ARBA:ARBA00004324}. Nucleus, nucleolus {ECO:0000256|ARBA:ARBA00004604}.		nuclear speck [GO:0016607]; nucleolus [GO:0005730]	GO:0005730; GO:0016607
A0A1Z5J9Y1	ADP,ATP carrier protein	FisN_2Lh587	624	SUBCELLULAR LOCATION: Membrane {ECO:0000256|ARBA:ARBA00004141, ECO:0000256|RuleBase:RU363121}; Multi-pass membrane protein {ECO:0000256|ARBA:ARBA00004141, ECO:0000256|RuleBase:RU363121}.		integral component of membrane [GO:0016021]; ATP binding [GO:0005524]; ATP:ADP antiporter activity [GO:0005471]	GO:0005471; GO:0005524; GO:0016021
A0A1Z5KPW2	ADP,ATP carrier protein	FisN_4Hh012	572	SUBCELLULAR LOCATION: Membrane {ECO:0000256|ARBA:ARBA00004141, ECO:0000256|RuleBase:RU363121}; Multi-pass membrane protein {ECO:0000256|ARBA:ARBA00004141, ECO:0000256|RuleBase:RU363121}.		integral component of membrane [GO:0016021]; ATP binding [GO:0005524]; ATP:ADP antiporter activity [GO:0005471]	GO:0005471; GO:0005524; GO:0016021
A0A1Z5KM85	ADP,ATP carrier protein	FisN_13Lh210	573	SUBCELLULAR LOCATION: Membrane {ECO:0000256|ARBA:ARBA00004141, ECO:0000256|RuleBase:RU363121}; Multi-pass membrane protein {ECO:0000256|ARBA:ARBA00004141, ECO:0000256|RuleBase:RU363121}.		integral component of membrane [GO:0016021]; ATP binding [GO:0005524]; ATP:ADP antiporter activity [GO:0005471]	GO:0005471; GO:0005524; GO:0016021
A0A1Z5JX74	ADP,ATP carrier protein	FisN_10Hh178	543	SUBCELLULAR LOCATION: Membrane {ECO:0000256|ARBA:ARBA00004141, ECO:0000256|RuleBase:RU363121}; Multi-pass membrane protein {ECO:0000256|ARBA:ARBA00004141, ECO:0000256|RuleBase:RU363121}.		integral component of membrane [GO:0016021]; ATP binding [GO:0005524]; ATP:ADP antiporter activity [GO:0005471]	GO:0005471; GO:0005524; GO:0016021
A0A1Z5K529	ADP,ATP carrier protein	FisN_1Lh239	496	SUBCELLULAR LOCATION: Membrane {ECO:0000256|ARBA:ARBA00004141, ECO:0000256|RuleBase:RU363121}; Multi-pass membrane protein {ECO:0000256|ARBA:ARBA00004141, ECO:0000256|RuleBase:RU363121}.		integral component of membrane [GO:0016021]; ATP binding [GO:0005524]; ATP:ADP antiporter activity [GO:0005471]	GO:0005471; GO:0005524; GO:0016021
A0A1Z5KDS3	ADP,ATP carrier protein	FisN_4Lh012	572	SUBCELLULAR LOCATION: Membrane {ECO:0000256|ARBA:ARBA00004141, ECO:0000256|RuleBase:RU363121}; Multi-pass membrane protein {ECO:0000256|ARBA:ARBA00004141, ECO:0000256|RuleBase:RU363121}.		integral component of membrane [GO:0016021]; ATP binding [GO:0005524]; ATP:ADP antiporter activity [GO:0005471]	GO:0005471; GO:0005524; GO:0016021
A0A1Z5JH29	ADP,ATP carrier protein	FisN_2Hh587	624	SUBCELLULAR LOCATION: Membrane {ECO:0000256|ARBA:ARBA00004141, ECO:0000256|RuleBase:RU363121}; Multi-pass membrane protein {ECO:0000256|ARBA:ARBA00004141, ECO:0000256|RuleBase:RU363121}.		integral component of membrane [GO:0016021]; ATP binding [GO:0005524]; ATP:ADP antiporter activity [GO:0005471]	GO:0005471; GO:0005524; GO:0016021
A0A1Z5KN04	ADP,ATP carrier protein	FisN_13Hh210	573	SUBCELLULAR LOCATION: Membrane {ECO:0000256|ARBA:ARBA00004141, ECO:0000256|RuleBase:RU363121}; Multi-pass membrane protein {ECO:0000256|ARBA:ARBA00004141, ECO:0000256|RuleBase:RU363121}.		integral component of membrane [GO:0016021]; ATP binding [GO:0005524]; ATP:ADP antiporter activity [GO:0005471]	GO:0005471; GO:0005524; GO:0016021
A0A1Z5JE81	ADP,ATP carrier protein	FisN_1Hh239	493	SUBCELLULAR LOCATION: Membrane {ECO:0000256|ARBA:ARBA00004141, ECO:0000256|RuleBase:RU363121}; Multi-pass membrane protein {ECO:0000256|ARBA:ARBA00004141, ECO:0000256|RuleBase:RU363121}.		integral component of membrane [GO:0016021]; ATP binding [GO:0005524]; ATP:ADP antiporter activity [GO:0005471]	GO:0005471; GO:0005524; GO:0016021
A0A1Z5JTE8	ADP,ATP carrier protein	FisN_10Lh178	552	SUBCELLULAR LOCATION: Membrane {ECO:0000256|ARBA:ARBA00004141, ECO:0000256|RuleBase:RU363121}; Multi-pass membrane protein {ECO:0000256|ARBA:ARBA00004141, ECO:0000256|RuleBase:RU363121}.		integral component of membrane [GO:0016021]; ATP binding [GO:0005524]; ATP:ADP antiporter activity [GO:0005471]	GO:0005471; GO:0005524; GO:0016021
A0A1Z5K463	ADP/ATP translocase (ADP,ATP carrier protein)	FisN_1Lh288	303	SUBCELLULAR LOCATION: Membrane {ECO:0000256|ARBA:ARBA00004141, ECO:0000256|RuleBase:RU368008}; Multi-pass membrane protein {ECO:0000256|ARBA:ARBA00004141, ECO:0000256|RuleBase:RU368008}.		integral component of membrane [GO:0016021]; mitochondrial inner membrane [GO:0005743]; ATP:ADP antiporter activity [GO:0005471]; mitochondrial ADP transmembrane transport [GO:0140021]; mitochondrial ATP transmembrane transport [GO:1990544]	GO:0005471; GO:0005743; GO:0016021; GO:0140021; GO:1990544
A0A1Z5JED0	ADP/ATP translocase (ADP,ATP carrier protein)	FisN_1Hh288	303	SUBCELLULAR LOCATION: Membrane {ECO:0000256|ARBA:ARBA00004141, ECO:0000256|RuleBase:RU368008}; Multi-pass membrane protein {ECO:0000256|ARBA:ARBA00004141, ECO:0000256|RuleBase:RU368008}.		integral component of membrane [GO:0016021]; mitochondrial inner membrane [GO:0005743]; ATP:ADP antiporter activity [GO:0005471]; mitochondrial ADP transmembrane transport [GO:0140021]; mitochondrial ATP transmembrane transport [GO:1990544]	GO:0005471; GO:0005743; GO:0016021; GO:0140021; GO:1990544
A0A1Z5KL95	AFG3 family protein	FisN_13Lh366	767			membrane [GO:0016020]; ATP binding [GO:0005524]; ATP-dependent peptidase activity [GO:0004176]; metalloendopeptidase activity [GO:0004222]	GO:0004176; GO:0004222; GO:0005524; GO:0016020
A0A1Z5KM11	AFG3 family protein	FisN_13Lh354	774			integral component of membrane [GO:0016021]; ATP binding [GO:0005524]; ATP-dependent peptidase activity [GO:0004176]; metalloendopeptidase activity [GO:0004222]	GO:0004176; GO:0004222; GO:0005524; GO:0016021
A0A1Z5KMJ8	AFG3 family protein	FisN_13Hh354	788			integral component of membrane [GO:0016021]; ATP binding [GO:0005524]; ATP-dependent peptidase activity [GO:0004176]; metalloendopeptidase activity [GO:0004222]	GO:0004176; GO:0004222; GO:0005524; GO:0016021
A0A1Z5KNN6	AFG3 family protein	FisN_13Hh366	759			membrane [GO:0016020]; ATP binding [GO:0005524]; ATP-dependent peptidase activity [GO:0004176]; metalloendopeptidase activity [GO:0004222]	GO:0004176; GO:0004222; GO:0005524; GO:0016020
A0A1Z5K231	Agenet domain-containing protein	FisN_1Lh450	445
A0A1Z5JJS0	Agenet domain-containing protein	FisN_1Hh450	454
A0A1Z5K3Y7	Agmatinase (EC 3.5.3.11)	FisN_1Lh406	408		3.5.3.11	agmatinase activity [GO:0008783]; metal ion binding [GO:0046872]	GO:0008783; GO:0046872
A0A1Z5KGK7	Agmatinase (EC 3.5.3.11)	FisN_1Hh406	408		3.5.3.11	agmatinase activity [GO:0008783]; metal ion binding [GO:0046872]	GO:0008783; GO:0046872
A0A1Z5JFH2	aGPT-Pplase1 domain-containing protein	FisN_24Hh077	499
A0A1Z5KSB7	Aha1_N domain-containing protein	FisN_28Lh042	581			ATPase activator activity [GO:0001671]; chaperone binding [GO:0051087]	GO:0001671; GO:0051087
A0A1Z5KGZ1	Aha1_N domain-containing protein	FisN_28Hh042	586			ATPase activator activity [GO:0001671]; chaperone binding [GO:0051087]	GO:0001671; GO:0051087
A0A1Z5KTB1	Aha1_N domain-containing protein	FisN_36Hh045	430			ATPase activator activity [GO:0001671]; chaperone binding [GO:0051087]	GO:0001671; GO:0051087
A0A1Z5JHL4	Aha1_N domain-containing protein	FisN_36Lh045	391			ATPase activator activity [GO:0001671]; chaperone binding [GO:0051087]	GO:0001671; GO:0051087
A0A1Z5KDW7	AhpC-TSA domain-containing protein	FisN_18Lh062	289			antioxidant activity [GO:0016209]; oxidoreductase activity [GO:0016491]	GO:0016209; GO:0016491
A0A1Z5JVB3	AhpC-TSA domain-containing protein	FisN_18Hh062	289			antioxidant activity [GO:0016209]; oxidoreductase activity [GO:0016491]	GO:0016209; GO:0016491
A0A1Z5KQ44	AIR carboxylase (EC 4.1.1.21)	FisN_4Hh041	293		4.1.1.21	5-amino-4-imidazole carboxylate lyase activity [GO:0043727]; hydrolase activity [GO:0016787]; phosphoribosylaminoimidazole carboxylase activity [GO:0004638]; 'de novo' IMP biosynthetic process [GO:0006189]	GO:0004638; GO:0006189; GO:0016787; GO:0043727
A0A1Z5KDG3	AIR carboxylase (EC 4.1.1.21)	FisN_4Lh041	293		4.1.1.21	5-amino-4-imidazole carboxylate lyase activity [GO:0043727]; hydrolase activity [GO:0016787]; phosphoribosylaminoimidazole carboxylase activity [GO:0004638]; 'de novo' IMP biosynthetic process [GO:0006189]	GO:0004638; GO:0006189; GO:0016787; GO:0043727
A0A1Z5KKF4	AIR carboxylase (EC 4.1.1.21)	FisN_21Lh072	596		4.1.1.21	5-amino-4-imidazole carboxylate lyase activity [GO:0043727]; ATP binding [GO:0005524]; metal ion binding [GO:0046872]; phosphoribosylaminoimidazole carboxylase activity [GO:0004638]; 'de novo' IMP biosynthetic process [GO:0006189]	GO:0004638; GO:0005524; GO:0006189; GO:0043727; GO:0046872
A0A1Z5KAH0	AIR carboxylase (EC 4.1.1.21)	FisN_21Hh072	596		4.1.1.21	5-amino-4-imidazole carboxylate lyase activity [GO:0043727]; ATP binding [GO:0005524]; metal ion binding [GO:0046872]; phosphoribosylaminoimidazole carboxylase activity [GO:0004638]; 'de novo' IMP biosynthetic process [GO:0006189]	GO:0004638; GO:0005524; GO:0006189; GO:0043727; GO:0046872
A0A1Z5KNH3	AKAP7_NLS domain-containing protein	FisN_13Hh012	618
A0A1Z5JEX9	AKAP7_NLS domain-containing protein	FisN_13Lh012	672
A0A1Z5JLT9	Alanine racemase (EC 5.1.1.1)	FisN_12Lh324	713		5.1.1.1	alanine racemase activity [GO:0008784]	GO:0008784
A0A1Z5KC15	Alanine racemase (EC 5.1.1.1)	FisN_12Hh324	1230		5.1.1.1	alanine racemase activity [GO:0008784]; proteasome assembly [GO:0043248]	GO:0008784; GO:0043248
A0A1Z5JYP8	Alanine transaminase (EC 2.6.1.2)	FisN_3Lh087	522		2.6.1.2	L-alanine:2-oxoglutarate aminotransferase activity [GO:0004021]; pyridoxal phosphate binding [GO:0030170]; biosynthetic process [GO:0009058]	GO:0004021; GO:0009058; GO:0030170
A0A1Z5JNY4	Alanine transaminase (EC 2.6.1.2)	FisN_3Hh087	510		2.6.1.2	L-alanine:2-oxoglutarate aminotransferase activity [GO:0004021]; pyridoxal phosphate binding [GO:0030170]; biosynthetic process [GO:0009058]	GO:0004021; GO:0009058; GO:0030170
A0A1Z5KJ66	Alanine--glyoxylate transaminase (EC 2.6.1.44)	FisN_16Lh133	414		2.6.1.44	alanine-glyoxylate transaminase activity [GO:0008453]	GO:0008453
A0A1Z5KSZ8	Alanine--glyoxylate transaminase (EC 2.6.1.44)	FisN_16Hh133	414		2.6.1.44	alanine-glyoxylate transaminase activity [GO:0008453]	GO:0008453
A0A1Z5K0T6	Alanine--tRNA ligase (EC 6.1.1.7) (Alanyl-tRNA synthetase) (AlaRS)	FisN_19Hh303	995	SUBCELLULAR LOCATION: Mitochondrion {ECO:0000256|HAMAP-Rule:MF_03133}. Cytoplasm {ECO:0000256|HAMAP-Rule:MF_03133}. Plastid, chloroplast {ECO:0000256|ARBA:ARBA00004229}.	6.1.1.7	chloroplast [GO:0009507]; mitochondrion [GO:0005739]; alanine-tRNA ligase activity [GO:0004813]; ATP binding [GO:0005524]; tRNA binding [GO:0000049]; zinc ion binding [GO:0008270]; mitochondrial alanyl-tRNA aminoacylation [GO:0070143]	GO:0000049; GO:0004813; GO:0005524; GO:0005739; GO:0008270; GO:0009507; GO:0070143
A0A1Z5KGA1	Alanine--tRNA ligase (EC 6.1.1.7) (Alanyl-tRNA synthetase) (AlaRS)	FisN_15Lh294	954	SUBCELLULAR LOCATION: Mitochondrion {ECO:0000256|HAMAP-Rule:MF_03133}. Cytoplasm {ECO:0000256|HAMAP-Rule:MF_03133}. Plastid, chloroplast {ECO:0000256|ARBA:ARBA00004229}.	6.1.1.7	chloroplast [GO:0009507]; mitochondrion [GO:0005739]; alanine-tRNA ligase activity [GO:0004813]; ATP binding [GO:0005524]; tRNA binding [GO:0000049]; zinc ion binding [GO:0008270]; mitochondrial alanyl-tRNA aminoacylation [GO:0070143]	GO:0000049; GO:0004813; GO:0005524; GO:0005739; GO:0008270; GO:0009507; GO:0070143
A0A1Z5JFM8	Alanine--tRNA ligase (EC 6.1.1.7) (Alanyl-tRNA synthetase) (AlaRS)	FisN_15Hh294	954	SUBCELLULAR LOCATION: Mitochondrion {ECO:0000256|HAMAP-Rule:MF_03133}. Cytoplasm {ECO:0000256|HAMAP-Rule:MF_03133}. Plastid, chloroplast {ECO:0000256|ARBA:ARBA00004229}.	6.1.1.7	chloroplast [GO:0009507]; mitochondrion [GO:0005739]; alanine-tRNA ligase activity [GO:0004813]; ATP binding [GO:0005524]; tRNA binding [GO:0000049]; zinc ion binding [GO:0008270]; mitochondrial alanyl-tRNA aminoacylation [GO:0070143]	GO:0000049; GO:0004813; GO:0005524; GO:0005739; GO:0008270; GO:0009507; GO:0070143
A0A1Z5K7M6	Alanine--tRNA ligase (EC 6.1.1.7) (Alanyl-tRNA synthetase) (AlaRS)	FisN_19Lh303	931	SUBCELLULAR LOCATION: Mitochondrion {ECO:0000256|HAMAP-Rule:MF_03133}. Cytoplasm {ECO:0000256|HAMAP-Rule:MF_03133}. Plastid, chloroplast {ECO:0000256|ARBA:ARBA00004229}.	6.1.1.7	chloroplast [GO:0009507]; mitochondrion [GO:0005739]; alanine-tRNA ligase activity [GO:0004813]; ATP binding [GO:0005524]; tRNA binding [GO:0000049]; zinc ion binding [GO:0008270]; mitochondrial alanyl-tRNA aminoacylation [GO:0070143]	GO:0000049; GO:0004813; GO:0005524; GO:0005739; GO:0008270; GO:0009507; GO:0070143
A0A1Z5KF74	Alcohol dehydrogenase (NADP+) (EC 1.1.1.2)	FisN_2Lh160	309		1.1.1.2	alcohol dehydrogenase (NADP+) activity [GO:0008106]; D-threo-aldose 1-dehydrogenase activity [GO:0047834]	GO:0008106; GO:0047834
A0A1Z5KU79	Alcohol dehydrogenase (NADP+) (EC 1.1.1.2)	FisN_2Hh160	350		1.1.1.2	alcohol dehydrogenase (NADP+) activity [GO:0008106]; D-threo-aldose 1-dehydrogenase activity [GO:0047834]	GO:0008106; GO:0047834
A0A1Z5K917	Aldedh domain-containing protein	FisN_14Hh244	568			oxidoreductase activity, acting on the aldehyde or oxo group of donors, NAD or NADP as acceptor [GO:0016620]	GO:0016620
A0A1Z5JQQ3	Aldedh domain-containing protein	FisN_3Hh282	514			oxidoreductase activity, acting on the aldehyde or oxo group of donors, NAD or NADP as acceptor [GO:0016620]	GO:0016620
A0A1Z5KC68	Aldedh domain-containing protein	FisN_20Hh069	617			integral component of membrane [GO:0016021]; oxidoreductase activity, acting on the aldehyde or oxo group of donors, NAD or NADP as acceptor [GO:0016620]	GO:0016021; GO:0016620
A0A1Z5JMS7	Aldedh domain-containing protein	FisN_12Lh215	509			oxidoreductase activity, acting on the aldehyde or oxo group of donors, NAD or NADP as acceptor [GO:0016620]	GO:0016620
A0A1Z5JCZ6	Aldedh domain-containing protein	FisN_20Lh069	623			integral component of membrane [GO:0016021]; oxidoreductase activity, acting on the aldehyde or oxo group of donors, NAD or NADP as acceptor [GO:0016620]	GO:0016021; GO:0016620
A0A1Z5K153	Aldehyde dehydrogenase	FisN_37Lh012	531			oxidoreductase activity, acting on the aldehyde or oxo group of donors, NAD or NADP as acceptor [GO:0016620]; cellular aldehyde metabolic process [GO:0006081]	GO:0006081; GO:0016620
A0A1Z5KKI4	Aldehyde dehydrogenase	FisN_37Hh012	468			oxidoreductase activity, acting on the aldehyde or oxo group of donors, NAD or NADP as acceptor [GO:0016620]; cellular aldehyde metabolic process [GO:0006081]	GO:0006081; GO:0016620
A0A1Z5J825	Aldehyde dehydrogenase family 9 member A1 (EC 1.2.1.3) (EC 1.2.1.47)	FisN_3Lh282	513		1.2.1.3; 1.2.1.47	4-trimethylammoniobutyraldehyde dehydrogenase activity [GO:0047105]; aldehyde dehydrogenase (NAD+) activity [GO:0004029]; glyceraldehyde-3-phosphate dehydrogenase (NAD+) (non-phosphorylating) activity [GO:0043878]	GO:0004029; GO:0043878; GO:0047105
A0A1Z5JJ42	Aldehyde reductase (EC 1.1.1.21)	FisN_5Lh037	648		1.1.1.21	alditol:NADP+ 1-oxidoreductase activity [GO:0004032]; D-threo-aldose 1-dehydrogenase activity [GO:0047834]	GO:0004032; GO:0047834
A0A1Z5JTN1	Aldehyde reductase (EC 1.1.1.21)	FisN_5Hh037	648		1.1.1.21	alditol:NADP+ 1-oxidoreductase activity [GO:0004032]; D-threo-aldose 1-dehydrogenase activity [GO:0047834]	GO:0004032; GO:0047834
A0A1Z5KJX2	Aldehyde-alcohol dehydrogenase	FisN_21Lh044	905			acetaldehyde dehydrogenase (acetylating) activity [GO:0008774]; alcohol dehydrogenase (NAD+) activity [GO:0004022]; metal ion binding [GO:0046872]; alcohol metabolic process [GO:0006066]; carbon utilization [GO:0015976]	GO:0004022; GO:0006066; GO:0008774; GO:0015976; GO:0046872
A0A1Z5KAZ5	Aldehyde-alcohol dehydrogenase	FisN_21Hh044	905			acetaldehyde dehydrogenase (acetylating) activity [GO:0008774]; alcohol dehydrogenase (NAD+) activity [GO:0004022]; metal ion binding [GO:0046872]; alcohol metabolic process [GO:0006066]; carbon utilization [GO:0015976]	GO:0004022; GO:0006066; GO:0008774; GO:0015976; GO:0046872
A0A1Z5J5V6	Aldo_ket_red domain-containing protein	FisN_6Lh305	346			D-threo-aldose 1-dehydrogenase activity [GO:0047834]	GO:0047834
A0A1Z5JHJ5	Aldo_ket_red domain-containing protein	FisN_36Lh022	631			D-threo-aldose 1-dehydrogenase activity [GO:0047834]	GO:0047834
A0A1Z5JNM8	Aldo_ket_red domain-containing protein	FisN_3Hh088	740			D-threo-aldose 1-dehydrogenase activity [GO:0047834]	GO:0047834
A0A1Z5K8T1	Aldo_ket_red domain-containing protein	FisN_4Hh195	398			D-threo-aldose 1-dehydrogenase activity [GO:0047834]	GO:0047834
A0A1Z5KI42	Aldo_ket_red domain-containing protein	FisN_8Hh302	397			D-threo-aldose 1-dehydrogenase activity [GO:0047834]	GO:0047834
A0A1Z5KNV8	Aldo_ket_red domain-containing protein	FisN_16Lh298	495			D-threo-aldose 1-dehydrogenase activity [GO:0047834]	GO:0047834
A0A1Z5K3X8	Aldo_ket_red domain-containing protein	FisN_7Hh093	447			D-threo-aldose 1-dehydrogenase activity [GO:0047834]	GO:0047834
A0A1Z5KEY4	Aldo_ket_red domain-containing protein	FisN_2Lh145	350			D-threo-aldose 1-dehydrogenase activity [GO:0047834]	GO:0047834
A0A1Z5KU65	Aldo_ket_red domain-containing protein	FisN_36Hh022	631			D-threo-aldose 1-dehydrogenase activity [GO:0047834]	GO:0047834
A0A1Z5KBU7	Aldo_ket_red domain-containing protein	FisN_12Hh250	392			D-threo-aldose 1-dehydrogenase activity [GO:0047834]	GO:0047834
A0A1Z5JM03	Aldo_ket_red domain-containing protein	FisN_12Lh250	392			D-threo-aldose 1-dehydrogenase activity [GO:0047834]	GO:0047834
A0A1Z5KCE7	Aldo_ket_red domain-containing protein	FisN_12Hh154	475			D-threo-aldose 1-dehydrogenase activity [GO:0047834]	GO:0047834
A0A1Z5JYX0	Aldo_ket_red domain-containing protein	FisN_4Lh195	398			D-threo-aldose 1-dehydrogenase activity [GO:0047834]	GO:0047834
A0A1Z5JGS2	Aldo_ket_red domain-containing protein	FisN_17Hh125	298			D-threo-aldose 1-dehydrogenase activity [GO:0047834]	GO:0047834
A0A1Z5K4I2	Aldo_ket_red domain-containing protein	FisN_1Lh209	343			D-threo-aldose 1-dehydrogenase activity [GO:0047834]	GO:0047834
A0A1Z5K7Y2	Aldo_ket_red domain-containing protein	FisN_6Hh305	346			D-threo-aldose 1-dehydrogenase activity [GO:0047834]	GO:0047834
A0A1Z5JZE6	Aldo_ket_red domain-containing protein	FisN_4Lh189	474			D-threo-aldose 1-dehydrogenase activity [GO:0047834]	GO:0047834
A0A1Z5K8W1	Aldo_ket_red domain-containing protein	FisN_4Hh189	474			D-threo-aldose 1-dehydrogenase activity [GO:0047834]	GO:0047834
A0A1Z5JBN8	Aldo_ket_red domain-containing protein	FisN_22Lh070	316			D-threo-aldose 1-dehydrogenase activity [GO:0047834]	GO:0047834
A0A1Z5K7T4	Aldo_ket_red domain-containing protein	FisN_22Hu085	360			D-threo-aldose 1-dehydrogenase activity [GO:0047834]	GO:0047834
A0A1Z5K8M2	Aldo_ket_red domain-containing protein	FisN_17Lh125	301			D-threo-aldose 1-dehydrogenase activity [GO:0047834]	GO:0047834
A0A1Z5K885	Aldo_ket_red domain-containing protein	FisN_14Hh074	479			D-threo-aldose 1-dehydrogenase activity [GO:0047834]	GO:0047834
A0A1Z5J854	Aldo_ket_red domain-containing protein	FisN_3Lh318	347			integral component of membrane [GO:0016021]; D-threo-aldose 1-dehydrogenase activity [GO:0047834]	GO:0016021; GO:0047834
A0A1Z5KT54	Aldo_ket_red domain-containing protein	FisN_16Hh298	489			D-threo-aldose 1-dehydrogenase activity [GO:0047834]	GO:0047834
A0A1Z5JR00	Aldo_ket_red domain-containing protein	FisN_3Hh318	348			integral component of membrane [GO:0016021]; D-threo-aldose 1-dehydrogenase activity [GO:0047834]	GO:0016021; GO:0047834
A0A1Z5JET1	Aldo_ket_red domain-containing protein	FisN_1Hh209	343			D-threo-aldose 1-dehydrogenase activity [GO:0047834]	GO:0047834
A0A1Z5K7N6	Aldo_ket_red domain-containing protein	FisN_22Hh070	316			D-threo-aldose 1-dehydrogenase activity [GO:0047834]	GO:0047834
A0A1Z5KJZ3	Aldo_ket_red domain-containing protein	FisN_16Lh088	350			D-threo-aldose 1-dehydrogenase activity [GO:0047834]	GO:0047834
A0A1Z5JK53	Aldo_ket_red domain-containing protein	FisN_1Hh424	218			D-threo-aldose 1-dehydrogenase activity [GO:0047834]	GO:0047834
A0A1Z5J9B2	Aldo_ket_red domain-containing protein	FisN_14Lh074	512			D-threo-aldose 1-dehydrogenase activity [GO:0047834]	GO:0047834
A0A1Z5KND0	Aldo_ket_red domain-containing protein	FisN_13Hh104	412			D-threo-aldose 1-dehydrogenase activity [GO:0047834]	GO:0047834
A0A1Z5KT10	Aldo_ket_red domain-containing protein	FisN_16Hh088	373			D-threo-aldose 1-dehydrogenase activity [GO:0047834]	GO:0047834
A0A1Z5JNH5	Aldo_ket_red domain-containing protein	FisN_8Lh302	394			D-threo-aldose 1-dehydrogenase activity [GO:0047834]	GO:0047834
A0A1Z5KPE2	Aldo_ket_red domain-containing protein	FisN_2Hh145	350			D-threo-aldose 1-dehydrogenase activity [GO:0047834]	GO:0047834
A0A1Z5JMB4	Aldo_ket_red domain-containing protein	FisN_12Lh154	473			D-threo-aldose 1-dehydrogenase activity [GO:0047834]	GO:0047834
A0A1Z5KND5	Aldose 1-epimerase (EC 5.1.3.3)	FisN_23Hh010	331		5.1.3.3	aldose 1-epimerase activity [GO:0004034]; carbohydrate binding [GO:0030246]; hexose metabolic process [GO:0019318]	GO:0004034; GO:0019318; GO:0030246
A0A1Z5KAX3	Alkaline phosphatase (EC 3.1.3.1)	FisN_15Lh117	1065		3.1.3.1	alkaline phosphatase activity [GO:0004035]; phosphoric diester hydrolase activity [GO:0008081]; lipid metabolic process [GO:0006629]	GO:0004035; GO:0006629; GO:0008081
A0A1Z5K9P2	Alkaline phosphatase (EC 3.1.3.1)	FisN_15Hh117	1091		3.1.3.1	alkaline phosphatase activity [GO:0004035]; phosphoric diester hydrolase activity [GO:0008081]; lipid metabolic process [GO:0006629]	GO:0004035; GO:0006629; GO:0008081
A0A1Z5JEI0	Alkaline phosphatase D (EC 3.1.3.1)	FisN_1Hh234	459		3.1.3.1	integral component of membrane [GO:0016021]; alkaline phosphatase activity [GO:0004035]	GO:0004035; GO:0016021
A0A1Z5K4I1	Alkaline phosphatase D (EC 3.1.3.1)	FisN_1Lh234	427		3.1.3.1	integral component of membrane [GO:0016021]; alkaline phosphatase activity [GO:0004035]	GO:0004035; GO:0016021
A0A1Z5KRP3	Alkane 1-monooxygenase (EC 1.14.15.3)	FisN_33Hh065	517		1.14.15.3	alkane 1-monooxygenase activity [GO:0018685]; arachidonic acid omega-hydroxylase activity [GO:0052869]; heme binding [GO:0020037]; iron ion binding [GO:0005506]	GO:0005506; GO:0018685; GO:0020037; GO:0052869
A0A1Z5KA76	Alkane 1-monooxygenase (EC 1.14.15.3)	FisN_33Lh065	517		1.14.15.3	alkane 1-monooxygenase activity [GO:0018685]; arachidonic acid omega-hydroxylase activity [GO:0052869]; heme binding [GO:0020037]; iron ion binding [GO:0005506]	GO:0005506; GO:0018685; GO:0020037; GO:0052869
A0A1Z5KGE9	Alkylated DNA repair protein alkB homolog 1 (EC 4.2.99.18)	FisN_10Lh244	343		4.2.99.18	class I DNA-(apurinic or apyrimidinic site) endonuclease activity [GO:0140078]; DNA repair [GO:0006281]	GO:0006281; GO:0140078
A0A1Z5JX08	Alkylated DNA repair protein alkB homolog 1 (EC 4.2.99.18)	FisN_10Hh244	348		4.2.99.18	class I DNA-(apurinic or apyrimidinic site) endonuclease activity [GO:0140078]; DNA repair [GO:0006281]	GO:0006281; GO:0140078
A0A1Z5K4D6	Alkylated DNA repair protein alkB homolog 6	FisN_1Lh233	277			oxidoreductase activity [GO:0016491]	GO:0016491
A0A1Z5JEW6	Alkylated DNA repair protein alkB homolog 6	FisN_1Hh233	275			oxidoreductase activity [GO:0016491]	GO:0016491
A0A1Z5K1K8	Alkylated DNA repair protein alkB homolog 7	FisN_12Hh018	198			mitochondrial matrix [GO:0005759]; cellular response to DNA damage stimulus [GO:0006974]; regulation of mitochondrial membrane permeability involved in programmed necrotic cell death [GO:1902445]	GO:0005759; GO:0006974; GO:1902445
A0A1Z5KHQ2	Alkylated DNA repair protein alkB homolog 7	FisN_12Lh018	227			mitochondrial matrix [GO:0005759]; cellular response to DNA damage stimulus [GO:0006974]; regulation of mitochondrial membrane permeability involved in programmed necrotic cell death [GO:1902445]	GO:0005759; GO:0006974; GO:1902445
A0A1Z5KQR7	Alkylated DNA repair protein alkB homolog 8 (EC 2.1.1.229)	FisN_4Hh354	723		2.1.1.229	cytoplasm [GO:0005737]; oxidoreductase activity [GO:0016491]; RNA binding [GO:0003723]; tRNA (carboxymethyluridine(34)-5-O)-methyltransferase activity [GO:0106335]; methylation [GO:0032259]	GO:0003723; GO:0005737; GO:0016491; GO:0032259; GO:0106335
A0A1Z5JZD2	Alkylated DNA repair protein alkB homolog 8 (EC 2.1.1.229)	FisN_4Lh354	724		2.1.1.229	cytoplasm [GO:0005737]; oxidoreductase activity [GO:0016491]; RNA binding [GO:0003723]; tRNA (carboxymethyluridine(34)-5-O)-methyltransferase activity [GO:0106335]; methylation [GO:0032259]	GO:0003723; GO:0005737; GO:0016491; GO:0032259; GO:0106335
A0A1Z5JHW7	Alkylglycerone-phosphate synthase (EC 2.5.1.26)	FisN_34Lh047	2220	SUBCELLULAR LOCATION: Peroxisome {ECO:0000256|ARBA:ARBA00004275}.	2.5.1.26	integral component of membrane [GO:0016021]; peroxisome [GO:0005777]; acyltransferase activity [GO:0016746]; alkylglycerone-phosphate synthase activity [GO:0008609]; FAD binding [GO:0071949]; fatty-acyl-CoA binding [GO:0000062]; oxidoreductase activity [GO:0016491]; ether lipid biosynthetic process [GO:0008611]	GO:0000062; GO:0005777; GO:0008609; GO:0008611; GO:0016021; GO:0016491; GO:0016746; GO:0071949
A0A1Z5JB54	Alkylglycerone-phosphate synthase (EC 2.5.1.26)	FisN_34Hh047	2218	SUBCELLULAR LOCATION: Peroxisome {ECO:0000256|ARBA:ARBA00004275}.	2.5.1.26	integral component of membrane [GO:0016021]; peroxisome [GO:0005777]; acyltransferase activity [GO:0016746]; alkylglycerone-phosphate synthase activity [GO:0008609]; FAD binding [GO:0071949]; fatty-acyl-CoA binding [GO:0000062]; oxidoreductase activity [GO:0016491]; ether lipid biosynthetic process [GO:0008611]	GO:0000062; GO:0005777; GO:0008609; GO:0008611; GO:0016021; GO:0016491; GO:0016746; GO:0071949
A0A1Z5J918	All-trans-8'-apo-beta-carotenal 15,15'-oxygenase (EC 1.13.11.75)	FisN_3Lh521	547		1.13.11.75	all-trans-8'-apo-beta-carotenal 15,15'-oxygenase [GO:0102162]; metal ion binding [GO:0046872]	GO:0046872; GO:0102162
A0A1Z5K302	All-trans-8'-apo-beta-carotenal 15,15'-oxygenase (EC 1.13.11.75)	FisN_3Hh521	540		1.13.11.75	all-trans-8'-apo-beta-carotenal 15,15'-oxygenase [GO:0102162]; metal ion binding [GO:0046872]	GO:0046872; GO:0102162
A0A1Z5KP84	All-trans-retinol 13,14-reductase (EC 1.3.99.23)	FisN_21Hh285	690		1.3.99.23	integral component of membrane [GO:0016021]; all-trans-retinol 13,14-reductase activity [GO:0051786]	GO:0016021; GO:0051786
A0A1Z5KE74	All-trans-retinol 13,14-reductase (EC 1.3.99.23)	FisN_21Lh285	689		1.3.99.23	integral component of membrane [GO:0016021]; all-trans-retinol 13,14-reductase activity [GO:0051786]	GO:0016021; GO:0051786
A0A1Z5KEI5	Allantoicase (EC 3.5.3.4)	FisN_4Lh480	446		3.5.3.4	allantoicase activity [GO:0004037]; allantoin catabolic process [GO:0000256]	GO:0000256; GO:0004037
A0A1Z5KI94	Allantoicase (EC 3.5.3.4)	FisN_4Hh480	449		3.5.3.4	allantoicase activity [GO:0004037]; allantoin catabolic process [GO:0000256]	GO:0000256; GO:0004037
A0A1Z5JFE4	Alpha 1,2-mannosyltransferase	FisN_24Hh052	1260			membrane [GO:0016020]; mannosyltransferase activity [GO:0000030]; protein glycosylation [GO:0006486]	GO:0000030; GO:0006486; GO:0016020
A0A1Z5JSS4	Alpha 1,3-glucosidase (EC 3.2.1.84)	FisN_5Hh368	743		3.2.1.84	carbohydrate binding [GO:0030246]; glucan 1,3-alpha-glucosidase activity [GO:0033919]; carbohydrate metabolic process [GO:0005975]	GO:0005975; GO:0030246; GO:0033919
A0A1Z5KGN8	Alpha 1,3-glucosidase (EC 3.2.1.84) (Fragment)	FisN_5Lh368	908		3.2.1.84	carbohydrate binding [GO:0030246]; glucan 1,3-alpha-glucosidase activity [GO:0033919]; carbohydrate metabolic process [GO:0005975]	GO:0005975; GO:0030246; GO:0033919
A0A1Z5KG45	Alpha 1,3-glucosidase (EC 3.2.1.84) (Fragment)	FisN_5Lh368	28		3.2.1.84	glucan 1,3-alpha-glucosidase activity [GO:0033919]; metabolic process [GO:0008152]	GO:0008152; GO:0033919
A0A1Z5KL23	alpha-1,2-Mannosidase (EC 3.2.1.-)	FisN_9Lh326	654		3.2.1.-	integral component of membrane [GO:0016021]; calcium ion binding [GO:0005509]; mannosyl-oligosaccharide 1,2-alpha-mannosidase activity [GO:0004571]; carbohydrate metabolic process [GO:0005975]	GO:0004571; GO:0005509; GO:0005975; GO:0016021
A0A1Z5KD61	alpha-1,2-Mannosidase (EC 3.2.1.-)	FisN_9Hh326	682		3.2.1.-	integral component of membrane [GO:0016021]; calcium ion binding [GO:0005509]; mannosyl-oligosaccharide 1,2-alpha-mannosidase activity [GO:0004571]; carbohydrate metabolic process [GO:0005975]	GO:0004571; GO:0005509; GO:0005975; GO:0016021
A0A1Z5JTF6	Alpha-1,3-glucosyltransferase (EC 2.4.1.-)	FisN_5Hh453	525	SUBCELLULAR LOCATION: Endoplasmic reticulum membrane {ECO:0000256|ARBA:ARBA00004477, ECO:0000256|RuleBase:RU363110}; Multi-pass membrane protein {ECO:0000256|ARBA:ARBA00004477, ECO:0000256|RuleBase:RU363110}. Membrane {ECO:0000256|ARBA:ARBA00004141}; Multi-pass membrane protein {ECO:0000256|ARBA:ARBA00004141}.	2.4.1.-	endoplasmic reticulum membrane [GO:0005789]; integral component of membrane [GO:0016021]; dolichyl pyrophosphate Glc1Man9GlcNAc2 alpha-1,3-glucosyltransferase activity [GO:0042283]; oligosaccharide-lipid intermediate biosynthetic process [GO:0006490]; protein glycosylation [GO:0006486]	GO:0005789; GO:0006486; GO:0006490; GO:0016021; GO:0042283
A0A1Z5KHC9	Alpha-1,3-glucosyltransferase (EC 2.4.1.-)	FisN_5Lh453	522	SUBCELLULAR LOCATION: Endoplasmic reticulum membrane {ECO:0000256|ARBA:ARBA00004477, ECO:0000256|RuleBase:RU363110}; Multi-pass membrane protein {ECO:0000256|ARBA:ARBA00004477, ECO:0000256|RuleBase:RU363110}. Membrane {ECO:0000256|ARBA:ARBA00004141}; Multi-pass membrane protein {ECO:0000256|ARBA:ARBA00004141}.	2.4.1.-	endoplasmic reticulum membrane [GO:0005789]; integral component of membrane [GO:0016021]; dolichyl pyrophosphate Glc1Man9GlcNAc2 alpha-1,3-glucosyltransferase activity [GO:0042283]; oligosaccharide-lipid intermediate biosynthetic process [GO:0006490]; protein glycosylation [GO:0006486]	GO:0005789; GO:0006486; GO:0006490; GO:0016021; GO:0042283
A0A1Z5JI15	Alpha-1,3-mannosyl-glycoprotein beta-1,2-N-acetylglucosaminyltransferase (EC 2.4.1.101)	FisN_3Lu146	400	SUBCELLULAR LOCATION: Membrane {ECO:0000256|ARBA:ARBA00004606}; Single-pass type II membrane protein {ECO:0000256|ARBA:ARBA00004606}.	2.4.1.101	integral component of membrane [GO:0016021]; alpha-1,3-mannosylglycoprotein 2-beta-N-acetylglucosaminyltransferase activity [GO:0003827]; metal ion binding [GO:0046872]; protein glycosylation [GO:0006486]	GO:0003827; GO:0006486; GO:0016021; GO:0046872
A0A1Z5KQD1	Alpha-1,3-mannosyltransferase (EC 2.4.1.258)	FisN_41Lu016	433	SUBCELLULAR LOCATION: Membrane {ECO:0000256|ARBA:ARBA00004141}; Multi-pass membrane protein {ECO:0000256|ARBA:ARBA00004141}.	2.4.1.258	integral component of membrane [GO:0016021]; dol-P-Man:Man(5)GlcNAc(2)-PP-Dol alpha-1,3-mannosyltransferase activity [GO:0052925]	GO:0016021; GO:0052925
A0A1Z5JWF0	Alpha-1,3-mannosyltransferase (EC 2.4.1.258)	FisN_23Hu259	433	SUBCELLULAR LOCATION: Membrane {ECO:0000256|ARBA:ARBA00004141}; Multi-pass membrane protein {ECO:0000256|ARBA:ARBA00004141}.	2.4.1.258	integral component of membrane [GO:0016021]; dol-P-Man:Man(5)GlcNAc(2)-PP-Dol alpha-1,3-mannosyltransferase activity [GO:0052925]	GO:0016021; GO:0052925
A0A1Z5J6Z0	Alpha-1,3/1,6-mannosyltransferase ALG2 (EC 2.4.1.132) (EC 2.4.1.257) (GDP-Man:Man(1)GlcNAc(2)-PP-Dol alpha-1,3-mannosyltransferase)	FisN_19Lh140	475	SUBCELLULAR LOCATION: Membrane {ECO:0000256|RuleBase:RU367136}.	2.4.1.132; 2.4.1.257	integral component of membrane [GO:0016021]; GDP-Man:Man1GlcNAc2-PP-Dol alpha-1,3-mannosyltransferase activity [GO:0004378]; GDP-Man:Man2GlcNAc2-PP-dolichol alpha-1,6-mannosyltransferase activity [GO:0102704]; protein glycosylation [GO:0006486]	GO:0004378; GO:0006486; GO:0016021; GO:0102704
A0A1Z5K0B5	Alpha-1,3/1,6-mannosyltransferase ALG2 (EC 2.4.1.132) (EC 2.4.1.257) (GDP-Man:Man(1)GlcNAc(2)-PP-Dol alpha-1,3-mannosyltransferase)	FisN_19Hh140	467	SUBCELLULAR LOCATION: Membrane {ECO:0000256|RuleBase:RU367136}.	2.4.1.132; 2.4.1.257	integral component of membrane [GO:0016021]; GDP-Man:Man1GlcNAc2-PP-Dol alpha-1,3-mannosyltransferase activity [GO:0004378]; GDP-Man:Man2GlcNAc2-PP-dolichol alpha-1,6-mannosyltransferase activity [GO:0102704]; protein glycosylation [GO:0006486]	GO:0004378; GO:0006486; GO:0016021; GO:0102704
A0A1Z5JYR7	Alpha-1,6-mannosyl-glycoprotein 2-beta-N-acetylglucosaminyltransferase (EC 2.4.1.143) (Beta-1,2-N-acetylglucosaminyltransferase II) (GlcNAc-T II) (Mannoside acetylglucosaminyltransferase 2) (N-glycosyl-oligosaccharide-glycoprotein N-acetylglucosaminyltransferase II)	FisN_15Lh358	309	SUBCELLULAR LOCATION: Golgi apparatus membrane {ECO:0000256|ARBA:ARBA00004323}; Single-pass type II membrane protein {ECO:0000256|ARBA:ARBA00004323}. Membrane {ECO:0000256|ARBA:ARBA00004606}; Single-pass type II membrane protein {ECO:0000256|ARBA:ARBA00004606}.	2.4.1.143	Golgi membrane [GO:0000139]; Golgi stack [GO:0005795]; integral component of membrane [GO:0016021]; alpha-1,6-mannosylglycoprotein 2-beta-N-acetylglucosaminyltransferase activity [GO:0008455]; metal ion binding [GO:0046872]; oligosaccharide biosynthetic process [GO:0009312]; protein glycosylation [GO:0006486]	GO:0000139; GO:0005795; GO:0006486; GO:0008455; GO:0009312; GO:0016021; GO:0046872
A0A1Z5JFT5	Alpha-1,6-mannosyl-glycoprotein 2-beta-N-acetylglucosaminyltransferase (EC 2.4.1.143) (Beta-1,2-N-acetylglucosaminyltransferase II) (GlcNAc-T II) (Mannoside acetylglucosaminyltransferase 2) (N-glycosyl-oligosaccharide-glycoprotein N-acetylglucosaminyltransferase II)	FisN_15Hh358	291	SUBCELLULAR LOCATION: Golgi apparatus membrane {ECO:0000256|ARBA:ARBA00004323}; Single-pass type II membrane protein {ECO:0000256|ARBA:ARBA00004323}. Membrane {ECO:0000256|ARBA:ARBA00004606}; Single-pass type II membrane protein {ECO:0000256|ARBA:ARBA00004606}.	2.4.1.143	Golgi membrane [GO:0000139]; Golgi stack [GO:0005795]; integral component of membrane [GO:0016021]; alpha-1,6-mannosylglycoprotein 2-beta-N-acetylglucosaminyltransferase activity [GO:0008455]; metal ion binding [GO:0046872]; oligosaccharide biosynthetic process [GO:0009312]; protein glycosylation [GO:0006486]	GO:0000139; GO:0005795; GO:0006486; GO:0008455; GO:0009312; GO:0016021; GO:0046872
A0A1Z5KAL0	Alpha-carbonic anhydrase domain-containing protein	FisN_33Lh032	524			carbonate dehydratase activity [GO:0004089]; zinc ion binding [GO:0008270]	GO:0004089; GO:0008270
A0A1Z5KQU3	Alpha-carbonic anhydrase domain-containing protein	FisN_33Hh031	525			carbonate dehydratase activity [GO:0004089]; zinc ion binding [GO:0008270]	GO:0004089; GO:0008270
A0A1Z5KRF9	Alpha-carbonic anhydrase domain-containing protein	FisN_33Hh032	522			carbonate dehydratase activity [GO:0004089]; zinc ion binding [GO:0008270]	GO:0004089; GO:0008270
A0A1Z5KA43	Alpha-carbonic anhydrase domain-containing protein	FisN_33Lh031	526			carbonate dehydratase activity [GO:0004089]; zinc ion binding [GO:0008270]	GO:0004089; GO:0008270
A0A1Z5KAA6	Alpha-carbonic anhydrase domain-containing protein	FisN_33Lh014	514			carbonate dehydratase activity [GO:0004089]; zinc ion binding [GO:0008270]	GO:0004089; GO:0008270
A0A1Z5KS04	Alpha-carbonic anhydrase domain-containing protein	FisN_33Hh014	497			carbonate dehydratase activity [GO:0004089]; zinc ion binding [GO:0008270]	GO:0004089; GO:0008270
A0A1Z5K728	Alpha-carbonic anhydrase domain-containing protein	FisN_16Hh047	505			carbonate dehydratase activity [GO:0004089]; zinc ion binding [GO:0008270]	GO:0004089; GO:0008270
A0A1Z5J7Y5	Alpha-carbonic anhydrase domain-containing protein	FisN_3Lh293	811			carbonate dehydratase activity [GO:0004089]; zinc ion binding [GO:0008270]	GO:0004089; GO:0008270
A0A1Z5JQC3	Alpha-carbonic anhydrase domain-containing protein	FisN_3Hh293	811			carbonate dehydratase activity [GO:0004089]; zinc ion binding [GO:0008270]	GO:0004089; GO:0008270
A0A1Z5KJK0	Alpha-carbonic anhydrase domain-containing protein	FisN_16Lh047	505			carbonate dehydratase activity [GO:0004089]; zinc ion binding [GO:0008270]	GO:0004089; GO:0008270
A0A1Z5KCC1	Alpha-dioxygenase	FisN_26Lh007	686			dioxygenase activity [GO:0051213]; heme binding [GO:0020037]; peroxidase activity [GO:0004601]; response to oxidative stress [GO:0006979]	GO:0004601; GO:0006979; GO:0020037; GO:0051213
A0A1Z5JX23	Alpha-mannosidase (EC 3.2.1.-)	FisN_10Hh201	1043		3.2.1.-	alpha-mannosidase activity [GO:0004559]; carbohydrate binding [GO:0030246]; metal ion binding [GO:0046872]; mannose metabolic process [GO:0006013]	GO:0004559; GO:0006013; GO:0030246; GO:0046872
A0A1Z5JTI0	Alpha-mannosidase (EC 3.2.1.-)	FisN_10Lh201	1046		3.2.1.-	alpha-mannosidase activity [GO:0004559]; carbohydrate binding [GO:0030246]; metal ion binding [GO:0046872]; mannose metabolic process [GO:0006013]	GO:0004559; GO:0006013; GO:0030246; GO:0046872
A0A1Z5KE52	Alpha-mannosidase II (EC 3.2.1.114)	FisN_4Hh112	921		3.2.1.114	integral component of membrane [GO:0016021]; carbohydrate binding [GO:0030246]; mannosyl-oligosaccharide 1,3-1,6-alpha-mannosidase activity [GO:0004572]; metal ion binding [GO:0046872]; mannose metabolic process [GO:0006013]	GO:0004572; GO:0006013; GO:0016021; GO:0030246; GO:0046872
A0A1Z5JZG3	Alpha-mannosidase II (EC 3.2.1.114)	FisN_4Lh112	921		3.2.1.114	integral component of membrane [GO:0016021]; carbohydrate binding [GO:0030246]; mannosyl-oligosaccharide 1,3-1,6-alpha-mannosidase activity [GO:0004572]; metal ion binding [GO:0046872]; mannose metabolic process [GO:0006013]	GO:0004572; GO:0006013; GO:0016021; GO:0030246; GO:0046872
A0A1Z5JIA1	Alpha-soluble NSF attachment protein	FisN_3Lh141	313	SUBCELLULAR LOCATION: Membrane {ECO:0000256|RuleBase:RU367013}; Peripheral membrane protein {ECO:0000256|RuleBase:RU367013}.		membrane [GO:0016020]; intracellular protein transport [GO:0006886]; vesicle-mediated transport [GO:0016192]	GO:0006886; GO:0016020; GO:0016192
A0A1Z5JPI2	Alpha-soluble NSF attachment protein	FisN_3Hh141	313	SUBCELLULAR LOCATION: Membrane {ECO:0000256|RuleBase:RU367013}; Peripheral membrane protein {ECO:0000256|RuleBase:RU367013}.		membrane [GO:0016020]; intracellular protein transport [GO:0006886]; vesicle-mediated transport [GO:0016192]	GO:0006886; GO:0016020; GO:0016192
A0A1Z5K4K4	Alpha-type protein kinase domain-containing protein	FisN_23Hh164	190			ATP binding [GO:0005524]; protein serine/threonine kinase activity [GO:0004674]	GO:0004674; GO:0005524
A0A1Z5JT60	Alpha-type protein kinase domain-containing protein	FisN_10Lh063	577			ATP binding [GO:0005524]; protein serine/threonine kinase activity [GO:0004674]	GO:0004674; GO:0005524
A0A1Z5JNJ0	Alpha-type protein kinase domain-containing protein	FisN_8Lh282	271			ATP binding [GO:0005524]; protein serine/threonine kinase activity [GO:0004674]	GO:0004674; GO:0005524
A0A1Z5JF04	Alpha-type protein kinase domain-containing protein	FisN_13Lh048	795			ATP binding [GO:0005524]; protein serine/threonine kinase activity [GO:0004674]	GO:0004674; GO:0005524
A0A1Z5KQE8	Alpha-type protein kinase domain-containing protein	FisN_38Hh007	718			ATP binding [GO:0005524]; protein serine/threonine kinase activity [GO:0004674]	GO:0004674; GO:0005524
A0A1Z5KT58	Alpha-type protein kinase domain-containing protein	FisN_36Hu008	473			ATP binding [GO:0005524]; protein serine/threonine kinase activity [GO:0004674]	GO:0004674; GO:0005524
A0A1Z5K4P1	Alpha-type protein kinase domain-containing protein	FisN_23Lh164	168			ATP binding [GO:0005524]; protein serine/threonine kinase activity [GO:0004674]	GO:0004674; GO:0005524
A0A1Z5JYW3	Alpha-type protein kinase domain-containing protein	FisN_8Hh282	271			ATP binding [GO:0005524]; protein serine/threonine kinase activity [GO:0004674]	GO:0004674; GO:0005524
A0A1Z5J6N0	Alpha-type protein kinase domain-containing protein	FisN_38Lh007	687			ATP binding [GO:0005524]; protein serine/threonine kinase activity [GO:0004674]	GO:0004674; GO:0005524
A0A1Z5J781	Altered inheritance of mitochondria protein 24, mitochondrial	FisN_19Lh146	255
A0A1Z5JEX4	Altered inheritance of mitochondria protein 24, mitochondrial	FisN_24Hh095	441
A0A1Z5K0L4	Altered inheritance of mitochondria protein 24, mitochondrial	FisN_19Hh146	252
A0A1Z5J6Q4	Altered inheritance of mitochondria protein 24, mitochondrial	FisN_19Lh144	306
A0A1Z5K078	Altered inheritance of mitochondria protein 24, mitochondrial	FisN_19Hh147	309
A0A1Z5KFL0	Altered inheritance of mitochondria protein 24, mitochondrial	FisN_2Lh154	307
A0A1Z5K953	Altered inheritance of mitochondria protein 24, mitochondrial	FisN_24Lh095	436
A0A1Z5K0F0	Altered inheritance of mitochondria protein 24, mitochondrial	FisN_19Hh144	303
A0A1Z5KQ07	Altered inheritance of mitochondria protein 24, mitochondrial	FisN_2Hh154	304
A0A1Z5J6V5	Altered inheritance of mitochondria protein 24, mitochondrial	FisN_19Lh147	318
A0A1Z5JSN1	Amidohydro-rel domain-containing protein	FisN_5Hh418	464			hydrolase activity, acting on carbon-nitrogen (but not peptide) bonds [GO:0016810]	GO:0016810
A0A1Z5KGI2	Amidohydro-rel domain-containing protein	FisN_5Lh418	464			hydrolase activity, acting on carbon-nitrogen (but not peptide) bonds [GO:0016810]	GO:0016810
A0A1Z5J9Y8	Amidohydro-rel domain-containing protein	FisN_1Hh355	320			carboxy-lyase activity [GO:0016831]; hydrolase activity [GO:0016787]	GO:0016787; GO:0016831
A0A1Z5JJP8	Amidophosphoribosyltransferase (ATase) (EC 2.4.2.14) (Glutamine phosphoribosylpyrophosphate amidotransferase)	FisN_1Hh433	576		2.4.2.14	amidophosphoribosyltransferase activity [GO:0004044]; metal ion binding [GO:0046872]; 'de novo' IMP biosynthetic process [GO:0006189]; nucleoside metabolic process [GO:0009116]; purine nucleobase biosynthetic process [GO:0009113]	GO:0004044; GO:0006189; GO:0009113; GO:0009116; GO:0046872
A0A1Z5K4A2	Amidophosphoribosyltransferase (ATase) (EC 2.4.2.14) (Glutamine phosphoribosylpyrophosphate amidotransferase)	FisN_1Lh433	576		2.4.2.14	amidophosphoribosyltransferase activity [GO:0004044]; metal ion binding [GO:0046872]; 'de novo' IMP biosynthetic process [GO:0006189]; nucleoside metabolic process [GO:0009116]; purine nucleobase biosynthetic process [GO:0009113]	GO:0004044; GO:0006189; GO:0009113; GO:0009116; GO:0046872
A0A1Z5JSW1	Amine oxidase (EC 1.4.3.-)	FisN_5Hh241	615	SUBCELLULAR LOCATION: Membrane {ECO:0000256|ARBA:ARBA00004170}; Peripheral membrane protein {ECO:0000256|ARBA:ARBA00004170}. Plastid, chromoplast {ECO:0000256|ARBA:ARBA00004260}.	1.4.3.-	membrane [GO:0016020]; phytoene dehydrogenase activity [GO:0016166]; carotenoid biosynthetic process [GO:0016117]	GO:0016020; GO:0016117; GO:0016166
A0A1Z5JIN0	Amine oxidase (EC 1.4.3.-)	FisN_5Lh241	615	SUBCELLULAR LOCATION: Membrane {ECO:0000256|ARBA:ARBA00004170}; Peripheral membrane protein {ECO:0000256|ARBA:ARBA00004170}. Plastid, chromoplast {ECO:0000256|ARBA:ARBA00004260}.	1.4.3.-	membrane [GO:0016020]; phytoene dehydrogenase activity [GO:0016166]; carotenoid biosynthetic process [GO:0016117]	GO:0016020; GO:0016117; GO:0016166
A0A1Z5JVD1	Amine oxidase (EC 1.4.3.-)	FisN_24Hh207	662		1.4.3.-	copper ion binding [GO:0005507]; primary amine oxidase activity [GO:0008131]; quinone binding [GO:0048038]; amine metabolic process [GO:0009308]	GO:0005507; GO:0008131; GO:0009308; GO:0048038
A0A1Z5K783	Amine oxidase (EC 1.4.3.-)	FisN_6Hh379	536		1.4.3.-	oxidoreductase activity [GO:0016491]	GO:0016491
A0A1Z5KAF3	Amine oxidase (EC 1.4.3.-)	FisN_24Lh207	661		1.4.3.-	copper ion binding [GO:0005507]; primary amine oxidase activity [GO:0008131]; quinone binding [GO:0048038]; amine metabolic process [GO:0009308]	GO:0005507; GO:0008131; GO:0009308; GO:0048038
A0A1Z5JKT0	Amine oxidase (EC 1.4.3.-)	FisN_6Lh379	539		1.4.3.-	oxidoreductase activity [GO:0016491]	GO:0016491
A0A1Z5KMZ0	Amino_oxidase domain-containing protein	FisN_23Hh049	509			oxidoreductase activity [GO:0016491]	GO:0016491
A0A1Z5K970	Amino_oxidase domain-containing protein	FisN_24Lh103	659			oxidoreductase activity [GO:0016491]	GO:0016491
A0A1Z5K9H0	Amino_oxidase domain-containing protein	FisN_24Lh083	535			oxidoreductase activity [GO:0016491]	GO:0016491
A0A1Z5K6W1	Amino_oxidase domain-containing protein	FisN_25Hh226	574			oxidoreductase activity [GO:0016491]	GO:0016491
A0A1Z5KLD3	Amino_oxidase domain-containing protein	FisN_13Lh371	567			oxidoreductase activity [GO:0016491]	GO:0016491
A0A1Z5JZA6	Amino_oxidase domain-containing protein	FisN_15Lh338	776			oxidoreductase activity [GO:0016491]	GO:0016491
A0A1Z5JB34	Amino_oxidase domain-containing protein	FisN_2Lh557	592			oxidoreductase activity [GO:0016491]	GO:0016491
A0A1Z5JER9	Amino_oxidase domain-containing protein	FisN_24Hh083	537			oxidoreductase activity [GO:0016491]	GO:0016491
A0A1Z5KBB9	Amino_oxidase domain-containing protein	FisN_14Hh274	570			oxidoreductase activity [GO:0016491]	GO:0016491
A0A1Z5JFS6	Amino_oxidase domain-containing protein	FisN_15Hh338	766			oxidoreductase activity [GO:0016491]	GO:0016491
A0A1Z5J9S6	Amino_oxidase domain-containing protein	FisN_14Lh274	581			oxidoreductase activity [GO:0016491]	GO:0016491
A0A1Z5KKY5	Amino_oxidase domain-containing protein	FisN_9Lh238	1437			oxidoreductase activity [GO:0016491]	GO:0016491
A0A1Z5JVA9	Amino_oxidase domain-containing protein	FisN_18Hh178	388			oxidoreductase activity [GO:0016491]	GO:0016491
A0A1Z5JI68	Amino_oxidase domain-containing protein	FisN_2Hh557	922			oxidoreductase activity [GO:0016491]	GO:0016491
A0A1Z5JEU0	Amino_oxidase domain-containing protein	FisN_24Hh103	624			oxidoreductase activity [GO:0016491]	GO:0016491
A0A1Z5JDA8	Amino-acid N-acetyltransferase (EC 2.3.1.1)	FisN_8Lh094	395		2.3.1.1	cytoplasm [GO:0005737]; acetyl-CoA:L-glutamate N-acetyltransferase activity [GO:0004042]; methione N-acyltransferase activity [GO:0103045]; arginine biosynthetic process [GO:0006526]	GO:0004042; GO:0005737; GO:0006526; GO:0103045
A0A1Z5JY99	Amino-acid N-acetyltransferase (EC 2.3.1.1)	FisN_8Hh094	603		2.3.1.1	cytoplasm [GO:0005737]; integral component of membrane [GO:0016021]; acetyl-CoA:L-glutamate N-acetyltransferase activity [GO:0004042]; methione N-acyltransferase activity [GO:0103045]; arginine biosynthetic process [GO:0006526]	GO:0004042; GO:0005737; GO:0006526; GO:0016021; GO:0103045
A0A1Z5JQN7	Aminoacyl tRNA synthase complex-interacting multifunctional protein 1	FisN_35Hh041	226	SUBCELLULAR LOCATION: Plastid, chloroplast {ECO:0000256|ARBA:ARBA00004229}.		chloroplast [GO:0009507]; tRNA binding [GO:0000049]	GO:0000049; GO:0009507
A0A1Z5KPY5	Aminoacyl tRNA synthase complex-interacting multifunctional protein 1	FisN_35Lh041	225	SUBCELLULAR LOCATION: Plastid, chloroplast {ECO:0000256|ARBA:ARBA00004229}.		chloroplast [GO:0009507]; tRNA binding [GO:0000049]	GO:0000049; GO:0009507
A0A1Z5JDA4	Aminoacyl-tRNA hydrolase (EC 3.1.1.29)	FisN_8Lu038	187		3.1.1.29	integral component of membrane [GO:0016021]; aminoacyl-tRNA hydrolase activity [GO:0004045]	GO:0004045; GO:0016021
A0A1Z5JTI5	Aminomethyltransferase (EC 2.1.2.10) (Glycine cleavage system T protein)	FisN_5Hh467	405	SUBCELLULAR LOCATION: Mitochondrion {ECO:0000256|RuleBase:RU003981}.	2.1.2.10	mitochondrion [GO:0005739]; aminomethyltransferase activity [GO:0004047]; transaminase activity [GO:0008483]; glycine catabolic process [GO:0006546]; methylation [GO:0032259]	GO:0004047; GO:0005739; GO:0006546; GO:0008483; GO:0032259
A0A1Z5KGD0	Aminomethyltransferase (EC 2.1.2.10) (Glycine cleavage system T protein)	FisN_5Lh467	405	SUBCELLULAR LOCATION: Mitochondrion {ECO:0000256|RuleBase:RU003981}.	2.1.2.10	mitochondrion [GO:0005739]; aminomethyltransferase activity [GO:0004047]; transaminase activity [GO:0008483]; glycine catabolic process [GO:0006546]; methylation [GO:0032259]	GO:0004047; GO:0005739; GO:0006546; GO:0008483; GO:0032259
A0A1Z5J6B6	Aminopeptidase (EC 3.4.11.-)	FisN_16Lh237	888		3.4.11.-	aminopeptidase activity [GO:0004177]; metallopeptidase activity [GO:0008237]; zinc ion binding [GO:0008270]	GO:0004177; GO:0008237; GO:0008270
A0A1Z5JB50	Aminopeptidase (EC 3.4.11.-)	FisN_9Hh282	947		3.4.11.-	aminopeptidase activity [GO:0004177]; metallopeptidase activity [GO:0008237]; zinc ion binding [GO:0008270]	GO:0004177; GO:0008237; GO:0008270
A0A1Z5KL21	Aminopeptidase (EC 3.4.11.-)	FisN_9Lh282	901		3.4.11.-	aminopeptidase activity [GO:0004177]; metallopeptidase activity [GO:0008237]; zinc ion binding [GO:0008270]	GO:0004177; GO:0008237; GO:0008270
A0A1Z5KSQ6	Aminopeptidase (EC 3.4.11.-)	FisN_16Hh237	888		3.4.11.-	aminopeptidase activity [GO:0004177]; metallopeptidase activity [GO:0008237]; zinc ion binding [GO:0008270]	GO:0004177; GO:0008237; GO:0008270
A0A1Z5JUL2	Aminopeptidase N (EC 3.4.11.2)	FisN_24Hh200	1120		3.4.11.2	aminopeptidase activity [GO:0004177]; metallopeptidase activity [GO:0008237]; zinc ion binding [GO:0008270]	GO:0004177; GO:0008237; GO:0008270
A0A1Z5K9K7	Aminopeptidase N (EC 3.4.11.2)	FisN_24Lh200	941		3.4.11.2	aminopeptidase activity [GO:0004177]; metallopeptidase activity [GO:0008237]; zinc ion binding [GO:0008270]	GO:0004177; GO:0008237; GO:0008270
A0A1Z5KAC5	Aminotran_1_2 domain-containing protein	FisN_33Lh038	420			catalytic activity [GO:0003824]; pyridoxal phosphate binding [GO:0030170]; biosynthetic process [GO:0009058]	GO:0003824; GO:0009058; GO:0030170
A0A1Z5KCT9	Aminotran_1_2 domain-containing protein	FisN_26Lh021	541			integral component of membrane [GO:0016021]; catalytic activity [GO:0003824]; pyridoxal phosphate binding [GO:0030170]; biosynthetic process [GO:0009058]	GO:0003824; GO:0009058; GO:0016021; GO:0030170
A0A1Z5KTC4	Aminotran_1_2 domain-containing protein	FisN_24Lh010	383			catalytic activity [GO:0003824]; pyridoxal phosphate binding [GO:0030170]; biosynthetic process [GO:0009058]	GO:0003824; GO:0009058; GO:0030170
A0A1Z5KIS1	Aminotran_1_2 domain-containing protein	FisN_24Hh010	454			integral component of membrane [GO:0016021]; catalytic activity [GO:0003824]; pyridoxal phosphate binding [GO:0030170]; biosynthetic process [GO:0009058]	GO:0003824; GO:0009058; GO:0016021; GO:0030170
A0A1Z5JY94	Aminotran_1_2 domain-containing protein	FisN_26Hh021	520			integral component of membrane [GO:0016021]; catalytic activity [GO:0003824]; pyridoxal phosphate binding [GO:0030170]; biosynthetic process [GO:0009058]	GO:0003824; GO:0009058; GO:0016021; GO:0030170
A0A1Z5KQV4	Aminotran_1_2 domain-containing protein	FisN_33Hh038	416			catalytic activity [GO:0003824]; pyridoxal phosphate binding [GO:0030170]; biosynthetic process [GO:0009058]	GO:0003824; GO:0009058; GO:0030170
A0A1Z5JUP7	Aminotran_5 domain-containing protein	FisN_24Hh184	458			catalytic activity [GO:0003824]	GO:0003824
A0A1Z5KQN4	Aminotran_5 domain-containing protein	FisN_4Hh408	905			catalytic activity [GO:0003824]	GO:0003824
A0A1Z5JZK4	Aminotran_5 domain-containing protein	FisN_4Lh408	921			catalytic activity [GO:0003824]	GO:0003824
A0A1Z5KHY0	Aminotran_5 domain-containing protein	FisN_28Hh016	400			catalytic activity [GO:0003824]	GO:0003824
A0A1Z5K9G8	Aminotran_5 domain-containing protein	FisN_24Lh184	484			catalytic activity [GO:0003824]	GO:0003824
A0A1Z5JJJ4	Ammonium transporter	FisN_8Hh002	499	SUBCELLULAR LOCATION: Cell membrane {ECO:0000256|RuleBase:RU362002}; Multi-pass membrane protein {ECO:0000256|RuleBase:RU362002}. Membrane {ECO:0000256|ARBA:ARBA00004141}; Multi-pass membrane protein {ECO:0000256|ARBA:ARBA00004141}.		integral component of membrane [GO:0016021]; ammonium transmembrane transporter activity [GO:0008519]	GO:0008519; GO:0016021
A0A1Z5JD53	Ammonium transporter	FisN_8Lh013	501	SUBCELLULAR LOCATION: Cell membrane {ECO:0000256|RuleBase:RU362002}; Multi-pass membrane protein {ECO:0000256|RuleBase:RU362002}. Membrane {ECO:0000256|ARBA:ARBA00004141}; Multi-pass membrane protein {ECO:0000256|ARBA:ARBA00004141}.		integral component of membrane [GO:0016021]; ammonium transmembrane transporter activity [GO:0008519]	GO:0008519; GO:0016021
A0A1Z5JK27	Ammonium transporter	FisN_8Hh013	501	SUBCELLULAR LOCATION: Cell membrane {ECO:0000256|RuleBase:RU362002}; Multi-pass membrane protein {ECO:0000256|RuleBase:RU362002}. Membrane {ECO:0000256|ARBA:ARBA00004141}; Multi-pass membrane protein {ECO:0000256|ARBA:ARBA00004141}.		integral component of membrane [GO:0016021]; ammonium transmembrane transporter activity [GO:0008519]	GO:0008519; GO:0016021
A0A1Z5JD89	Ammonium transporter	FisN_8Lh003	499	SUBCELLULAR LOCATION: Cell membrane {ECO:0000256|RuleBase:RU362002}; Multi-pass membrane protein {ECO:0000256|RuleBase:RU362002}. Membrane {ECO:0000256|ARBA:ARBA00004141}; Multi-pass membrane protein {ECO:0000256|ARBA:ARBA00004141}.		integral component of membrane [GO:0016021]; ammonium transmembrane transporter activity [GO:0008519]	GO:0008519; GO:0016021
A0A1Z5JJI4	Ammonium transporter	FisN_8Hh012	453	SUBCELLULAR LOCATION: Cell membrane {ECO:0000256|RuleBase:RU362002}; Multi-pass membrane protein {ECO:0000256|RuleBase:RU362002}. Membrane {ECO:0000256|ARBA:ARBA00004141}; Multi-pass membrane protein {ECO:0000256|ARBA:ARBA00004141}.		integral component of membrane [GO:0016021]; ammonium transmembrane transporter activity [GO:0008519]	GO:0008519; GO:0016021
A0A1Z5JY56	Ammonium transporter	FisN_10Hh095	528	SUBCELLULAR LOCATION: Cell membrane {ECO:0000256|RuleBase:RU362002}; Multi-pass membrane protein {ECO:0000256|RuleBase:RU362002}. Membrane {ECO:0000256|ARBA:ARBA00004141}; Multi-pass membrane protein {ECO:0000256|ARBA:ARBA00004141}.		integral component of membrane [GO:0016021]; ammonium transmembrane transporter activity [GO:0008519]	GO:0008519; GO:0016021
A0A1Z5JD37	Ammonium transporter	FisN_8Lh002	499	SUBCELLULAR LOCATION: Cell membrane {ECO:0000256|RuleBase:RU362002}; Multi-pass membrane protein {ECO:0000256|RuleBase:RU362002}. Membrane {ECO:0000256|ARBA:ARBA00004141}; Multi-pass membrane protein {ECO:0000256|ARBA:ARBA00004141}.		integral component of membrane [GO:0016021]; ammonium transmembrane transporter activity [GO:0008519]	GO:0008519; GO:0016021
A0A1Z5JK37	Ammonium transporter	FisN_8Hh003	499	SUBCELLULAR LOCATION: Cell membrane {ECO:0000256|RuleBase:RU362002}; Multi-pass membrane protein {ECO:0000256|RuleBase:RU362002}. Membrane {ECO:0000256|ARBA:ARBA00004141}; Multi-pass membrane protein {ECO:0000256|ARBA:ARBA00004141}.		integral component of membrane [GO:0016021]; ammonium transmembrane transporter activity [GO:0008519]	GO:0008519; GO:0016021
A0A1Z5JDA1	Ammonium transporter	FisN_8Lh012	453	SUBCELLULAR LOCATION: Cell membrane {ECO:0000256|RuleBase:RU362002}; Multi-pass membrane protein {ECO:0000256|RuleBase:RU362002}. Membrane {ECO:0000256|ARBA:ARBA00004141}; Multi-pass membrane protein {ECO:0000256|ARBA:ARBA00004141}.		integral component of membrane [GO:0016021]; ammonium transmembrane transporter activity [GO:0008519]	GO:0008519; GO:0016021
A0A1Z5JTA4	Ammonium transporter	FisN_5Hh468	531	SUBCELLULAR LOCATION: Cell membrane {ECO:0000256|RuleBase:RU362002}; Multi-pass membrane protein {ECO:0000256|RuleBase:RU362002}. Membrane {ECO:0000256|ARBA:ARBA00004141}; Multi-pass membrane protein {ECO:0000256|ARBA:ARBA00004141}.		integral component of membrane [GO:0016021]; ammonium transmembrane transporter activity [GO:0008519]	GO:0008519; GO:0016021
A0A1Z5JT95	Ammonium transporter	FisN_10Lh095	528	SUBCELLULAR LOCATION: Cell membrane {ECO:0000256|RuleBase:RU362002}; Multi-pass membrane protein {ECO:0000256|RuleBase:RU362002}. Membrane {ECO:0000256|ARBA:ARBA00004141}; Multi-pass membrane protein {ECO:0000256|ARBA:ARBA00004141}.		integral component of membrane [GO:0016021]; ammonium transmembrane transporter activity [GO:0008519]	GO:0008519; GO:0016021
A0A1Z5KH72	Ammonium transporter	FisN_5Lh468	531	SUBCELLULAR LOCATION: Cell membrane {ECO:0000256|RuleBase:RU362002}; Multi-pass membrane protein {ECO:0000256|RuleBase:RU362002}. Membrane {ECO:0000256|ARBA:ARBA00004141}; Multi-pass membrane protein {ECO:0000256|ARBA:ARBA00004141}.		integral component of membrane [GO:0016021]; ammonium transmembrane transporter activity [GO:0008519]	GO:0008519; GO:0016021
A0A1Z5K1L3	AMP deaminase (EC 3.5.4.6)	FisN_17Lh120	729		3.5.4.6	AMP deaminase activity [GO:0003876]; IMP salvage [GO:0032264]	GO:0003876; GO:0032264
A0A1Z5JGR1	AMP deaminase (EC 3.5.4.6)	FisN_17Hh120	715		3.5.4.6	AMP deaminase activity [GO:0003876]; IMP salvage [GO:0032264]	GO:0003876; GO:0032264
A0A1Z5KL98	AMP-binding domain-containing protein	FisN_9Lh201	268
A0A1Z5JAT8	AMP-binding domain-containing protein	FisN_9Hh201	268
A0A1Z5KT37	AMP-binding domain-containing protein	FisN_16Hh085	728			lipid biosynthetic process [GO:0008610]	GO:0008610
A0A1Z5KJE2	AMP-binding domain-containing protein	FisN_16Lh085	666			lipid biosynthetic process [GO:0008610]	GO:0008610
A0A1Z5KJZ9	AMP-binding domain-containing protein	FisN_2Hh426	562
A0A1Z5JQ06	AMP-binding domain-containing protein	FisN_2Lh426	562
A0A1Z5JUG0	Amyotrophic lateral sclerosis 2 protein	FisN_10Lh371	381
A0A1Z5JKD9	ANAPC4_WD40 domain-containing protein	FisN_11Hh097	438			integral component of membrane [GO:0016021]	GO:0016021
A0A1Z5J7X1	ANAPC4_WD40 domain-containing protein	FisN_11Lh097	435			integral component of membrane [GO:0016021]	GO:0016021
A0A1Z5KQ25	Anaphase-promoting complex subunit 1	FisN_4Hh385	1699			anaphase-promoting complex [GO:0005680]; integral component of membrane [GO:0016021]; cell cycle [GO:0007049]; cell division [GO:0051301]	GO:0005680; GO:0007049; GO:0016021; GO:0051301
A0A1Z5JZG1	Anaphase-promoting complex subunit 1	FisN_4Lh385	1697			anaphase-promoting complex [GO:0005680]; cell cycle [GO:0007049]; cell division [GO:0051301]	GO:0005680; GO:0007049; GO:0051301
A0A1Z5JVW5	Anaphase-promoting complex subunit 10	FisN_18Hh169	289			anaphase-promoting complex [GO:0005680]; anaphase-promoting complex-dependent catabolic process [GO:0031145]; cell cycle [GO:0007049]; cell division [GO:0051301]	GO:0005680; GO:0007049; GO:0031145; GO:0051301
A0A1Z5JU08	Anaphase-promoting complex subunit 10	FisN_18Lh169	292			anaphase-promoting complex [GO:0005680]; anaphase-promoting complex-dependent catabolic process [GO:0031145]; cell cycle [GO:0007049]; cell division [GO:0051301]	GO:0005680; GO:0007049; GO:0031145; GO:0051301
A0A1Z5KER7	Anaphase-promoting complex subunit 2	FisN_4Hh307	629			ubiquitin protein ligase binding [GO:0031625]; cell cycle [GO:0007049]; cell division [GO:0051301]; ubiquitin-dependent protein catabolic process [GO:0006511]	GO:0006511; GO:0007049; GO:0031625; GO:0051301
A0A1Z5KD42	Anaphase-promoting complex subunit 2	FisN_4Lh307	659			ubiquitin protein ligase binding [GO:0031625]; cell cycle [GO:0007049]; cell division [GO:0051301]; ubiquitin-dependent protein catabolic process [GO:0006511]	GO:0006511; GO:0007049; GO:0031625; GO:0051301
A0A1Z5K6F8	Anaphase-promoting complex subunit 3	FisN_31Lh040	647
A0A1Z5JA05	Anaphase-promoting complex subunit 3	FisN_31Hh040	630
A0A1Z5J969	Anaphase-promoting complex subunit 4	FisN_40Lh004	831			anaphase-promoting complex [GO:0005680]; anaphase-promoting complex-dependent catabolic process [GO:0031145]; cell cycle [GO:0007049]; cell division [GO:0051301]; regulation of mitotic metaphase/anaphase transition [GO:0030071]	GO:0005680; GO:0007049; GO:0030071; GO:0031145; GO:0051301
A0A1Z5K6Y0	Anaphase-promoting complex subunit 4	FisN_40Hh004	806			anaphase-promoting complex [GO:0005680]; anaphase-promoting complex-dependent catabolic process [GO:0031145]; cell cycle [GO:0007049]; cell division [GO:0051301]; regulation of mitotic metaphase/anaphase transition [GO:0030071]	GO:0005680; GO:0007049; GO:0030071; GO:0031145; GO:0051301
A0A1Z5KTE3	Anaphase-promoting complex subunit 5 (Cyclosome subunit 5)	FisN_16Hh112	679	SUBCELLULAR LOCATION: Cytoplasm, cytoskeleton, spindle {ECO:0000256|ARBA:ARBA00004186}.		anaphase-promoting complex [GO:0005680]; spindle [GO:0005819]; cell cycle [GO:0007049]; cell division [GO:0051301]; protein ubiquitination [GO:0016567]	GO:0005680; GO:0005819; GO:0007049; GO:0016567; GO:0051301
A0A1Z5KJR4	Anaphase-promoting complex subunit 5 (Cyclosome subunit 5)	FisN_16Lh112	683	SUBCELLULAR LOCATION: Cytoplasm, cytoskeleton, spindle {ECO:0000256|ARBA:ARBA00004186}.		anaphase-promoting complex [GO:0005680]; spindle [GO:0005819]; cell cycle [GO:0007049]; cell division [GO:0051301]; protein ubiquitination [GO:0016567]	GO:0005680; GO:0005819; GO:0007049; GO:0016567; GO:0051301
A0A1Z5J8H5	Anaphase-promoting complex subunit 6	FisN_3Lh484	805
A0A1Z5K7R2	Anaphase-promoting complex subunit 6	FisN_3Hh484	805
A0A1Z5KS98	Anaphase-promoting complex subunit 7	FisN_28Lh029	407			glutathione oxidoreductase activity [GO:0097573]; glutathione metabolic process [GO:0006749]	GO:0006749; GO:0097573
A0A1Z5KBY9	Anaphase-promoting complex subunit 7	FisN_12Hh335	549
A0A1Z5KGW0	Anaphase-promoting complex subunit 7	FisN_28Hh029	413			glutathione oxidoreductase activity [GO:0097573]; glutathione metabolic process [GO:0006749]	GO:0006749; GO:0097573
A0A1Z5JLV0	Anaphase-promoting complex subunit 7	FisN_12Lh335	549
A0A1Z5KPK8	Anaphase-promoting complex subunit 8	FisN_32Lh036	638			anaphase-promoting complex [GO:0005680]; cell cycle [GO:0007049]; cell division [GO:0051301]; regulation of mitotic metaphase/anaphase transition [GO:0030071]	GO:0005680; GO:0007049; GO:0030071; GO:0051301
A0A1Z5K324	Anaphase-promoting complex subunit 8	FisN_32Hh036	638			anaphase-promoting complex [GO:0005680]; cell cycle [GO:0007049]; cell division [GO:0051301]; regulation of mitotic metaphase/anaphase transition [GO:0030071]	GO:0005680; GO:0007049; GO:0030071; GO:0051301
A0A1Z5JTF5	Ankyrin	FisN_5Hu528	881
A0A1Z5KT99	Ankyrin repeat and BTB/POZ domain-containing protein 2	FisN_28Lh039	638
A0A1Z5KGW9	Ankyrin repeat and BTB/POZ domain-containing protein 2	FisN_28Hh039	642
A0A1Z5K6U7	Ankyrin repeat-rich membrane spanning protein	FisN_29Hh096	412
A0A1Z5JM01	Ankyrin repeat-rich membrane spanning protein	FisN_29Lh096	412
A0A1Z5KF16	Ankyrin_rpt-contain_dom domain-containing protein	FisN_2Lh184	257
A0A1Z5JBT5	Ankyrin_rpt-contain_dom domain-containing protein	FisN_22Lu174	271
A0A1Z5JM04	Ankyrin_rpt-contain_dom domain-containing protein	FisN_29Lh014	309
A0A1Z5K684	Ankyrin_rpt-contain_dom domain-containing protein	FisN_10Hh037	429
A0A1Z5JV95	Ankyrin_rpt-contain_dom domain-containing protein	FisN_18Hh186	278
A0A1Z5KCQ5	Ankyrin_rpt-contain_dom domain-containing protein	FisN_20Hh143	277
A0A1Z5K8B8	Ankyrin_rpt-contain_dom domain-containing protein	FisN_14Hh106	490			double-stranded DNA binding [GO:0003690]; regulation of transcription, DNA-templated [GO:0006355]	GO:0003690; GO:0006355
A0A1Z5JXJ2	Ankyrin_rpt-contain_dom domain-containing protein	FisN_2Lh125	509
A0A1Z5K999	Ankyrin_rpt-contain_dom domain-containing protein	FisN_4Hh156	193
A0A1Z5JAC2	Ankyrin_rpt-contain_dom domain-containing protein	FisN_2Lh467	735
A0A1Z5JGS4	Ankyrin_rpt-contain_dom domain-containing protein	FisN_17Hh135	433
A0A1Z5JTS4	Ankyrin_rpt-contain_dom domain-containing protein	FisN_10Lh017	487
A0A1Z5K2T9	Ankyrin_rpt-contain_dom domain-containing protein	FisN_22Hh052	406
A0A1Z5K4Z5	Ankyrin_rpt-contain_dom domain-containing protein	FisN_23Lh180	459
A0A1Z5JM34	Ankyrin_rpt-contain_dom domain-containing protein	FisN_29Lu060	260
A0A1Z5JTC4	Ankyrin_rpt-contain_dom domain-containing protein	FisN_10Lh037	429
A0A1Z5K5E4	Ankyrin_rpt-contain_dom domain-containing protein	FisN_10Hh017	442
A0A1Z5KJG2	Ankyrin_rpt-contain_dom domain-containing protein	FisN_37Hh010	321
A0A1Z5JD39	Ankyrin_rpt-contain_dom domain-containing protein	FisN_20Lh077	558
A0A1Z5KJM9	Ankyrin_rpt-contain_dom domain-containing protein	FisN_23Lh028	165
A0A1Z5K7Z8	Ankyrin_rpt-contain_dom domain-containing protein	FisN_19Lh310	452
A0A1Z5KPQ8	Ankyrin_rpt-contain_dom domain-containing protein	FisN_2Hh087	311
A0A1Z5K5G6	Ankyrin_rpt-contain_dom domain-containing protein	FisN_10Hh035	419
A0A1Z5K905	Ankyrin_rpt-contain_dom domain-containing protein	FisN_17Lh135	437
A0A1Z5K0N7	Ankyrin_rpt-contain_dom domain-containing protein	FisN_19Hh317	375
A0A1Z5JT36	Ankyrin_rpt-contain_dom domain-containing protein	FisN_10Lh035	419
A0A1Z5JZA7	Ankyrin_rpt-contain_dom domain-containing protein	FisN_4Lh156	164
A0A1Z5KK52	Ankyrin_rpt-contain_dom domain-containing protein	FisN_16Lh146	338
A0A1Z5K087	Ankyrin_rpt-contain_dom domain-containing protein	FisN_19Hh310	495
A0A1Z5JG82	Ankyrin_rpt-contain_dom domain-containing protein	FisN_2Hh479	372
A0A1Z5K7M4	Ankyrin_rpt-contain_dom domain-containing protein	FisN_19Lh317	385
A0A1Z5KFA2	Ankyrin_rpt-contain_dom domain-containing protein	FisN_4Hu309	367
A0A1Z5JK81	Ankyrin_rpt-contain_dom domain-containing protein	FisN_20Hh186	187
A0A1Z5KMM8	Ankyrin_rpt-contain_dom domain-containing protein	FisN_13Hh365	340
A0A1Z5JDR2	Ankyrin_rpt-contain_dom domain-containing protein	FisN_8Lh005	473
A0A1Z5K557	Ankyrin_rpt-contain_dom domain-containing protein	FisN_28Lh067	351
A0A1Z5KP56	Ankyrin_rpt-contain_dom domain-containing protein	FisN_2Hh125	506
A0A1Z5JTS8	Ankyrin_rpt-contain_dom domain-containing protein	FisN_10Lh036	423
A0A1Z5KP25	Ankyrin_rpt-contain_dom domain-containing protein	FisN_2Hu102	251
A0A1Z5JDK3	Ankyrin_rpt-contain_dom domain-containing protein	FisN_8Lh188	347
A0A1Z5JBP7	Ankyrin_rpt-contain_dom domain-containing protein	FisN_22Lh052	407
A0A1Z5JYR9	Ankyrin_rpt-contain_dom domain-containing protein	FisN_8Hh188	341
A0A1Z5KRD4	Ankyrin_rpt-contain_dom domain-containing protein	FisN_20Lh186	187
A0A1Z5JFT0	Ankyrin_rpt-contain_dom domain-containing protein	FisN_15Hh231	938
A0A1Z5JHB2	Ankyrin_rpt-contain_dom domain-containing protein	FisN_8Lh407	513
A0A1Z5J615	Ankyrin_rpt-contain_dom domain-containing protein	FisN_6Lh191	624
A0A1Z5JQM4	Ankyrin_rpt-contain_dom domain-containing protein	FisN_3Hh357	548
A0A1Z5JBM5	Ankyrin_rpt-contain_dom domain-containing protein	FisN_15Lh231	936
A0A1Z5J9C2	Ankyrin_rpt-contain_dom domain-containing protein	FisN_14Lh106	443			double-stranded DNA binding [GO:0003690]; regulation of transcription, DNA-templated [GO:0006355]	GO:0003690; GO:0006355
A0A1Z5KRN6	Ankyrin_rpt-contain_dom domain-containing protein	FisN_20Lh143	281
A0A1Z5KM35	Ankyrin_rpt-contain_dom domain-containing protein	FisN_13Lh365	346
A0A1Z5JN03	Ankyrin_rpt-contain_dom domain-containing protein	FisN_8Hh407	512
A0A1Z5K5E2	Ankyrin_rpt-contain_dom domain-containing protein	FisN_10Hh036	423
A0A1Z5KEJ8	Ankyrin_rpt-contain_dom domain-containing protein	FisN_4Hu308	378
A0A1Z5JVX6	Ankyrin_rpt-contain_dom domain-containing protein	FisN_18Hh195	471
A0A1Z5K0S3	Ankyrin_rpt-contain_dom domain-containing protein	FisN_19Hh320	372
A0A1Z5JR70	Ankyrin_rpt-contain_dom domain-containing protein	FisN_7Lh246	438
A0A1Z5K5Z9	Ankyrin_rpt-contain_dom domain-containing protein	FisN_29Hh014	303
A0A1Z5KS56	Ankyrin_rpt-contain_dom domain-containing protein	FisN_7Hh246	438
A0A1Z5JIZ6	Ankyrin_rpt-contain_dom domain-containing protein	FisN_5Lh098	453
A0A1Z5J771	Ankyrin_rpt-contain_dom domain-containing protein	FisN_11Lh178	411
A0A1Z5JNK5	Ankyrin_rpt-contain_dom domain-containing protein	FisN_3Hh086	336			endoplasmic reticulum [GO:0005783]; integral component of membrane [GO:0016021]; protein targeting to ER [GO:0045047]	GO:0005783; GO:0016021; GO:0045047
A0A1Z5JHB0	Ankyrin_rpt-contain_dom domain-containing protein	FisN_8Lh408	160
A0A1Z5KSW6	Ankyrin_rpt-contain_dom domain-containing protein	FisN_16Hh146	288
A0A1Z5K5A5	Ankyrin_rpt-contain_dom domain-containing protein	FisN_10Hu032	426
A0A1Z5J8R0	Ankyrin_rpt-contain_dom domain-containing protein	FisN_3Lh357	586
A0A1Z5KH89	Ankyrin_rpt-contain_dom domain-containing protein	FisN_28Hh067	351
A0A1Z5JK29	Ankyrin_rpt-contain_dom domain-containing protein	FisN_11Hh178	465
A0A1Z5JWP7	Ankyrin_rpt-contain_dom domain-containing protein	FisN_2Lh087	311
A0A1Z5K7K5	Ankyrin_rpt-contain_dom domain-containing protein	FisN_19Lh320	282
A0A1Z5JGU0	Ankyrin_rpt-contain_dom domain-containing protein	FisN_2Hh471	658
A0A1Z5JYZ3	Ankyrin_rpt-contain_dom domain-containing protein	FisN_3Lh081	433
A0A1Z5JB02	Ankyrin_rpt-contain_dom domain-containing protein	FisN_2Lh471	480
A0A1Z5JU30	Ankyrin_rpt-contain_dom domain-containing protein	FisN_18Lh195	470
A0A1Z5JMR9	Ankyrin_rpt-contain_dom domain-containing protein	FisN_8Hh408	160
A0A1Z5JFT8	Ankyrin_rpt-contain_dom domain-containing protein	FisN_15Hh265	1020
A0A1Z5JJQ5	Ankyrin_rpt-contain_dom domain-containing protein	FisN_8Hh005	537
A0A1Z5JPH3	Ankyrin_rpt-contain_dom domain-containing protein	FisN_3Lh170	697
A0A1Z5KMF6	Ankyrin_rpt-contain_dom domain-containing protein	FisN_23Hh028	165
A0A1Z5JP65	Ankyrin_rpt-contain_dom domain-containing protein	FisN_3Hh170	695
A0A1Z5JYQ8	Ankyrin_rpt-contain_dom domain-containing protein	FisN_3Lh086	336			endoplasmic reticulum [GO:0005783]; integral component of membrane [GO:0016021]; protein targeting to ER [GO:0045047]	GO:0005783; GO:0016021; GO:0045047
A0A1Z5JG42	Ankyrin_rpt-contain_dom domain-containing protein	FisN_2Hh467	735
A0A1Z5JUD1	Ankyrin_rpt-contain_dom domain-containing protein	FisN_18Lh186	334
A0A1Z5JTP0	Ankyrin_rpt-contain_dom domain-containing protein	FisN_5Hu036	253
A0A1Z5JNL4	Ankyrin_rpt-contain_dom domain-containing protein	FisN_3Hh081	450
A0A1Z5KEW4	Ankyrin_rpt-contain_dom domain-containing protein	FisN_6Hh191	624
A0A1Z5JP60	Ankyrin_rpt-contain_dom domain-containing protein	FisN_3Hu093	404
A0A1Z5KJ52	Annexin	FisN_16Lh169	329			calcium ion binding [GO:0005509]; calcium-dependent phospholipid binding [GO:0005544]	GO:0005509; GO:0005544
A0A1Z5KTP2	Annexin	FisN_16Hh169	329			calcium ion binding [GO:0005509]; calcium-dependent phospholipid binding [GO:0005544]	GO:0005509; GO:0005544
A0A1Z5JVF7	Annexin	FisN_25Hh008	329			calcium ion binding [GO:0005509]; calcium-dependent phospholipid binding [GO:0005544]	GO:0005509; GO:0005544
A0A1Z5JL97	Annexin	FisN_25Lh008	329			calcium ion binding [GO:0005509]; calcium-dependent phospholipid binding [GO:0005544]	GO:0005509; GO:0005544
A0A1Z5J6K5	Anthranilate phosphoribosyltransferase (EC 2.4.2.18)	FisN_38Lh001	381		2.4.2.18	anthranilate phosphoribosyltransferase activity [GO:0004048]; tryptophan biosynthetic process [GO:0000162]	GO:0000162; GO:0004048
A0A1Z5KQX1	Anthranilate phosphoribosyltransferase (EC 2.4.2.18)	FisN_38Hh001	381		2.4.2.18	anthranilate phosphoribosyltransferase activity [GO:0004048]; tryptophan biosynthetic process [GO:0000162]	GO:0000162; GO:0004048
A0A1Z5JW94	Antiviral helicase SKI2	FisN_23Hh200	1377			ATP binding [GO:0005524]; hydrolase activity [GO:0016787]; RNA binding [GO:0003723]; RNA helicase activity [GO:0003724]; RNA catabolic process [GO:0006401]	GO:0003723; GO:0003724; GO:0005524; GO:0006401; GO:0016787
A0A1Z5JSB3	Antiviral helicase SKI2	FisN_23Lh200	1375			ATP binding [GO:0005524]; hydrolase activity [GO:0016787]; RNA binding [GO:0003723]; RNA helicase activity [GO:0003724]; RNA catabolic process [GO:0006401]	GO:0003723; GO:0003724; GO:0005524; GO:0006401; GO:0016787
A0A1Z5JM94	AP complex subunit beta	FisN_12Lh268	809			clathrin adaptor complex [GO:0030131]; clathrin binding [GO:0030276]; intracellular protein transport [GO:0006886]; vesicle-mediated transport [GO:0016192]	GO:0006886; GO:0016192; GO:0030131; GO:0030276
A0A1Z5KC66	AP complex subunit beta	FisN_12Hh268	809			clathrin adaptor complex [GO:0030131]; clathrin binding [GO:0030276]; intracellular protein transport [GO:0006886]; vesicle-mediated transport [GO:0016192]	GO:0006886; GO:0016192; GO:0030131; GO:0030276
A0A1Z5KH10	AP complex subunit sigma	FisN_5Lh494	180			AP-3 adaptor complex [GO:0030123]; Golgi to vacuole transport [GO:0006896]; intracellular protein transport [GO:0006886]	GO:0006886; GO:0006896; GO:0030123
A0A1Z5JTJ4	AP complex subunit sigma	FisN_5Hh494	180			AP-3 adaptor complex [GO:0030123]; Golgi to vacuole transport [GO:0006896]; intracellular protein transport [GO:0006886]	GO:0006886; GO:0006896; GO:0030123
A0A1Z5K701	AP complex subunit sigma	FisN_6Hh252 FisN_6Lh252	160			membrane [GO:0016020]; intracellular protein transport [GO:0006886]	GO:0006886; GO:0016020
A0A1Z5K077	AP complex subunit sigma	FisN_19Hh030 FisN_19Lh030	151	SUBCELLULAR LOCATION: Cell membrane {ECO:0000256|ARBA:ARBA00004236}. Membrane, coated pit {ECO:0000256|ARBA:ARBA00004277}; Peripheral membrane protein {ECO:0000256|ARBA:ARBA00004277}; Cytoplasmic side {ECO:0000256|ARBA:ARBA00004277}.		AP-2 adaptor complex [GO:0030122]; clathrin adaptor activity [GO:0035615]; clathrin-dependent endocytosis [GO:0072583]; intracellular protein transport [GO:0006886]	GO:0006886; GO:0030122; GO:0035615; GO:0072583
A0A1Z5K8E7	AP endonuclease 2 (EC 4.2.99.18)	FisN_14Hh126	560		4.2.99.18	class I DNA-(apurinic or apyrimidinic site) endonuclease activity [GO:0140078]; DNA binding [GO:0003677]; endonuclease activity [GO:0004519]; DNA repair [GO:0006281]	GO:0003677; GO:0004519; GO:0006281; GO:0140078
A0A1Z5K9X8	AP-1 complex subunit beta-1	FisN_15Hh030	868			clathrin adaptor complex [GO:0030131]; intracellular protein transport [GO:0006886]; vesicle-mediated transport [GO:0016192]	GO:0006886; GO:0016192; GO:0030131
A0A1Z5KH60	AP-1 complex subunit beta-1	FisN_15Lh030	867			clathrin adaptor complex [GO:0030131]; intracellular protein transport [GO:0006886]; vesicle-mediated transport [GO:0016192]	GO:0006886; GO:0016192; GO:0030131
A0A1Z5KFL4	AP-1 complex subunit gamma	FisN_10Lh320	846			AP-1 adaptor complex [GO:0030121]; intracellular protein transport [GO:0006886]; vesicle-mediated transport [GO:0016192]	GO:0006886; GO:0016192; GO:0030121
A0A1Z5K4T6	AP-1 complex subunit gamma-1	FisN_10Hh320	782			membrane coat [GO:0030117]; intracellular protein transport [GO:0006886]; vesicle-mediated transport [GO:0016192]	GO:0006886; GO:0016192; GO:0030117
A0A1Z5J9I8	AP-1 complex subunit mu	FisN_14Lh183	365			clathrin adaptor complex [GO:0030131]; intracellular protein transport [GO:0006886]; vesicle-mediated transport [GO:0016192]	GO:0006886; GO:0016192; GO:0030131
A0A1Z5K9D6	AP-1 complex subunit mu	FisN_14Hh183	448			clathrin adaptor complex [GO:0030131]; intracellular protein transport [GO:0006886]; vesicle-mediated transport [GO:0016192]	GO:0006886; GO:0016192; GO:0030131
A0A1Z5JSQ0	AP-1 complex subunit sigma 1/2	FisN_5Hu283	207			protein transport [GO:0015031]	GO:0015031
A0A1Z5K119	AP-2 complex subunit alpha	FisN_1Lh541	1036	SUBCELLULAR LOCATION: Membrane, coated pit {ECO:0000256|PIRNR:PIRNR037091}.		AP-2 adaptor complex [GO:0030122]; clathrin adaptor activity [GO:0035615]; clathrin-dependent endocytosis [GO:0072583]; intracellular protein transport [GO:0006886]	GO:0006886; GO:0030122; GO:0035615; GO:0072583
A0A1Z5JKP0	AP-2 complex subunit alpha	FisN_1Hh541	946	SUBCELLULAR LOCATION: Membrane, coated pit {ECO:0000256|PIRNR:PIRNR037091}.		AP-2 adaptor complex [GO:0030122]; clathrin adaptor activity [GO:0035615]; clathrin-dependent endocytosis [GO:0072583]; intracellular protein transport [GO:0006886]	GO:0006886; GO:0030122; GO:0035615; GO:0072583
A0A1Z5KAC1	AP-2 complex subunit mu-1	FisN_21Hh111 FisN_21Lh111	411	SUBCELLULAR LOCATION: Cell membrane {ECO:0000256|ARBA:ARBA00004236}. Membrane, coated pit {ECO:0000256|ARBA:ARBA00004277}; Peripheral membrane protein {ECO:0000256|ARBA:ARBA00004277}; Cytoplasmic side {ECO:0000256|ARBA:ARBA00004277}.		clathrin adaptor complex [GO:0030131]; clathrin-coated pit [GO:0005905]; endocytosis [GO:0006897]; intracellular protein transport [GO:0006886]	GO:0005905; GO:0006886; GO:0006897; GO:0030131
A0A1Z5JIA2	AP-3 complex subunit beta	FisN_30Lh018	1288			AP-3 adaptor complex [GO:0030123]; intracellular protein transport [GO:0006886]; vesicle-mediated transport [GO:0016192]	GO:0006886; GO:0016192; GO:0030123
A0A1Z5K6H3	AP-3 complex subunit beta	FisN_30Hh018	1286			AP-3 adaptor complex [GO:0030123]; intracellular protein transport [GO:0006886]; vesicle-mediated transport [GO:0016192]	GO:0006886; GO:0016192; GO:0030123
A0A1Z5JET9	AP-3 complex subunit delta	FisN_24Hh101	1236			AP-3 adaptor complex [GO:0030123]; intracellular protein transport [GO:0006886]; vesicle-mediated transport [GO:0016192]	GO:0006886; GO:0016192; GO:0030123
A0A1Z5K971	AP-3 complex subunit delta	FisN_24Lh101	1236			AP-3 adaptor complex [GO:0030123]; intracellular protein transport [GO:0006886]; vesicle-mediated transport [GO:0016192]	GO:0006886; GO:0016192; GO:0030123
A0A1Z5KBS7	AP-3 complex subunit mu	FisN_12Hh176	459			clathrin adaptor complex [GO:0030131]; intracellular protein transport [GO:0006886]; vesicle-mediated transport [GO:0016192]	GO:0006886; GO:0016192; GO:0030131
A0A1Z5JMW6	AP-3 complex subunit mu	FisN_12Lh176	459			clathrin adaptor complex [GO:0030131]; intracellular protein transport [GO:0006886]; vesicle-mediated transport [GO:0016192]	GO:0006886; GO:0016192; GO:0030131
A0A1Z5KRP0	AP-4 complex subunit epsilon-1	FisN_1Hh026	1020			membrane coat [GO:0030117]; intracellular protein transport [GO:0006886]; vesicle-mediated transport [GO:0016192]	GO:0006886; GO:0016192; GO:0030117
A0A1Z5JC70	AP-4 complex subunit epsilon-1	FisN_1Lh026	1014			membrane coat [GO:0030117]; intracellular protein transport [GO:0006886]; vesicle-mediated transport [GO:0016192]	GO:0006886; GO:0016192; GO:0030117
A0A1Z5K8Q9	AP-4 complex subunit mu-1	FisN_14Hh240	469			clathrin adaptor complex [GO:0030131]; intracellular protein transport [GO:0006886]; vesicle-mediated transport [GO:0016192]	GO:0006886; GO:0016192; GO:0030131
A0A1Z5J9P6	AP-4 complex subunit mu-1	FisN_14Lh240	509			clathrin adaptor complex [GO:0030131]; intracellular protein transport [GO:0006886]; vesicle-mediated transport [GO:0016192]	GO:0006886; GO:0016192; GO:0030131
A0A1Z5J5T9	AP2-associated kinase (EC 2.7.11.1)	FisN_17Lh016	579		2.7.11.1	ATP binding [GO:0005524]; protein serine kinase activity [GO:0106310]; protein threonine kinase activity [GO:0106311]	GO:0005524; GO:0106310; GO:0106311
A0A1Z5JH39	AP2-associated kinase (EC 2.7.11.1)	FisN_17Hh016	579		2.7.11.1	ATP binding [GO:0005524]; protein serine kinase activity [GO:0106310]; protein threonine kinase activity [GO:0106311]	GO:0005524; GO:0106310; GO:0106311
A0A1Z5KF85	AP2/ERF domain-containing protein	FisN_4Hh289	1331	SUBCELLULAR LOCATION: Nucleus {ECO:0000256|ARBA:ARBA00004123}.		nucleus [GO:0005634]; DNA binding [GO:0003677]; DNA-binding transcription factor activity [GO:0003700]	GO:0003677; GO:0003700; GO:0005634
A0A1Z5K0N6	AP2/ERF domain-containing protein	FisN_1Lu663	235	SUBCELLULAR LOCATION: Nucleus {ECO:0000256|ARBA:ARBA00004123}.		nucleus [GO:0005634]; DNA binding [GO:0003677]; DNA-binding transcription factor activity [GO:0003700]	GO:0003677; GO:0003700; GO:0005634
A0A1Z5K2Z4	AP2/ERF domain-containing protein	FisN_3Hu581	814	SUBCELLULAR LOCATION: Nucleus {ECO:0000256|ARBA:ARBA00004123}.		nucleus [GO:0005634]; DNA binding [GO:0003677]; DNA-binding transcription factor activity [GO:0003700]	GO:0003677; GO:0003700; GO:0005634
A0A1Z5JDP9	AP2/ERF domain-containing protein	FisN_1Hh048	537	SUBCELLULAR LOCATION: Nucleus {ECO:0000256|ARBA:ARBA00004123}.		nucleus [GO:0005634]; DNA binding [GO:0003677]; DNA-binding transcription factor activity [GO:0003700]	GO:0003677; GO:0003700; GO:0005634
A0A1Z5KD57	AP2/ERF domain-containing protein	FisN_4Lh289	1331	SUBCELLULAR LOCATION: Nucleus {ECO:0000256|ARBA:ARBA00004123}.		nucleus [GO:0005634]; DNA binding [GO:0003677]; DNA-binding transcription factor activity [GO:0003700]	GO:0003677; GO:0003700; GO:0005634
A0A1Z5JC93	AP2/ERF domain-containing protein	FisN_1Lh048	546	SUBCELLULAR LOCATION: Nucleus {ECO:0000256|ARBA:ARBA00004123}.		nucleus [GO:0005634]; DNA binding [GO:0003677]; DNA-binding transcription factor activity [GO:0003700]	GO:0003677; GO:0003700; GO:0005634
A0A1Z5KJS2	AP2/ERF domain-containing protein	FisN_16Lh127	789	SUBCELLULAR LOCATION: Nucleus {ECO:0000256|ARBA:ARBA00004123}.		nucleus [GO:0005634]; DNA binding [GO:0003677]; DNA-binding transcription factor activity [GO:0003700]	GO:0003677; GO:0003700; GO:0005634
A0A1Z5KTK5	AP2/ERF domain-containing protein	FisN_16Hh127	787	SUBCELLULAR LOCATION: Nucleus {ECO:0000256|ARBA:ARBA00004123}.		nucleus [GO:0005634]; DNA binding [GO:0003677]; DNA-binding transcription factor activity [GO:0003700]	GO:0003677; GO:0003700; GO:0005634
A0A1Z5KDF3	APG6 domain-containing protein	FisN_4Lh014	296			autophagy [GO:0006914]	GO:0006914
A0A1Z5KQI1	APG6 domain-containing protein	FisN_4Hh014	275			autophagy [GO:0006914]	GO:0006914
A0A1Z5KMF0	APH domain-containing protein	FisN_23Hh029	435
A0A1Z5KJL7	APH domain-containing protein	FisN_23Lh029	435
A0A1Z5K8S2	Apolipoprotein D and lipocalin family protein	FisN_14Hh176	190
A0A1Z5K9E8	Apolipoprotein D and lipocalin family protein	FisN_14Hh194	228
A0A1Z5J9K4	Apolipoprotein D and lipocalin family protein	FisN_14Lh194	228
A0A1Z5KIN0	Apolipoprotein D and lipocalin family protein	FisN_6Hh008	235
A0A1Z5JA22	Apolipoprotein D and lipocalin family protein	FisN_14Lh176	190
A0A1Z5JCM3	Apyrase (EC 3.6.1.5)	FisN_7Lh001	612		3.6.1.5	integral component of membrane [GO:0016021]; 8-oxo-dGTP phosphohydrolase activity [GO:0102490]; ATP binding [GO:0005524]; dATP phosphohydrolase activity [GO:0102485]; dCTP phosphohydrolase activity [GO:0102486]; dGTP phosphohydrolase activity [GO:0102491]; dTTP phosphohydrolase activity [GO:0102488]; dUTP phosphohydrolase activity [GO:0102487]; GTP phosphohydrolase activity [GO:0102489]	GO:0005524; GO:0016021; GO:0102485; GO:0102486; GO:0102487; GO:0102488; GO:0102489; GO:0102490; GO:0102491
A0A1Z5K3D6	Apyrase (EC 3.6.1.5)	FisN_7Hh001	612		3.6.1.5	8-oxo-dGTP phosphohydrolase activity [GO:0102490]; ATP binding [GO:0005524]; dATP phosphohydrolase activity [GO:0102485]; dCTP phosphohydrolase activity [GO:0102486]; dGTP phosphohydrolase activity [GO:0102491]; dTTP phosphohydrolase activity [GO:0102488]; dUTP phosphohydrolase activity [GO:0102487]; GTP phosphohydrolase activity [GO:0102489]	GO:0005524; GO:0102485; GO:0102486; GO:0102487; GO:0102488; GO:0102489; GO:0102490; GO:0102491
A0A1Z5KGJ7	Apyrase (EC 3.6.1.5)	FisN_5Lh327	630		3.6.1.5	integral component of membrane [GO:0016021]; 8-oxo-dGTP phosphohydrolase activity [GO:0102490]; ATP binding [GO:0005524]; dATP phosphohydrolase activity [GO:0102485]; dCTP phosphohydrolase activity [GO:0102486]; dGTP phosphohydrolase activity [GO:0102491]; dTTP phosphohydrolase activity [GO:0102488]; dUTP phosphohydrolase activity [GO:0102487]; GTP phosphohydrolase activity [GO:0102489]	GO:0005524; GO:0016021; GO:0102485; GO:0102486; GO:0102487; GO:0102488; GO:0102489; GO:0102490; GO:0102491
A0A1Z5K6R7	Aquaporin-1	FisN_16Hu049	286	SUBCELLULAR LOCATION: Membrane {ECO:0000256|ARBA:ARBA00004141}; Multi-pass membrane protein {ECO:0000256|ARBA:ARBA00004141}.		integral component of membrane [GO:0016021]; channel activity [GO:0015267]	GO:0015267; GO:0016021
A0A1Z5KR83	Aquaporin-1	FisN_35Lh001	328	SUBCELLULAR LOCATION: Membrane {ECO:0000256|ARBA:ARBA00004141}; Multi-pass membrane protein {ECO:0000256|ARBA:ARBA00004141}.		integral component of membrane [GO:0016021]; channel activity [GO:0015267]	GO:0015267; GO:0016021
A0A1Z5JQL3	Aquaporin-1	FisN_35Hh001	309	SUBCELLULAR LOCATION: Membrane {ECO:0000256|ARBA:ARBA00004141}; Multi-pass membrane protein {ECO:0000256|ARBA:ARBA00004141}.		integral component of membrane [GO:0016021]; channel activity [GO:0015267]	GO:0015267; GO:0016021
A0A1Z5J8H0	Arf-GAP domain and FG repeats-containing protein 1	FisN_3Lh451	734			GTPase activator activity [GO:0005096]	GO:0005096
A0A1Z5K7U6	Arf-GAP domain and FG repeats-containing protein 1	FisN_3Hh451	736			GTPase activator activity [GO:0005096]	GO:0005096
A0A1Z5KBN6	Arf-GAP domain-containing protein	FisN_12Hh280	198			GTPase activator activity [GO:0005096]	GO:0005096
A0A1Z5JNG1	Arf-GAP domain-containing protein	FisN_8Hh395	405			GTPase activator activity [GO:0005096]	GO:0005096
A0A1Z5JMS6	Arf-GAP domain-containing protein	FisN_8Lh395	409			GTPase activator activity [GO:0005096]	GO:0005096
A0A1Z5JM11	Arf-GAP domain-containing protein	FisN_12Lh280	196			GTPase activator activity [GO:0005096]	GO:0005096
A0A1Z5KGH3	Arf-GAP domain-containing protein	FisN_5Lh512	177			GTPase activator activity [GO:0005096]	GO:0005096
A0A1Z5JTC0	Arf-GAP domain-containing protein	FisN_5Hh512	177			GTPase activator activity [GO:0005096]	GO:0005096
A0A1Z5J8G7	Arf-GAP with coiled-coil, ANK repeat and PH domain-containing protein	FisN_3Lh495	851			GTPase activator activity [GO:0005096]; metal ion binding [GO:0046872]	GO:0005096; GO:0046872
A0A1Z5K5Y5	Arf-GAP with coiled-coil, ANK repeat and PH domain-containing protein	FisN_3Hh495	814			GTPase activator activity [GO:0005096]	GO:0005096
A0A1Z5JHU2	Arginase (EC 3.5.3.1)	FisN_3Lh132	366		3.5.3.1	arginase activity [GO:0004053]; metal ion binding [GO:0046872]; arginine metabolic process [GO:0006525]; urea cycle [GO:0000050]	GO:0000050; GO:0004053; GO:0006525; GO:0046872
A0A1Z5JNV9	Arginase (EC 3.5.3.1)	FisN_3Hh132	366		3.5.3.1	arginase activity [GO:0004053]; metal ion binding [GO:0046872]; arginine metabolic process [GO:0006525]; urea cycle [GO:0000050]	GO:0000050; GO:0004053; GO:0006525; GO:0046872
A0A1Z5KKQ8	Arginine biosynthesis bifunctional protein ArgJ, mitochondrial [Cleaved into: Arginine biosynthesis bifunctional protein ArgJ alpha chain; Arginine biosynthesis bifunctional protein ArgJ beta chain] [Includes: Glutamate N-acetyltransferase (GAT) (EC 2.3.1.35) (Ornithine acetyltransferase) (OATase) (Ornithine transacetylase); Amino-acid acetyltransferase (EC 2.3.1.1) (N-acetylglutamate synthase) (…	FisN_9Lh189	484	SUBCELLULAR LOCATION: Mitochondrion matrix {ECO:0000256|HAMAP-Rule:MF_03124}.	2.3.1.35; 2.3.1.1	mitochondrial matrix [GO:0005759]; acetyl-CoA:L-glutamate N-acetyltransferase activity [GO:0004042]; glutamate N-acetyltransferase activity [GO:0004358]; methione N-acyltransferase activity [GO:0103045]; arginine biosynthetic process [GO:0006526]	GO:0004042; GO:0004358; GO:0005759; GO:0006526; GO:0103045
A0A1Z5JBA2	Arginine biosynthesis bifunctional protein ArgJ, mitochondrial [Cleaved into: Arginine biosynthesis bifunctional protein ArgJ alpha chain; Arginine biosynthesis bifunctional protein ArgJ beta chain] [Includes: Glutamate N-acetyltransferase (GAT) (EC 2.3.1.35) (Ornithine acetyltransferase) (OATase) (Ornithine transacetylase); Amino-acid acetyltransferase (EC 2.3.1.1) (N-acetylglutamate synthase) (…	FisN_9Hh189	484	SUBCELLULAR LOCATION: Mitochondrion matrix {ECO:0000256|HAMAP-Rule:MF_03124}.	2.3.1.35; 2.3.1.1	mitochondrial matrix [GO:0005759]; acetyl-CoA:L-glutamate N-acetyltransferase activity [GO:0004042]; glutamate N-acetyltransferase activity [GO:0004358]; methione N-acyltransferase activity [GO:0103045]; arginine biosynthetic process [GO:0006526]	GO:0004042; GO:0004358; GO:0005759; GO:0006526; GO:0103045
A0A1Z5KGL5	Argininosuccinate lyase (EC 4.3.2.1)	FisN_5Lh324	467		4.3.2.1	argininosuccinate lyase activity [GO:0004056]; arginine biosynthetic process via ornithine [GO:0042450]	GO:0004056; GO:0042450
A0A1Z5JSU7	Argininosuccinate lyase (EC 4.3.2.1)	FisN_5Hh324	467		4.3.2.1	argininosuccinate lyase activity [GO:0004056]; arginine biosynthetic process via ornithine [GO:0042450]	GO:0004056; GO:0042450
A0A1Z5KKV8	Arginyl-tRNA synthetase (EC 6.1.1.19)	FisN_9Lh246	797		6.1.1.19	cytoplasm [GO:0005737]; arginine-tRNA ligase activity [GO:0004814]; ATP binding [GO:0005524]; arginyl-tRNA aminoacylation [GO:0006420]	GO:0004814; GO:0005524; GO:0005737; GO:0006420
A0A1Z5JAX2	Arginyl-tRNA synthetase (EC 6.1.1.19)	FisN_9Hh246	795		6.1.1.19	cytoplasm [GO:0005737]; arginine-tRNA ligase activity [GO:0004814]; ATP binding [GO:0005524]; arginyl-tRNA aminoacylation [GO:0006420]	GO:0004814; GO:0005524; GO:0005737; GO:0006420
A0A1Z5JVL7	Arginyl-tRNA synthetase (EC 6.1.1.19)	FisN_18Hh028	696		6.1.1.19	cytoplasm [GO:0005737]; arginine-tRNA ligase activity [GO:0004814]; ATP binding [GO:0005524]; arginyl-tRNA aminoacylation [GO:0006420]	GO:0004814; GO:0005524; GO:0005737; GO:0006420
A0A1Z5K1E1	Arginyl-tRNA synthetase (EC 6.1.1.19)	FisN_18Lh028	672		6.1.1.19	cytoplasm [GO:0005737]; arginine-tRNA ligase activity [GO:0004814]; ATP binding [GO:0005524]; arginyl-tRNA aminoacylation [GO:0006420]	GO:0004814; GO:0005524; GO:0005737; GO:0006420
A0A1Z5K148	Arginyl-tRNA---protein transferase (EC 2.3.2.8)	FisN_1Lu513	324		2.3.2.8	arginyltransferase activity [GO:0004057]	GO:0004057
A0A1Z5KCH4	Ariadne-1 (EC 2.3.2.27)	FisN_20Hh034	532		2.3.2.27	acyltransferase activity [GO:0016746]; metal ion binding [GO:0046872]; ubiquitin-protein transferase activity [GO:0004842]	GO:0004842; GO:0016746; GO:0046872
A0A1Z5JWP4	Ariadne-1 (EC 2.3.2.27)	FisN_20Lh034	534		2.3.2.27	acyltransferase activity [GO:0016746]; metal ion binding [GO:0046872]; ubiquitin-protein transferase activity [GO:0004842]	GO:0004842; GO:0016746; GO:0046872
A0A1Z5JNH2	Arogenate dehydrogenase (NADP+), plant (EC 1.3.1.78)	FisN_6Hh136	425		1.3.1.78	arogenate dehydrogenase (NADP+) activity [GO:0033730]; prephenate dehydrogenase (NAD+) activity [GO:0008977]; prephenate dehydrogenase (NADP+) activity [GO:0004665]; tyrosine biosynthetic process [GO:0006571]	GO:0004665; GO:0006571; GO:0008977; GO:0033730
A0A1Z5J658	Arogenate dehydrogenase (NADP+), plant (EC 1.3.1.78)	FisN_6Lh136	425		1.3.1.78	arogenate dehydrogenase (NADP+) activity [GO:0033730]; prephenate dehydrogenase (NAD+) activity [GO:0008977]; prephenate dehydrogenase (NADP+) activity [GO:0004665]; tyrosine biosynthetic process [GO:0006571]	GO:0004665; GO:0006571; GO:0008977; GO:0033730
A0A1Z5K1I4	Arogenate/prephenate dehydratase (EC 4.2.1.51) (EC 4.2.1.91)	FisN_1Lh549	731		4.2.1.51; 4.2.1.91	arogenate dehydratase activity [GO:0047769]; prephenate dehydratase activity [GO:0004664]; prephenate dehydrogenase (NAD+) activity [GO:0008977]; prephenate dehydrogenase (NADP+) activity [GO:0004665]; L-phenylalanine biosynthetic process [GO:0009094]; tyrosine biosynthetic process [GO:0006571]	GO:0004664; GO:0004665; GO:0006571; GO:0008977; GO:0009094; GO:0047769
A0A1Z5KR40	Arogenate/prephenate dehydratase (EC 4.2.1.51) (EC 4.2.1.91)	FisN_1Hh549	784		4.2.1.51; 4.2.1.91	arogenate dehydratase activity [GO:0047769]; prephenate dehydratase activity [GO:0004664]; prephenate dehydrogenase (NAD+) activity [GO:0008977]; prephenate dehydrogenase (NADP+) activity [GO:0004665]; L-phenylalanine biosynthetic process [GO:0009094]; tyrosine biosynthetic process [GO:0006571]	GO:0004664; GO:0004665; GO:0006571; GO:0008977; GO:0009094; GO:0047769
A0A1Z5K1W3	Arrestin_C domain-containing protein	FisN_17Lh090	556
A0A1Z5JGN3	Arrestin_C domain-containing protein	FisN_17Hh090	556
A0A1Z5JR21	Arrestin_C domain-containing protein	FisN_19Lh034	711
A0A1Z5JRS0	Arrestin_C domain-containing protein	FisN_19Lu044	324
A0A1Z5K992	Arsenite methyltransferase (EC 2.1.1.137)	FisN_4Hh207	411		2.1.1.137	arsenite methyltransferase activity [GO:0030791]; methylation [GO:0032259]	GO:0030791; GO:0032259
A0A1Z5JZE3	Arsenite methyltransferase (EC 2.1.1.137)	FisN_4Lh207	411		2.1.1.137	arsenite methyltransferase activity [GO:0030791]; methylation [GO:0032259]	GO:0030791; GO:0032259
A0A1Z5KIM4	Arylamine N-acetyltransferase (EC 2.3.1.5)	FisN_4Hh429	303		2.3.1.5	arylamine N-acetyltransferase activity [GO:0004060]	GO:0004060
A0A1Z5K2A8	Arylamine N-acetyltransferase (EC 2.3.1.5)	FisN_6Hh207	316		2.3.1.5	arylamine N-acetyltransferase activity [GO:0004060]	GO:0004060
A0A1Z5KDV3	Arylamine N-acetyltransferase (EC 2.3.1.5)	FisN_4Lh429	303		2.3.1.5	arylamine N-acetyltransferase activity [GO:0004060]	GO:0004060
A0A1Z5J661	Arylamine N-acetyltransferase (EC 2.3.1.5)	FisN_6Lh207	305		2.3.1.5	arylamine N-acetyltransferase activity [GO:0004060]	GO:0004060
A0A1Z5J8Q3	Arylsulfatase A (EC 3.1.6.8)	FisN_3Lh565	549		3.1.6.8	cerebroside-sulfatase activity [GO:0004098]	GO:0004098
A0A1Z5K2Y9	Arylsulfatase A (EC 3.1.6.8)	FisN_3Hh565	526		3.1.6.8	cerebroside-sulfatase activity [GO:0004098]	GO:0004098
A0A1Z5JFF6	Asp_Arg_Hydrox domain-containing protein	FisN_15Hh219	540			peptidyl-amino acid modification [GO:0018193]	GO:0018193
A0A1Z5K5E9	Asp_Arg_Hydrox domain-containing protein	FisN_1Lh156	486			peptidyl-amino acid modification [GO:0018193]	GO:0018193
A0A1Z5JDN5	Asp_Arg_Hydrox domain-containing protein	FisN_15Lh219	574			peptidyl-aspartic acid 3-dioxygenase activity [GO:0062101]; peptidyl-aspartic acid hydroxylation [GO:0042264]	GO:0042264; GO:0062101
A0A1Z5JMA3	Asp_Arg_Hydrox domain-containing protein	FisN_12Lh163	328			peptidyl-amino acid modification [GO:0018193]	GO:0018193
A0A1Z5KHM3	Asp_Arg_Hydrox domain-containing protein	FisN_17Lh228	311			integral component of membrane [GO:0016021]; peptidyl-amino acid modification [GO:0018193]	GO:0016021; GO:0018193
A0A1Z5JHN8	Asp_Arg_Hydrox domain-containing protein	FisN_17Hh228	311			integral component of membrane [GO:0016021]; peptidyl-amino acid modification [GO:0018193]	GO:0016021; GO:0018193
A0A1Z5JLA1	Asp_Arg_Hydrox domain-containing protein	FisN_25Lh046	374			peptidyl-amino acid modification [GO:0018193]	GO:0018193
A0A1Z5JE02	Asp_Arg_Hydrox domain-containing protein	FisN_1Hh156	486			peptidyl-amino acid modification [GO:0018193]	GO:0018193
A0A1Z5K9D4	Asp_Arg_Hydrox domain-containing protein	FisN_24Lh175	285			peptidyl-amino acid modification [GO:0018193]	GO:0018193
A0A1Z5KBH4	Asp_Arg_Hydrox domain-containing protein	FisN_12Hh163	332			peptidyl-amino acid modification [GO:0018193]	GO:0018193
A0A1Z5JVF8	Asp_Arg_Hydrox domain-containing protein	FisN_24Hh175	357			peptidyl-aspartic acid 3-dioxygenase activity [GO:0062101]; peptidyl-aspartic acid hydroxylation [GO:0042264]	GO:0042264; GO:0062101
A0A1Z5JWG1	Asp_Arg_Hydrox domain-containing protein	FisN_25Hh046	372			peptidyl-amino acid modification [GO:0018193]	GO:0018193
A0A1Z5JG02	Asparaginase (EC 3.5.1.1)	FisN_22Hu251	467		3.5.1.1	asparaginase activity [GO:0004067]; cellular amino acid metabolic process [GO:0006520]	GO:0004067; GO:0006520
A0A1Z5K0T5	Asparagine synthase (EC 6.3.5.4)	FisN_1Lh638	596		6.3.5.4	asparagine synthase (glutamine-hydrolyzing) activity [GO:0004066]; ATP binding [GO:0005524]; asparagine biosynthetic process [GO:0006529]; glutamine metabolic process [GO:0006541]	GO:0004066; GO:0005524; GO:0006529; GO:0006541
A0A1Z5KR43	Asparagine synthase (EC 6.3.5.4)	FisN_1Hh638	596		6.3.5.4	asparagine synthase (glutamine-hydrolyzing) activity [GO:0004066]; ATP binding [GO:0005524]; asparagine biosynthetic process [GO:0006529]; glutamine metabolic process [GO:0006541]	GO:0004066; GO:0005524; GO:0006529; GO:0006541
A0A1Z5K8A3	Asparagine--tRNA ligase (EC 6.1.1.22)	FisN_14Hh082	523	SUBCELLULAR LOCATION: Plastid, chloroplast {ECO:0000256|ARBA:ARBA00004229}.	6.1.1.22	chloroplast [GO:0009507]; asparagine-tRNA ligase activity [GO:0004816]; ATP binding [GO:0005524]; asparaginyl-tRNA aminoacylation [GO:0006421]	GO:0004816; GO:0005524; GO:0006421; GO:0009507
A0A1Z5KJR7	Asparagine--tRNA ligase (EC 6.1.1.22)	FisN_23Lh031	512	SUBCELLULAR LOCATION: Plastid, chloroplast {ECO:0000256|ARBA:ARBA00004229}.	6.1.1.22	chloroplast [GO:0009507]; integral component of membrane [GO:0016021]; asparagine-tRNA ligase activity [GO:0004816]; ATP binding [GO:0005524]; nucleic acid binding [GO:0003676]; asparaginyl-tRNA aminoacylation [GO:0006421]	GO:0003676; GO:0004816; GO:0005524; GO:0006421; GO:0009507; GO:0016021
A0A1Z5KNB3	Asparagine--tRNA ligase (EC 6.1.1.22)	FisN_23Hh031	536	SUBCELLULAR LOCATION: Plastid, chloroplast {ECO:0000256|ARBA:ARBA00004229}.	6.1.1.22	chloroplast [GO:0009507]; asparagine-tRNA ligase activity [GO:0004816]; ATP binding [GO:0005524]; nucleic acid binding [GO:0003676]; asparaginyl-tRNA aminoacylation [GO:0006421]	GO:0003676; GO:0004816; GO:0005524; GO:0006421; GO:0009507
A0A1Z5JRQ5	Aspartate aminotransferase (EC 2.6.1.1)	FisN_21Hh146	422		2.6.1.1	L-aspartate:2-oxoglutarate aminotransferase activity [GO:0004069]; pyridoxal phosphate binding [GO:0030170]; biosynthetic process [GO:0009058]; cellular amino acid metabolic process [GO:0006520]	GO:0004069; GO:0006520; GO:0009058; GO:0030170
A0A1Z5J9G0	Aspartate aminotransferase (EC 2.6.1.1)	FisN_21Lh146	422		2.6.1.1	L-aspartate:2-oxoglutarate aminotransferase activity [GO:0004069]; pyridoxal phosphate binding [GO:0030170]; biosynthetic process [GO:0009058]; cellular amino acid metabolic process [GO:0006520]	GO:0004069; GO:0006520; GO:0009058; GO:0030170
A0A1Z5KL50	Aspartate ammonia-lyase (EC 4.3.1.1)	FisN_9Lh362	539		4.3.1.1	aspartate ammonia-lyase activity [GO:0008797]; aspartate metabolic process [GO:0006531]; tricarboxylic acid cycle [GO:0006099]	GO:0006099; GO:0006531; GO:0008797
A0A1Z5J9G6	Aspartate beta-hydroxylase (EC 1.14.11.16)	FisN_14Lh137	290		1.14.11.16	peptidyl-aspartic acid 3-dioxygenase activity [GO:0062101]; peptidyl-amino acid modification [GO:0018193]	GO:0018193; GO:0062101
A0A1Z5J6Q8	Aspartate beta-hydroxylase (EC 1.14.11.16)	FisN_6Lh161	465		1.14.11.16	peptidyl-aspartic acid 3-dioxygenase activity [GO:0062101]; peptidyl-aspartic acid hydroxylation [GO:0042264]	GO:0042264; GO:0062101
A0A1Z5K8P8	Aspartate beta-hydroxylase (EC 1.14.11.16)	FisN_14Hh137	277		1.14.11.16	peptidyl-aspartic acid 3-dioxygenase activity [GO:0062101]; peptidyl-amino acid modification [GO:0018193]	GO:0018193; GO:0062101
A0A1Z5J6B9	Aspartate beta-hydroxylase (EC 1.14.11.16)	FisN_16Lh239	496		1.14.11.16	integral component of membrane [GO:0016021]; peptidyl-aspartic acid 3-dioxygenase activity [GO:0062101]	GO:0016021; GO:0062101
A0A1Z5KT15	Aspartate beta-hydroxylase (EC 1.14.11.16)	FisN_16Hh239	495		1.14.11.16	integral component of membrane [GO:0016021]; peptidyl-aspartic acid 3-dioxygenase activity [GO:0062101]	GO:0016021; GO:0062101
A0A1Z5JNX4	Aspartate beta-hydroxylase (EC 1.14.11.16)	FisN_6Hh161	465		1.14.11.16	peptidyl-aspartic acid 3-dioxygenase activity [GO:0062101]; peptidyl-aspartic acid hydroxylation [GO:0042264]	GO:0042264; GO:0062101
A0A1Z5JIZ1	Aspartate carbamoyltransferase (EC 2.1.3.2)	FisN_5Lh095	341		2.1.3.2	amino acid binding [GO:0016597]; aspartate carbamoyltransferase activity [GO:0004070]; 'de novo' pyrimidine nucleobase biosynthetic process [GO:0006207]; 'de novo' UMP biosynthetic process [GO:0044205]; cellular amino acid metabolic process [GO:0006520]	GO:0004070; GO:0006207; GO:0006520; GO:0016597; GO:0044205
A0A1Z5JTV3	Aspartate carbamoyltransferase (EC 2.1.3.2)	FisN_5Hh095	341		2.1.3.2	amino acid binding [GO:0016597]; aspartate carbamoyltransferase activity [GO:0004070]; 'de novo' pyrimidine nucleobase biosynthetic process [GO:0006207]; 'de novo' UMP biosynthetic process [GO:0044205]; cellular amino acid metabolic process [GO:0006520]	GO:0004070; GO:0006207; GO:0006520; GO:0016597; GO:0044205
A0A1Z5K543	Aspartate transaminase (EC 2.6.1.1)	FisN_23Lh166	433		2.6.1.1	L-aspartate:2-oxoglutarate aminotransferase activity [GO:0004069]; pyridoxal phosphate binding [GO:0030170]; biosynthetic process [GO:0009058]; cellular amino acid metabolic process [GO:0006520]	GO:0004069; GO:0006520; GO:0009058; GO:0030170
A0A1Z5K6Y3	Aspartate transaminase (EC 2.6.1.1)	FisN_25Hu214	244		2.6.1.1	L-aspartate:2-oxoglutarate aminotransferase activity [GO:0004069]; pyridoxal phosphate binding [GO:0030170]; biosynthetic process [GO:0009058]; cellular amino acid metabolic process [GO:0006520]	GO:0004069; GO:0006520; GO:0009058; GO:0030170
A0A1Z5K4Y5	Aspartate transaminase (EC 2.6.1.1)	FisN_23Hh166	433		2.6.1.1	L-aspartate:2-oxoglutarate aminotransferase activity [GO:0004069]; pyridoxal phosphate binding [GO:0030170]; biosynthetic process [GO:0009058]; cellular amino acid metabolic process [GO:0006520]	GO:0004069; GO:0006520; GO:0009058; GO:0030170
A0A1Z5J649	Aspartate--tRNA ligase (EC 6.1.1.12)	FisN_32Hh004	637	SUBCELLULAR LOCATION: Plastid, chloroplast {ECO:0000256|ARBA:ARBA00004229}.	6.1.1.12	chloroplast [GO:0009507]; aspartate-tRNA ligase activity [GO:0004815]; ATP binding [GO:0005524]; aspartyl-tRNA aminoacylation [GO:0006422]	GO:0004815; GO:0005524; GO:0006422; GO:0009507
A0A1Z5KNW9	Aspartate--tRNA ligase (EC 6.1.1.12)	FisN_32Lh004	603	SUBCELLULAR LOCATION: Plastid, chloroplast {ECO:0000256|ARBA:ARBA00004229}.	6.1.1.12	chloroplast [GO:0009507]; aspartate-tRNA ligase activity [GO:0004815]; ATP binding [GO:0005524]; aspartyl-tRNA aminoacylation [GO:0006422]	GO:0004815; GO:0005524; GO:0006422; GO:0009507
A0A1Z5J9L2	Aspartate-semialdehyde dehydrogenase (EC 1.2.1.11)	FisN_14Lu089	412		1.2.1.11	aspartate-semialdehyde dehydrogenase activity [GO:0004073]; NAD binding [GO:0051287]; NADP binding [GO:0050661]; protein dimerization activity [GO:0046983]; isoleucine biosynthetic process [GO:0009097]; lysine biosynthetic process via diaminopimelate [GO:0009089]; methionine biosynthetic process [GO:0009086]; threonine biosynthetic process [GO:0009088]	GO:0004073; GO:0009086; GO:0009088; GO:0009089; GO:0009097; GO:0046983; GO:0050661; GO:0051287
A0A1Z5J5P2	Aspartoacylase (EC 3.5.1.15)	FisN_17Lh283	371		3.5.1.15	aspartoacylase activity [GO:0019807]; hydrolase activity, acting on ester bonds [GO:0016788]; metal ion binding [GO:0046872]	GO:0016788; GO:0019807; GO:0046872
A0A1Z5JH66	Aspartoacylase (EC 3.5.1.15)	FisN_17Hh283	343		3.5.1.15	aspartoacylase activity [GO:0019807]; hydrolase activity, acting on ester bonds [GO:0016788]; metal ion binding [GO:0046872]	GO:0016788; GO:0019807; GO:0046872
A0A1Z5JH93	Aspartokinase (EC 1.1.1.3) (EC 2.7.2.4) (Homoserine dehydrogenase)	FisN_17Hh303	986		1.1.1.3; 2.7.2.4	aspartate kinase activity [GO:0004072]; ATP binding [GO:0005524]; homoserine dehydrogenase activity [GO:0004412]; NADP binding [GO:0050661]; threonine biosynthetic process [GO:0009088]	GO:0004072; GO:0004412; GO:0005524; GO:0009088; GO:0050661
A0A1Z5J616	Aspartokinase (EC 1.1.1.3) (EC 2.7.2.4) (Homoserine dehydrogenase)	FisN_17Lh303	986		1.1.1.3; 2.7.2.4	aspartate kinase activity [GO:0004072]; ATP binding [GO:0005524]; homoserine dehydrogenase activity [GO:0004412]; NADP binding [GO:0050661]; threonine biosynthetic process [GO:0009088]	GO:0004072; GO:0004412; GO:0005524; GO:0009088; GO:0050661
A0A1Z5KAY5	Aspartokinase (EC 2.7.2.4)	FisN_15Lh161	529		2.7.2.4	aspartate kinase activity [GO:0004072]; ATP binding [GO:0005524]; lysine biosynthetic process via diaminopimelate [GO:0009089]; threonine biosynthetic process [GO:0009088]	GO:0004072; GO:0005524; GO:0009088; GO:0009089
A0A1Z5JF99	Aspartokinase (EC 2.7.2.4)	FisN_15Hh161	529		2.7.2.4	aspartate kinase activity [GO:0004072]; ATP binding [GO:0005524]; lysine biosynthetic process via diaminopimelate [GO:0009089]; threonine biosynthetic process [GO:0009088]	GO:0004072; GO:0005524; GO:0009088; GO:0009089
A0A1Z5KL05	Aspartyl aminopeptidase (EC 3.4.11.21)	FisN_9Lh084	512		3.4.11.21	aminopeptidase activity [GO:0004177]; metallopeptidase activity [GO:0008237]; zinc ion binding [GO:0008270]	GO:0004177; GO:0008237; GO:0008270
A0A1Z5K2J9	Aspartyl aminopeptidase (EC 3.4.11.21)	FisN_9Hh084	503		3.4.11.21	aminopeptidase activity [GO:0004177]; metallopeptidase activity [GO:0008237]; zinc ion binding [GO:0008270]	GO:0004177; GO:0008237; GO:0008270
A0A1Z5KAJ1	Aspartyl-tRNA synthetase (EC 6.1.1.12)	FisN_21Hh038	590	SUBCELLULAR LOCATION: Plastid, chloroplast {ECO:0000256|ARBA:ARBA00004229}.	6.1.1.12	chloroplast [GO:0009507]; aspartate-tRNA ligase activity [GO:0004815]; ATP binding [GO:0005524]; nucleic acid binding [GO:0003676]; aspartyl-tRNA aminoacylation [GO:0006422]	GO:0003676; GO:0004815; GO:0005524; GO:0006422; GO:0009507
A0A1Z5KKG9	Aspartyl-tRNA synthetase (EC 6.1.1.12)	FisN_21Lh038	590	SUBCELLULAR LOCATION: Plastid, chloroplast {ECO:0000256|ARBA:ARBA00004229}.	6.1.1.12	chloroplast [GO:0009507]; aspartate-tRNA ligase activity [GO:0004815]; ATP binding [GO:0005524]; nucleic acid binding [GO:0003676]; aspartyl-tRNA aminoacylation [GO:0006422]	GO:0003676; GO:0004815; GO:0005524; GO:0006422; GO:0009507
A0A1Z5KHF2	Aspartyl-tRNA(Asn)/glutamyl-tRNA(Gln) amidotransferase subunit A (EC 6.3.5.6) (EC 6.3.5.7)	FisN_8Hh357	543		6.3.5.6; 6.3.5.7	asparaginyl-tRNA synthase (glutamine-hydrolyzing) activity [GO:0050566]; glutaminyl-tRNA synthase (glutamine-hydrolyzing) activity [GO:0050567]; hydrolase activity [GO:0016787]; transferase activity [GO:0016740]	GO:0016740; GO:0016787; GO:0050566; GO:0050567
A0A1Z5JMW4	Aspartyl-tRNA(Asn)/glutamyl-tRNA(Gln) amidotransferase subunit A (EC 6.3.5.6) (EC 6.3.5.7)	FisN_8Lh357	545		6.3.5.6; 6.3.5.7	asparaginyl-tRNA synthase (glutamine-hydrolyzing) activity [GO:0050566]; glutaminyl-tRNA synthase (glutamine-hydrolyzing) activity [GO:0050567]; hydrolase activity [GO:0016787]; transferase activity [GO:0016740]	GO:0016740; GO:0016787; GO:0050566; GO:0050567
A0A1Z5JYL9	Assimilatory sulfite reductase (ferredoxin) (EC 1.8.7.1)	FisN_3Lh043	621	SUBCELLULAR LOCATION: Plastid stroma {ECO:0000256|ARBA:ARBA00004646}. Plastid, chloroplast stroma, chloroplast nucleoid {ECO:0000256|ARBA:ARBA00004595}.	1.8.7.1	chloroplast nucleoid [GO:0042644]; 4 iron, 4 sulfur cluster binding [GO:0051539]; heme binding [GO:0020037]; metal ion binding [GO:0046872]; sulfite reductase (ferredoxin) activity [GO:0050311]	GO:0020037; GO:0042644; GO:0046872; GO:0050311; GO:0051539
A0A1Z5JNK1	Assimilatory sulfite reductase (ferredoxin) (EC 1.8.7.1)	FisN_3Hh043	620	SUBCELLULAR LOCATION: Plastid stroma {ECO:0000256|ARBA:ARBA00004646}. Plastid, chloroplast stroma, chloroplast nucleoid {ECO:0000256|ARBA:ARBA00004595}.	1.8.7.1	chloroplast nucleoid [GO:0042644]; 4 iron, 4 sulfur cluster binding [GO:0051539]; heme binding [GO:0020037]; metal ion binding [GO:0046872]; sulfite reductase (ferredoxin) activity [GO:0050311]	GO:0020037; GO:0042644; GO:0046872; GO:0050311; GO:0051539
A0A1Z5JZX4	ATG11 domain-containing protein	FisN_4Lh375	781			autophagosome assembly [GO:0000045]; autophagy of mitochondrion [GO:0000422]	GO:0000045; GO:0000422
A0A1Z5KQ35	ATG11 domain-containing protein	FisN_4Hh375	806			autophagosome assembly [GO:0000045]; autophagy of mitochondrion [GO:0000422]	GO:0000045; GO:0000422
A0A1Z5KI96	ATG13 domain-containing protein	FisN_17Lh229	671			Atg1/ULK1 kinase complex [GO:1990316]; autophagosome assembly [GO:0000045]	GO:0000045; GO:1990316
A0A1Z5JH18	ATG13 domain-containing protein	FisN_17Hh229	663			Atg1/ULK1 kinase complex [GO:1990316]; autophagosome assembly [GO:0000045]	GO:0000045; GO:1990316
A0A1Z5JJD1	ATP citrate synthase (EC 2.3.3.8)	FisN_5Lh141	977		2.3.3.8	ATP binding [GO:0005524]; ATP citrate synthase activity [GO:0003878]; lyase activity [GO:0016829]	GO:0003878; GO:0005524; GO:0016829
A0A1Z5K217	ATP phosphoribosyltransferase (EC 2.4.2.17)	FisN_1Lh470	329		2.4.2.17	cytoplasm [GO:0005737]; ATP phosphoribosyltransferase activity [GO:0003879]; magnesium ion binding [GO:0000287]; histidine biosynthetic process [GO:0000105]	GO:0000105; GO:0000287; GO:0003879; GO:0005737
A0A1Z5JJU4	ATP phosphoribosyltransferase (EC 2.4.2.17)	FisN_1Hh470	295		2.4.2.17	cytoplasm [GO:0005737]; ATP phosphoribosyltransferase activity [GO:0003879]; magnesium ion binding [GO:0000287]; histidine biosynthetic process [GO:0000105]	GO:0000105; GO:0000287; GO:0003879; GO:0005737
A0A1Z5KBH8	ATP synthase mitochondrial F1 complex assembly factor 1	FisN_12Hu180	211	SUBCELLULAR LOCATION: Mitochondrion {ECO:0000256|ARBA:ARBA00004173}.		mitochondrion [GO:0005739]; protein-containing complex assembly [GO:0065003]	GO:0005739; GO:0065003
A0A1Z5K2A6	ATP synthase mitochondrial F1 complex assembly factor 2	FisN_17Lh099	363			mitochondrion [GO:0005739]; proton-transporting ATP synthase complex assembly [GO:0043461]	GO:0005739; GO:0043461
A0A1Z5JGQ3	ATP synthase mitochondrial F1 complex assembly factor 2	FisN_17Hh099	364			mitochondrion [GO:0005739]; proton-transporting ATP synthase complex assembly [GO:0043461]	GO:0005739; GO:0043461
A0A1Z5KEZ0	ATP synthase subunit b	FisN_18Lh108	319	SUBCELLULAR LOCATION: Mitochondrion {ECO:0000256|RuleBase:RU368017}. Mitochondrion inner membrane {ECO:0000256|RuleBase:RU368017}.		mitochondrial proton-transporting ATP synthase complex, coupling factor F(o) [GO:0000276]; proton transmembrane transporter activity [GO:0015078]; ATP synthesis coupled proton transport [GO:0015986]	GO:0000276; GO:0015078; GO:0015986
A0A1Z5JVP4	ATP synthase subunit b	FisN_18Hh108	294	SUBCELLULAR LOCATION: Mitochondrion {ECO:0000256|RuleBase:RU368017}. Mitochondrion inner membrane {ECO:0000256|RuleBase:RU368017}.		mitochondrial proton-transporting ATP synthase complex, coupling factor F(o) [GO:0000276]; proton transmembrane transporter activity [GO:0015078]; ATP synthesis coupled proton transport [GO:0015986]	GO:0000276; GO:0015078; GO:0015986
A0A1Z5JNL5	ATP synthase subunit beta (EC 7.1.2.2)	FisN_8Hh335 FisN_8Lh335	500		7.1.2.2	chloroplast [GO:0009507]; proton-transporting ATP synthase complex, catalytic core F(1) [GO:0045261]; thylakoid [GO:0009579]; ATP binding [GO:0005524]; hydrolase activity [GO:0016787]; proton-transporting ATP synthase activity, rotational mechanism [GO:0046933]; proton-transporting ATPase activity, rotational mechanism [GO:0046961]	GO:0005524; GO:0009507; GO:0009579; GO:0016787; GO:0045261; GO:0046933; GO:0046961
A0A1Z5JIW2	ATP synthase subunit d, mitochondrial	FisN_5Lh136	183			mitochondrial proton-transporting ATP synthase complex, coupling factor F(o) [GO:0000276]; proton transmembrane transporter activity [GO:0015078]; ATP synthesis coupled proton transport [GO:0015986]	GO:0000276; GO:0015078; GO:0015986
A0A1Z5JTX5	ATP synthase subunit d, mitochondrial	FisN_5Hh136	183			mitochondrial proton-transporting ATP synthase complex, coupling factor F(o) [GO:0000276]; proton transmembrane transporter activity [GO:0015078]; ATP synthesis coupled proton transport [GO:0015986]	GO:0000276; GO:0015078; GO:0015986
A0A1Z5K4E4	ATP synthase subunit gamma	FisN_1Lh237	310			proton-transporting ATP synthase complex, catalytic core F(1) [GO:0045261]; proton-transporting ATP synthase activity, rotational mechanism [GO:0046933]	GO:0045261; GO:0046933
A0A1Z5JE82	ATP synthase subunit gamma	FisN_1Hh237	310			proton-transporting ATP synthase complex, catalytic core F(1) [GO:0045261]; proton-transporting ATP synthase activity, rotational mechanism [GO:0046933]	GO:0045261; GO:0046933
A0A1Z5K7W3	ATP-binding cassette, sub-family E, member 1	FisN_6Hh285	617			ATP binding [GO:0005524]; ATPase-coupled transmembrane transporter activity [GO:0042626]	GO:0005524; GO:0042626
A0A1Z5J5Y5	ATP-binding cassette, sub-family E, member 1	FisN_6Lh285	617			ATP binding [GO:0005524]; ATPase-coupled transmembrane transporter activity [GO:0042626]	GO:0005524; GO:0042626
A0A1Z5K461	ATP-binding cassette, subfamily A (ABC1), member 1	FisN_7Hh189	1942	SUBCELLULAR LOCATION: Membrane {ECO:0000256|ARBA:ARBA00004141}; Multi-pass membrane protein {ECO:0000256|ARBA:ARBA00004141}.		integral component of membrane [GO:0016021]; ATP binding [GO:0005524]; ATPase-coupled transmembrane transporter activity [GO:0042626]	GO:0005524; GO:0016021; GO:0042626
A0A1Z5JCS5	ATP-binding cassette, subfamily A (ABC1), member 1	FisN_7Lh189	1934	SUBCELLULAR LOCATION: Membrane {ECO:0000256|ARBA:ARBA00004141}; Multi-pass membrane protein {ECO:0000256|ARBA:ARBA00004141}.		integral component of membrane [GO:0016021]; ATP binding [GO:0005524]; ATPase-coupled transmembrane transporter activity [GO:0042626]	GO:0005524; GO:0016021; GO:0042626
A0A1Z5KNW4	ATP-binding cassette, subfamily B (MDR/TAP), member 1 (EC 3.6.3.44)	FisN_16Lh277	964		3.6.3.44	integral component of membrane [GO:0016021]; ATP binding [GO:0005524]; ATPase-coupled transmembrane transporter activity [GO:0042626]; hydrolase activity [GO:0016787]	GO:0005524; GO:0016021; GO:0016787; GO:0042626
A0A1Z5KSK5	ATP-binding cassette, subfamily B (MDR/TAP), member 1 (EC 3.6.3.44)	FisN_16Hh277	1128		3.6.3.44	integral component of membrane [GO:0016021]; ATP binding [GO:0005524]; ATPase-coupled transmembrane transporter activity [GO:0042626]; hydrolase activity [GO:0016787]	GO:0005524; GO:0016021; GO:0016787; GO:0042626
A0A1Z5JJ17	ATP-binding cassette, subfamily B (MDR/TAP), member 10	FisN_5Lh169	658			integral component of membrane [GO:0016021]; ATP binding [GO:0005524]; ATPase-coupled transmembrane transporter activity [GO:0042626]	GO:0005524; GO:0016021; GO:0042626
A0A1Z5JSN8	ATP-binding cassette, subfamily B (MDR/TAP), member 10	FisN_5Hh169	657			integral component of membrane [GO:0016021]; ATP binding [GO:0005524]; ATPase-coupled transmembrane transporter activity [GO:0042626]	GO:0005524; GO:0016021; GO:0042626
A0A1Z5JWA5	ATP-binding cassette, subfamily B (MDR/TAP), member 6	FisN_18Hh235	855			integral component of membrane [GO:0016021]; ATP binding [GO:0005524]; ATPase-coupled transmembrane transporter activity [GO:0042626]	GO:0005524; GO:0016021; GO:0042626
A0A1Z5JU69	ATP-binding cassette, subfamily B (MDR/TAP), member 6	FisN_18Lh235	858			integral component of membrane [GO:0016021]; ATP binding [GO:0005524]; ATPase-coupled transmembrane transporter activity [GO:0042626]	GO:0005524; GO:0016021; GO:0042626
A0A1Z5JCU3	ATP-binding cassette, subfamily B (MDR/TAP), member 7	FisN_1Lh057	683			integral component of membrane [GO:0016021]; ATP binding [GO:0005524]; ATPase-coupled transmembrane transporter activity [GO:0042626]	GO:0005524; GO:0016021; GO:0042626
A0A1Z5JE25	ATP-binding cassette, subfamily B (MDR/TAP), member 7	FisN_1Hh057	681			integral component of membrane [GO:0016021]; ATP binding [GO:0005524]; ATPase-coupled transmembrane transporter activity [GO:0042626]	GO:0005524; GO:0016021; GO:0042626
A0A1Z5KEV0	ATP-binding cassette, subfamily B (MDR/TAP), member 9	FisN_4Hh305	916			integral component of membrane [GO:0016021]; lysosomal membrane [GO:0005765]; ABC-type peptide transporter activity [GO:0015440]; ATP binding [GO:0005524]	GO:0005524; GO:0005765; GO:0015440; GO:0016021
A0A1Z5KDK8	ATP-binding cassette, subfamily B (MDR/TAP), member 9	FisN_4Lh305	914			integral component of membrane [GO:0016021]; lysosomal membrane [GO:0005765]; ABC-type peptide transporter activity [GO:0015440]; ATP binding [GO:0005524]	GO:0005524; GO:0005765; GO:0015440; GO:0016021
A0A1Z5K4F6	ATP-binding cassette, subfamily C (CFTR/MRP), member 1	FisN_1Lh266	1361			integral component of membrane [GO:0016021]; ATP binding [GO:0005524]; ATPase-coupled transmembrane transporter activity [GO:0042626]	GO:0005524; GO:0016021; GO:0042626
A0A1Z5JEA8	ATP-binding cassette, subfamily C (CFTR/MRP), member 2	FisN_1Hh266	1154			integral component of membrane [GO:0016021]; ATP binding [GO:0005524]; ATPase-coupled transmembrane transporter activity [GO:0042626]	GO:0005524; GO:0016021; GO:0042626
A0A1Z5JYH6	ATP-binding cassette, subfamily C (CFTR/MRP), member 4	FisN_3Lh014	1375	SUBCELLULAR LOCATION: Membrane {ECO:0000256|ARBA:ARBA00004141}; Multi-pass membrane protein {ECO:0000256|ARBA:ARBA00004141}.		integral component of membrane [GO:0016021]; ABC-type xenobiotic transporter activity [GO:0008559]; ATP binding [GO:0005524]	GO:0005524; GO:0008559; GO:0016021
A0A1Z5KTJ4	ATP-binding cassette, subfamily C (CFTR/MRP), member 4	FisN_3Hh014	1379	SUBCELLULAR LOCATION: Membrane {ECO:0000256|ARBA:ARBA00004141}; Multi-pass membrane protein {ECO:0000256|ARBA:ARBA00004141}.		integral component of membrane [GO:0016021]; ABC-type xenobiotic transporter activity [GO:0008559]; ATP binding [GO:0005524]	GO:0005524; GO:0008559; GO:0016021
A0A1Z5K4D7	ATP-binding cassette, subfamily F, member 1	FisN_1Lh286	927			ATP binding [GO:0005524]; ATPase-coupled transmembrane transporter activity [GO:0042626]	GO:0005524; GO:0042626
A0A1Z5JEC8	ATP-binding cassette, subfamily F, member 1	FisN_1Hh286	927			ATP binding [GO:0005524]; ATPase-coupled transmembrane transporter activity [GO:0042626]	GO:0005524; GO:0042626
A0A1Z5KK21	ATP-binding cassette, subfamily F, member 2	FisN_37Hh028	685			ATP binding [GO:0005524]; ATPase-coupled transmembrane transporter activity [GO:0042626]	GO:0005524; GO:0042626
A0A1Z5K0C3	ATP-binding cassette, subfamily F, member 2	FisN_37Lh028	736			ATP binding [GO:0005524]; ATPase-coupled transmembrane transporter activity [GO:0042626]	GO:0005524; GO:0042626
A0A1Z5KDN9	ATP-binding cassette, subfamily F, member 2	FisN_9Hh329	778			ATP binding [GO:0005524]; ATPase-coupled transmembrane transporter activity [GO:0042626]	GO:0005524; GO:0042626
A0A1Z5KL63	ATP-binding cassette, subfamily F, member 2	FisN_9Lh329	778			ATP binding [GO:0005524]; ATPase-coupled transmembrane transporter activity [GO:0042626]	GO:0005524; GO:0042626
A0A1Z5KRW8	ATP-binding cassette, subfamily F, member 3	FisN_20Lh141	786			ATP binding [GO:0005524]; ATPase-coupled transmembrane transporter activity [GO:0042626]	GO:0005524; GO:0042626
A0A1Z5KCE4	ATP-binding cassette, subfamily F, member 3	FisN_20Hh141	782			ATP binding [GO:0005524]; ATPase-coupled transmembrane transporter activity [GO:0042626]	GO:0005524; GO:0042626
A0A1Z5K3P7	ATP-binding cassette, subfamily G (WHITE), member 1	FisN_7Hh188	622	SUBCELLULAR LOCATION: Membrane {ECO:0000256|ARBA:ARBA00004141}; Multi-pass membrane protein {ECO:0000256|ARBA:ARBA00004141}.		integral component of membrane [GO:0016021]; ATP binding [GO:0005524]; ATPase-coupled transmembrane transporter activity [GO:0042626]	GO:0005524; GO:0016021; GO:0042626
A0A1Z5KNJ8	ATP-binding cassette, subfamily G (WHITE), member 2	FisN_13Hh036	624	SUBCELLULAR LOCATION: Membrane {ECO:0000256|ARBA:ARBA00004141}; Multi-pass membrane protein {ECO:0000256|ARBA:ARBA00004141}.		integral component of membrane [GO:0016021]; ATP binding [GO:0005524]; ATPase-coupled transmembrane transporter activity [GO:0042626]	GO:0005524; GO:0016021; GO:0042626
A0A1Z5JEZ2	ATP-binding cassette, subfamily G (WHITE), member 2	FisN_13Lh036	624	SUBCELLULAR LOCATION: Membrane {ECO:0000256|ARBA:ARBA00004141}; Multi-pass membrane protein {ECO:0000256|ARBA:ARBA00004141}.		integral component of membrane [GO:0016021]; ATP binding [GO:0005524]; ATPase-coupled transmembrane transporter activity [GO:0042626]	GO:0005524; GO:0016021; GO:0042626
A0A1Z5K7P9	ATP-binding cassette, subfamily G (WHITE), member 2	FisN_22Hh080	748	SUBCELLULAR LOCATION: Membrane {ECO:0000256|ARBA:ARBA00004141}; Multi-pass membrane protein {ECO:0000256|ARBA:ARBA00004141}.		integral component of membrane [GO:0016021]; ATP binding [GO:0005524]; ATPase-coupled transmembrane transporter activity [GO:0042626]	GO:0005524; GO:0016021; GO:0042626
A0A1Z5JST2	ATP-binding cassette, subfamily G (WHITE), member 2	FisN_5Hh476	641	SUBCELLULAR LOCATION: Membrane {ECO:0000256|ARBA:ARBA00004141}; Multi-pass membrane protein {ECO:0000256|ARBA:ARBA00004141}.		integral component of membrane [GO:0016021]; ATP binding [GO:0005524]; ATPase-coupled transmembrane transporter activity [GO:0042626]	GO:0005524; GO:0016021; GO:0042626
A0A1Z5KGK0	ATP-binding cassette, subfamily G (WHITE), member 2	FisN_5Lh476	641	SUBCELLULAR LOCATION: Membrane {ECO:0000256|ARBA:ARBA00004141}; Multi-pass membrane protein {ECO:0000256|ARBA:ARBA00004141}.		integral component of membrane [GO:0016021]; ATP binding [GO:0005524]; ATPase-coupled transmembrane transporter activity [GO:0042626]	GO:0005524; GO:0016021; GO:0042626
A0A1Z5JU70	ATP-binding cassette, subfamily G (WHITE), member 2	FisN_18Lh217	611	SUBCELLULAR LOCATION: Membrane {ECO:0000256|ARBA:ARBA00004141}; Multi-pass membrane protein {ECO:0000256|ARBA:ARBA00004141}.		integral component of membrane [GO:0016021]; ATP binding [GO:0005524]; ATPase-coupled transmembrane transporter activity [GO:0042626]	GO:0005524; GO:0016021; GO:0042626
A0A1Z5JBP8	ATP-binding cassette, subfamily G (WHITE), member 2	FisN_22Lh080	765	SUBCELLULAR LOCATION: Membrane {ECO:0000256|ARBA:ARBA00004141}; Multi-pass membrane protein {ECO:0000256|ARBA:ARBA00004141}.		integral component of membrane [GO:0016021]; ATP binding [GO:0005524]; ATPase-coupled transmembrane transporter activity [GO:0042626]	GO:0005524; GO:0016021; GO:0042626
A0A1Z5JVD6	ATP-binding cassette, subfamily G (WHITE), member 2	FisN_18Hh217	609	SUBCELLULAR LOCATION: Membrane {ECO:0000256|ARBA:ARBA00004141}; Multi-pass membrane protein {ECO:0000256|ARBA:ARBA00004141}.		integral component of membrane [GO:0016021]; ATP binding [GO:0005524]; ATPase-coupled transmembrane transporter activity [GO:0042626]	GO:0005524; GO:0016021; GO:0042626
A0A1Z5JU84	ATP-citrate synthase (EC 2.3.3.8) (ATP-citrate (pro-S-)-lyase) (Citrate cleavage enzyme)	FisN_5Hh141	1080		2.3.3.8	cytosol [GO:0005829]; ATP binding [GO:0005524]; ATP citrate synthase activity [GO:0003878]; lyase activity [GO:0016829]; metal ion binding [GO:0046872]; acetyl-CoA biosynthetic process [GO:0006085]; citrate metabolic process [GO:0006101]; lipid metabolic process [GO:0006629]	GO:0003878; GO:0005524; GO:0005829; GO:0006085; GO:0006101; GO:0006629; GO:0016829; GO:0046872
A0A1Z5JYM1	ATP-dependent (S)-NAD(P)H-hydrate dehydratase (EC 4.2.1.93) (ATP-dependent NAD(P)HX dehydratase)	FisN_8Hh136	307		4.2.1.93	ADP-dependent NAD(P)H-hydrate dehydratase activity [GO:0052855]; ATP binding [GO:0005524]; ATP-dependent NAD(P)H-hydrate dehydratase activity [GO:0047453]; nicotinamide nucleotide metabolic process [GO:0046496]	GO:0005524; GO:0046496; GO:0047453; GO:0052855
A0A1Z5JDL9	ATP-dependent (S)-NAD(P)H-hydrate dehydratase (EC 4.2.1.93) (ATP-dependent NAD(P)HX dehydratase)	FisN_8Lh136	275		4.2.1.93	ADP-dependent NAD(P)H-hydrate dehydratase activity [GO:0052855]; ATP binding [GO:0005524]; ATP-dependent NAD(P)H-hydrate dehydratase activity [GO:0047453]; nicotinamide nucleotide metabolic process [GO:0046496]	GO:0005524; GO:0046496; GO:0047453; GO:0052855
A0A1Z5KF89	ATP-dependent Clp protease adaptor protein ClpS	FisN_21Lh271	151			peptidase activity [GO:0008233]; protein catabolic process [GO:0030163]	GO:0008233; GO:0030163
A0A1Z5KPJ1	ATP-dependent Clp protease adaptor protein ClpS	FisN_21Hh271	148			peptidase activity [GO:0008233]; protein catabolic process [GO:0030163]	GO:0008233; GO:0030163
A0A1Z5K337	ATP-dependent Clp protease ATP-binding subunit ClpB	FisN_32Hh028	907			ATP binding [GO:0005524]; peptidase activity [GO:0008233]	GO:0005524; GO:0008233
A0A1Z5K3V4	ATP-dependent Clp protease ATP-binding subunit ClpB	FisN_32Hh031	886			ATP binding [GO:0005524]; peptidase activity [GO:0008233]	GO:0005524; GO:0008233
A0A1Z5KI19	ATP-dependent Clp protease ATP-binding subunit ClpB	FisN_6Hh007	970			ATP binding [GO:0005524]; peptidase activity [GO:0008233]	GO:0005524; GO:0008233
A0A1Z5KPW5	ATP-dependent Clp protease ATP-binding subunit ClpB	FisN_6Lh007	994			ATP binding [GO:0005524]; peptidase activity [GO:0008233]	GO:0005524; GO:0008233
A0A1Z5KPC3	ATP-dependent Clp protease ATP-binding subunit ClpB	FisN_32Lh028	907			ATP binding [GO:0005524]; peptidase activity [GO:0008233]	GO:0005524; GO:0008233
A0A1Z5JGI2	ATP-dependent Clp protease ATP-binding subunit ClpC	FisN_15Hh346	1016			ATP binding [GO:0005524]; peptidase activity [GO:0008233]	GO:0005524; GO:0008233
A0A1Z5JYU1	ATP-dependent Clp protease ATP-binding subunit ClpC	FisN_15Lh346	1020			ATP binding [GO:0005524]; peptidase activity [GO:0008233]	GO:0005524; GO:0008233
A0A1Z5KHH4	ATP-dependent Clp protease ATP-binding subunit ClpX	FisN_15Lh057	678			ATP binding [GO:0005524]; peptidase activity [GO:0008233]; unfolded protein binding [GO:0051082]; protein folding [GO:0006457]	GO:0005524; GO:0006457; GO:0008233; GO:0051082
A0A1Z5K9Y1	ATP-dependent Clp protease ATP-binding subunit ClpX	FisN_15Hh057	678			ATP binding [GO:0005524]; peptidase activity [GO:0008233]; unfolded protein binding [GO:0051082]; protein folding [GO:0006457]	GO:0005524; GO:0006457; GO:0008233; GO:0051082
A0A1Z5KER0	ATP-dependent Clp protease proteolytic subunit	FisN_18Lh107	268			ATP-dependent peptidase activity [GO:0004176]; serine-type endopeptidase activity [GO:0004252]	GO:0004176; GO:0004252
A0A1Z5KRD5	ATP-dependent Clp protease proteolytic subunit	FisN_20Lh167	315			ATP-dependent peptidase activity [GO:0004176]; serine-type endopeptidase activity [GO:0004252]	GO:0004176; GO:0004252
A0A1Z5JW04	ATP-dependent Clp protease proteolytic subunit	FisN_18Hh107	262			ATP-dependent peptidase activity [GO:0004176]; serine-type endopeptidase activity [GO:0004252]	GO:0004176; GO:0004252
A0A1Z5JJM0	ATP-dependent Clp protease proteolytic subunit	FisN_20Hh167	314			ATP-dependent peptidase activity [GO:0004176]; serine-type endopeptidase activity [GO:0004252]	GO:0004176; GO:0004252
A0A1Z5J5M6	ATP-dependent Clp protease proteolytic subunit (EC 3.4.21.92)	FisN_17Lh042	265		3.4.21.92	ATP-dependent peptidase activity [GO:0004176]; serine-type endopeptidase activity [GO:0004252]	GO:0004176; GO:0004252
A0A1Z5K1J4	ATP-dependent Clp protease proteolytic subunit (EC 3.4.21.92)	FisN_17Lh101	260		3.4.21.92	ATP-dependent peptidase activity [GO:0004176]; serine-type endopeptidase activity [GO:0004252]	GO:0004176; GO:0004252
A0A1Z5K0G9	ATP-dependent Clp protease proteolytic subunit (EC 3.4.21.92)	FisN_11Lh357	260		3.4.21.92	ATP-dependent peptidase activity [GO:0004176]; serine-type endopeptidase activity [GO:0004252]	GO:0004176; GO:0004252
A0A1Z5KQH9	ATP-dependent Clp protease proteolytic subunit (EC 3.4.21.92)	FisN_4Hh372	229		3.4.21.92	ATP-dependent peptidase activity [GO:0004176]; serine-type endopeptidase activity [GO:0004252]	GO:0004176; GO:0004252
A0A1Z5JHC6	ATP-dependent Clp protease proteolytic subunit (EC 3.4.21.92)	FisN_17Hh101	260		3.4.21.92	ATP-dependent peptidase activity [GO:0004176]; serine-type endopeptidase activity [GO:0004252]	GO:0004176; GO:0004252
A0A1Z5JGI0	ATP-dependent Clp protease proteolytic subunit (EC 3.4.21.92)	FisN_17Hh042	265		3.4.21.92	ATP-dependent peptidase activity [GO:0004176]; serine-type endopeptidase activity [GO:0004252]	GO:0004176; GO:0004252
A0A1Z5JZC2	ATP-dependent Clp protease proteolytic subunit (EC 3.4.21.92)	FisN_4Lh372	228		3.4.21.92	ATP-dependent peptidase activity [GO:0004176]; serine-type endopeptidase activity [GO:0004252]	GO:0004176; GO:0004252
A0A1Z5K8Z5	ATP-dependent Clp protease proteolytic subunit (EC 3.4.21.92)	FisN_11Hh357	260		3.4.21.92	ATP-dependent peptidase activity [GO:0004176]; serine-type endopeptidase activity [GO:0004252]	GO:0004176; GO:0004252
A0A1Z5JF41	ATP-dependent DNA helicase (EC 3.6.4.12)	FisN_13Lh046	964	SUBCELLULAR LOCATION: Nucleus {ECO:0000256|RuleBase:RU364117}.	3.6.4.12	nucleus [GO:0005634]; ATP binding [GO:0005524]; ATP hydrolysis activity [GO:0140603]; DNA helicase activity [GO:0003678]; nucleic acid binding [GO:0003676]; DNA recombination [GO:0006310]	GO:0003676; GO:0003678; GO:0005524; GO:0005634; GO:0006310; GO:0140603
A0A1Z5J790	ATP-dependent DNA helicase (EC 3.6.4.12)	FisN_11Lh220	747	SUBCELLULAR LOCATION: Nucleus {ECO:0000256|RuleBase:RU364117}.	3.6.4.12	nucleus [GO:0005634]; ATP binding [GO:0005524]; ATP hydrolysis activity [GO:0140603]; DNA helicase activity [GO:0003678]; nucleic acid binding [GO:0003676]; DNA recombination [GO:0006310]	GO:0003676; GO:0003678; GO:0005524; GO:0005634; GO:0006310; GO:0140603
A0A1Z5JKY6	ATP-dependent DNA helicase (EC 3.6.4.12)	FisN_11Hh220	739	SUBCELLULAR LOCATION: Nucleus {ECO:0000256|RuleBase:RU364117}.	3.6.4.12	nucleus [GO:0005634]; ATP binding [GO:0005524]; ATP hydrolysis activity [GO:0140603]; DNA helicase activity [GO:0003678]; nucleic acid binding [GO:0003676]; DNA recombination [GO:0006310]	GO:0003676; GO:0003678; GO:0005524; GO:0005634; GO:0006310; GO:0140603
A0A1Z5J7H2	ATP-dependent DNA helicase 2 subunit 1	FisN_11Lh258	718	SUBCELLULAR LOCATION: Nucleus {ECO:0000256|ARBA:ARBA00004123}.		Ku70:Ku80 complex [GO:0043564]; ATP binding [GO:0005524]; damaged DNA binding [GO:0003684]; helicase activity [GO:0004386]; hydrolase activity [GO:0016787]; telomeric DNA binding [GO:0042162]; DNA recombination [GO:0006310]; double-strand break repair via nonhomologous end joining [GO:0006303]; telomere maintenance [GO:0000723]	GO:0000723; GO:0003684; GO:0004386; GO:0005524; GO:0006303; GO:0006310; GO:0016787; GO:0042162; GO:0043564
A0A1Z5JL20	ATP-dependent DNA helicase 2 subunit 1	FisN_11Hh258	718	SUBCELLULAR LOCATION: Nucleus {ECO:0000256|ARBA:ARBA00004123}.		Ku70:Ku80 complex [GO:0043564]; ATP binding [GO:0005524]; damaged DNA binding [GO:0003684]; helicase activity [GO:0004386]; hydrolase activity [GO:0016787]; telomeric DNA binding [GO:0042162]; DNA recombination [GO:0006310]; double-strand break repair via nonhomologous end joining [GO:0006303]; telomere maintenance [GO:0000723]	GO:0000723; GO:0003684; GO:0004386; GO:0005524; GO:0006303; GO:0006310; GO:0016787; GO:0042162; GO:0043564
A0A1Z5K0P5	ATP-dependent DNA helicase 2 subunit 2	FisN_1Lh689	574	SUBCELLULAR LOCATION: Nucleus {ECO:0000256|ARBA:ARBA00004123}.		nucleus [GO:0005634]; ATP binding [GO:0005524]; DNA binding [GO:0003677]; helicase activity [GO:0004386]; hydrolase activity [GO:0016787]; DNA recombination [GO:0006310]; double-strand break repair via nonhomologous end joining [GO:0006303]	GO:0003677; GO:0004386; GO:0005524; GO:0005634; GO:0006303; GO:0006310; GO:0016787
A0A1Z5JN16	ATP-dependent DNA helicase 2 subunit 2	FisN_1Hh689	598	SUBCELLULAR LOCATION: Nucleus {ECO:0000256|ARBA:ARBA00004123}.		nucleus [GO:0005634]; ATP binding [GO:0005524]; DNA binding [GO:0003677]; helicase activity [GO:0004386]; hydrolase activity [GO:0016787]; DNA recombination [GO:0006310]; double-strand break repair via nonhomologous end joining [GO:0006303]	GO:0003677; GO:0004386; GO:0005524; GO:0005634; GO:0006303; GO:0006310; GO:0016787
A0A1Z5KLX6	ATP-dependent DNA helicase HFM1/MER3 (EC 3.6.4.12)	FisN_23Lh147	1406		3.6.4.12	ATP binding [GO:0005524]; DNA helicase activity [GO:0003678]; hydrolase activity [GO:0016787]; nucleic acid binding [GO:0003676]	GO:0003676; GO:0003678; GO:0005524; GO:0016787
A0A1Z5KM43	ATP-dependent DNA helicase HFM1/MER3 (EC 3.6.4.12)	FisN_23Hh147	1827		3.6.4.12	ATP binding [GO:0005524]; DNA helicase activity [GO:0003678]; hydrolase activity [GO:0016787]; nucleic acid binding [GO:0003676]	GO:0003676; GO:0003678; GO:0005524; GO:0016787
A0A1Z5KRR8	ATP-dependent DNA helicase Q1 (EC 3.6.4.12)	FisN_1Hh006	787		3.6.4.12	ATP binding [GO:0005524]; DNA helicase activity [GO:0003678]; hydrolase activity [GO:0016787]; nucleic acid binding [GO:0003676]; DNA recombination [GO:0006310]	GO:0003676; GO:0003678; GO:0005524; GO:0006310; GO:0016787
A0A1Z5JCE5	ATP-dependent DNA helicase Q1 (EC 3.6.4.12)	FisN_1Lh006	785		3.6.4.12	ATP binding [GO:0005524]; DNA helicase activity [GO:0003678]; hydrolase activity [GO:0016787]; nucleic acid binding [GO:0003676]; DNA recombination [GO:0006310]	GO:0003676; GO:0003678; GO:0005524; GO:0006310; GO:0016787
A0A1Z5KKE5	ATP-dependent DNA helicase Q4 (EC 3.6.4.12)	FisN_21Lh060	1380		3.6.4.12	ATP binding [GO:0005524]; DNA helicase activity [GO:0003678]; hydrolase activity [GO:0016787]; nucleic acid binding [GO:0003676]; zinc ion binding [GO:0008270]; DNA recombination [GO:0006310]	GO:0003676; GO:0003678; GO:0005524; GO:0006310; GO:0008270; GO:0016787
A0A1Z5KAS2	ATP-dependent DNA helicase Q4 (EC 3.6.4.12)	FisN_21Hh060	1240		3.6.4.12	ATP binding [GO:0005524]; DNA helicase activity [GO:0003678]; hydrolase activity [GO:0016787]; nucleic acid binding [GO:0003676]; zinc ion binding [GO:0008270]; DNA recombination [GO:0006310]	GO:0003676; GO:0003678; GO:0005524; GO:0006310; GO:0008270; GO:0016787
A0A1Z5JGR9	ATP-dependent HslUV protease ATP-binding subunit HslU	FisN_17Hh119	490			HslUV protease complex [GO:0009376]; ATP binding [GO:0005524]; peptidase activity [GO:0008233]	GO:0005524; GO:0008233; GO:0009376
A0A1Z5K1Y8	ATP-dependent HslUV protease ATP-binding subunit HslU	FisN_17Lh119	492			HslUV protease complex [GO:0009376]; ATP binding [GO:0005524]; peptidase activity [GO:0008233]	GO:0005524; GO:0008233; GO:0009376
A0A1Z5JYG0	ATP-dependent HslUV protease, peptidase subunit HslV (EC 3.4.25.2)	FisN_8Hh283	220		3.4.25.2	HslUV protease complex [GO:0009376]; proteasome core complex [GO:0005839]; threonine-type endopeptidase activity [GO:0004298]; proteolysis involved in cellular protein catabolic process [GO:0051603]	GO:0004298; GO:0005839; GO:0009376; GO:0051603
A0A1Z5JNR6	ATP-dependent HslUV protease, peptidase subunit HslV (EC 3.4.25.2)	FisN_8Lh283	220		3.4.25.2	HslUV protease complex [GO:0009376]; proteasome core complex [GO:0005839]; threonine-type endopeptidase activity [GO:0004298]; proteolysis involved in cellular protein catabolic process [GO:0051603]	GO:0004298; GO:0005839; GO:0009376; GO:0051603
A0A1Z5K928	ATP-dependent metalloprotease	FisN_11Hh340	739			membrane [GO:0016020]; ATP binding [GO:0005524]; ATP-dependent peptidase activity [GO:0004176]; metalloendopeptidase activity [GO:0004222]	GO:0004176; GO:0004222; GO:0005524; GO:0016020
A0A1Z5K0V9	ATP-dependent metalloprotease	FisN_11Lh340	764			membrane [GO:0016020]; ATP binding [GO:0005524]; ATP-dependent peptidase activity [GO:0004176]; metalloendopeptidase activity [GO:0004222]	GO:0004176; GO:0004222; GO:0005524; GO:0016020
A0A1Z5JGW4	ATP-dependent RNA helicase (EC 3.6.4.13)	FisN_17Hh168	411		3.6.4.13	ATP binding [GO:0005524]; hydrolase activity [GO:0016787]; nucleic acid binding [GO:0003676]; RNA helicase activity [GO:0003724]	GO:0003676; GO:0003724; GO:0005524; GO:0016787
A0A1Z5KLM0	ATP-dependent RNA helicase (EC 3.6.4.13)	FisN_13Lh230	918	SUBCELLULAR LOCATION: Nucleus, nucleolus {ECO:0000256|RuleBase:RU365068}.	3.6.4.13	nucleolus [GO:0005730]; ATP binding [GO:0005524]; ATP hydrolysis activity [GO:0140603]; RNA binding [GO:0003723]; RNA helicase activity [GO:0003724]	GO:0003723; GO:0003724; GO:0005524; GO:0005730; GO:0140603
A0A1Z5KNI0	ATP-dependent RNA helicase (EC 3.6.4.13)	FisN_13Hh230	921	SUBCELLULAR LOCATION: Nucleus, nucleolus {ECO:0000256|RuleBase:RU365068}.	3.6.4.13	nucleolus [GO:0005730]; ATP binding [GO:0005524]; ATP hydrolysis activity [GO:0140603]; RNA binding [GO:0003723]; RNA helicase activity [GO:0003724]	GO:0003723; GO:0003724; GO:0005524; GO:0005730; GO:0140603
A0A1Z5K982	ATP-dependent RNA helicase (EC 3.6.4.13)	FisN_17Lh168	413		3.6.4.13	ATP binding [GO:0005524]; hydrolase activity [GO:0016787]; nucleic acid binding [GO:0003676]; RNA helicase activity [GO:0003724]	GO:0003676; GO:0003724; GO:0005524; GO:0016787
A0A1Z5K3L6	ATP-dependent RNA helicase DBP3 (EC 3.6.4.13)	FisN_7Hh128	589		3.6.4.13	ATP binding [GO:0005524]; hydrolase activity [GO:0016787]; nucleic acid binding [GO:0003676]; RNA helicase activity [GO:0003724]	GO:0003676; GO:0003724; GO:0005524; GO:0016787
A0A1Z5JCP7	ATP-dependent RNA helicase DBP3 (EC 3.6.4.13)	FisN_7Lh128	589		3.6.4.13	ATP binding [GO:0005524]; hydrolase activity [GO:0016787]; nucleic acid binding [GO:0003676]; RNA helicase activity [GO:0003724]	GO:0003676; GO:0003724; GO:0005524; GO:0016787
A0A1Z5JXD5	ATP-dependent RNA helicase DDX10/DBP4 (EC 3.6.4.13)	FisN_10Hh086	752		3.6.4.13	ATP binding [GO:0005524]; hydrolase activity [GO:0016787]; RNA binding [GO:0003723]; RNA helicase activity [GO:0003724]	GO:0003723; GO:0003724; GO:0005524; GO:0016787
A0A1Z5JZT3	ATP-dependent RNA helicase DDX18/HAS1 (EC 3.6.4.13)	FisN_4Lh399	524		3.6.4.13	ATP binding [GO:0005524]; hydrolase activity [GO:0016787]; nucleic acid binding [GO:0003676]; RNA helicase activity [GO:0003724]	GO:0003676; GO:0003724; GO:0005524; GO:0016787
A0A1Z5KQ17	ATP-dependent RNA helicase DDX18/HAS1 (EC 3.6.4.13)	FisN_4Hh399	524		3.6.4.13	ATP binding [GO:0005524]; hydrolase activity [GO:0016787]; nucleic acid binding [GO:0003676]; RNA helicase activity [GO:0003724]	GO:0003676; GO:0003724; GO:0005524; GO:0016787
A0A1Z5J9H0	ATP-dependent RNA helicase DDX23/PRP28 (EC 3.6.4.13)	FisN_3Lh624	672		3.6.4.13	ATP binding [GO:0005524]; hydrolase activity [GO:0016787]; nucleic acid binding [GO:0003676]; RNA helicase activity [GO:0003724]	GO:0003676; GO:0003724; GO:0005524; GO:0016787
A0A1Z5K2W6	ATP-dependent RNA helicase DDX23/PRP28 (EC 3.6.4.13)	FisN_3Hh624	672		3.6.4.13	ATP binding [GO:0005524]; hydrolase activity [GO:0016787]; nucleic acid binding [GO:0003676]; RNA helicase activity [GO:0003724]	GO:0003676; GO:0003724; GO:0005524; GO:0016787
A0A1Z5JG36	ATP-dependent RNA helicase DDX24/MAK5 (EC 3.6.4.13)	FisN_22Hh236	623		3.6.4.13	ATP binding [GO:0005524]; hydrolase activity [GO:0016787]; nucleic acid binding [GO:0003676]; RNA helicase activity [GO:0003724]	GO:0003676; GO:0003724; GO:0005524; GO:0016787
A0A1Z5JC63	ATP-dependent RNA helicase DDX24/MAK5 (EC 3.6.4.13)	FisN_22Lh236	656		3.6.4.13	ATP binding [GO:0005524]; hydrolase activity [GO:0016787]; nucleic acid binding [GO:0003676]; RNA helicase activity [GO:0003724]	GO:0003676; GO:0003724; GO:0005524; GO:0016787
A0A1Z5JKA4	ATP-dependent RNA helicase DDX26B	FisN_1Hh478	1240			helicase activity [GO:0004386]	GO:0004386
A0A1Z5KR90	ATP-dependent RNA helicase DDX27 (EC 3.6.4.13)	FisN_1Hh587	829		3.6.4.13	ATP binding [GO:0005524]; hydrolase activity [GO:0016787]; nucleic acid binding [GO:0003676]; RNA helicase activity [GO:0003724]	GO:0003676; GO:0003724; GO:0005524; GO:0016787
A0A1Z5K1C3	ATP-dependent RNA helicase DDX27 (EC 3.6.4.13)	FisN_1Lh587	824		3.6.4.13	ATP binding [GO:0005524]; hydrolase activity [GO:0016787]; nucleic acid binding [GO:0003676]; RNA helicase activity [GO:0003724]	GO:0003676; GO:0003724; GO:0005524; GO:0016787
A0A1Z5JH80	ATP-dependent RNA helicase DDX31/DBP7 (EC 3.6.4.13)	FisN_17Hh298	778		3.6.4.13	ATP binding [GO:0005524]; hydrolase activity [GO:0016787]; RNA binding [GO:0003723]; RNA helicase activity [GO:0003724]	GO:0003723; GO:0003724; GO:0005524; GO:0016787
A0A1Z5J5M0	ATP-dependent RNA helicase DDX31/DBP7 (EC 3.6.4.13)	FisN_17Lh298	778		3.6.4.13	ATP binding [GO:0005524]; hydrolase activity [GO:0016787]; RNA binding [GO:0003723]; RNA helicase activity [GO:0003724]	GO:0003723; GO:0003724; GO:0005524; GO:0016787
A0A1Z5JMR7	ATP-dependent RNA helicase DDX35 (EC 3.6.4.13)	FisN_12Lh221	677		3.6.4.13	ATP binding [GO:0005524]; hydrolase activity [GO:0016787]; nucleic acid binding [GO:0003676]; RNA helicase activity [GO:0003724]	GO:0003676; GO:0003724; GO:0005524; GO:0016787
A0A1Z5KCK7	ATP-dependent RNA helicase DDX35 (EC 3.6.4.13)	FisN_12Hh221	677		3.6.4.13	ATP binding [GO:0005524]; hydrolase activity [GO:0016787]; nucleic acid binding [GO:0003676]; RNA helicase activity [GO:0003724]	GO:0003676; GO:0003724; GO:0005524; GO:0016787
A0A1Z5KGA2	ATP-dependent RNA helicase DDX41 (EC 3.6.4.13)	FisN_2Lh281	681		3.6.4.13	ATP binding [GO:0005524]; hydrolase activity [GO:0016787]; nucleic acid binding [GO:0003676]; RNA helicase activity [GO:0003724]; zinc ion binding [GO:0008270]	GO:0003676; GO:0003724; GO:0005524; GO:0008270; GO:0016787
A0A1Z5JEL6	ATP-dependent RNA helicase DDX41 (EC 3.6.4.13)	FisN_2Hh281	679		3.6.4.13	ATP binding [GO:0005524]; hydrolase activity [GO:0016787]; nucleic acid binding [GO:0003676]; RNA helicase activity [GO:0003724]; zinc ion binding [GO:0008270]	GO:0003676; GO:0003724; GO:0005524; GO:0008270; GO:0016787
A0A1Z5JEB6	ATP-dependent RNA helicase DDX46/PRP5 (EC 3.6.4.13)	FisN_1Hh270	998		3.6.4.13	ATP binding [GO:0005524]; hydrolase activity [GO:0016787]; nucleic acid binding [GO:0003676]; RNA helicase activity [GO:0003724]	GO:0003676; GO:0003724; GO:0005524; GO:0016787
A0A1Z5K503	ATP-dependent RNA helicase DDX46/PRP5 (EC 3.6.4.13)	FisN_1Lh270	998		3.6.4.13	ATP binding [GO:0005524]; hydrolase activity [GO:0016787]; nucleic acid binding [GO:0003676]; RNA helicase activity [GO:0003724]	GO:0003676; GO:0003724; GO:0005524; GO:0016787
A0A1Z5JVV3	ATP-dependent RNA helicase DDX47/RRP3 (EC 3.6.4.13)	FisN_25Hh143	458		3.6.4.13	ATP binding [GO:0005524]; hydrolase activity [GO:0016787]; nucleic acid binding [GO:0003676]; RNA helicase activity [GO:0003724]	GO:0003676; GO:0003724; GO:0005524; GO:0016787
A0A1Z5J7S7	ATP-dependent RNA helicase DDX47/RRP3 (EC 3.6.4.13)	FisN_25Lh143	462		3.6.4.13	ATP binding [GO:0005524]; hydrolase activity [GO:0016787]; nucleic acid binding [GO:0003676]; RNA helicase activity [GO:0003724]	GO:0003676; GO:0003724; GO:0005524; GO:0016787
A0A1Z5JYW2	ATP-dependent RNA helicase DDX49/DBP8 (EC 3.6.4.13)	FisN_8Hh239	589		3.6.4.13	ATP binding [GO:0005524]; hydrolase activity [GO:0016787]; nucleic acid binding [GO:0003676]; RNA helicase activity [GO:0003724]	GO:0003676; GO:0003724; GO:0005524; GO:0016787
A0A1Z5JNX3	ATP-dependent RNA helicase DDX49/DBP8 (EC 3.6.4.13)	FisN_8Lh239	589		3.6.4.13	ATP binding [GO:0005524]; hydrolase activity [GO:0016787]; nucleic acid binding [GO:0003676]; RNA helicase activity [GO:0003724]	GO:0003676; GO:0003724; GO:0005524; GO:0016787
A0A1Z5K9Y7	ATP-dependent RNA helicase DDX5/DBP2 (EC 3.6.4.13)	FisN_15Hh019	584		3.6.4.13	ATP binding [GO:0005524]; hydrolase activity [GO:0016787]; nucleic acid binding [GO:0003676]; RNA helicase activity [GO:0003724]	GO:0003676; GO:0003724; GO:0005524; GO:0016787
A0A1Z5KHY1	ATP-dependent RNA helicase DDX5/DBP2 (EC 3.6.4.13)	FisN_15Lh019	567		3.6.4.13	ATP binding [GO:0005524]; hydrolase activity [GO:0016787]; nucleic acid binding [GO:0003676]; RNA helicase activity [GO:0003724]	GO:0003676; GO:0003724; GO:0005524; GO:0016787
A0A1Z5JKW6	ATP-dependent RNA helicase DDX5/DBP2 (EC 3.6.4.13)	FisN_6Lh334	547		3.6.4.13	ATP binding [GO:0005524]; hydrolase activity [GO:0016787]; nucleic acid binding [GO:0003676]; RNA helicase activity [GO:0003724]	GO:0003676; GO:0003724; GO:0005524; GO:0016787
A0A1Z5K788	ATP-dependent RNA helicase DDX5/DBP2 (EC 3.6.4.13)	FisN_6Hh334	557		3.6.4.13	ATP binding [GO:0005524]; hydrolase activity [GO:0016787]; nucleic acid binding [GO:0003676]; RNA helicase activity [GO:0003724]	GO:0003676; GO:0003724; GO:0005524; GO:0016787
A0A1Z5JLU7	ATP-dependent RNA helicase DDX51/DBP6 (EC 3.6.4.13)	FisN_12Lh310	652		3.6.4.13	ATP binding [GO:0005524]; hydrolase activity [GO:0016787]; nucleic acid binding [GO:0003676]; RNA helicase activity [GO:0003724]	GO:0003676; GO:0003724; GO:0005524; GO:0016787
A0A1Z5KBR3	ATP-dependent RNA helicase DDX51/DBP6 (EC 3.6.4.13)	FisN_12Hh310	652		3.6.4.13	ATP binding [GO:0005524]; hydrolase activity [GO:0016787]; nucleic acid binding [GO:0003676]; RNA helicase activity [GO:0003724]	GO:0003676; GO:0003724; GO:0005524; GO:0016787
A0A1Z5JN72	ATP-dependent RNA helicase DDX52/ROK1 (EC 3.6.4.13)	FisN_1Hh665	564		3.6.4.13	ATP binding [GO:0005524]; hydrolase activity [GO:0016787]; nucleic acid binding [GO:0003676]; RNA helicase activity [GO:0003724]	GO:0003676; GO:0003724; GO:0005524; GO:0016787
A0A1Z5JM90	ATP-dependent RNA helicase DDX55/SPB4 (EC 3.6.4.13)	FisN_12Lh174	463		3.6.4.13	ATP binding [GO:0005524]; hydrolase activity [GO:0016787]; RNA binding [GO:0003723]; RNA helicase activity [GO:0003724]	GO:0003723; GO:0003724; GO:0005524; GO:0016787
A0A1Z5KBD8	ATP-dependent RNA helicase DDX55/SPB4 (EC 3.6.4.13)	FisN_12Hh174	507		3.6.4.13	ATP binding [GO:0005524]; hydrolase activity [GO:0016787]; RNA binding [GO:0003723]; RNA helicase activity [GO:0003724]	GO:0003723; GO:0003724; GO:0005524; GO:0016787
A0A1Z5KBW1	ATP-dependent RNA helicase DDX56/DBP9 (EC 3.6.4.13)	FisN_12Hh147	668		3.6.4.13	ATP binding [GO:0005524]; hydrolase activity [GO:0016787]; nucleic acid binding [GO:0003676]; RNA helicase activity [GO:0003724]	GO:0003676; GO:0003724; GO:0005524; GO:0016787
A0A1Z5JMA5	ATP-dependent RNA helicase DDX56/DBP9 (EC 3.6.4.13)	FisN_12Lh147	667		3.6.4.13	ATP binding [GO:0005524]; hydrolase activity [GO:0016787]; nucleic acid binding [GO:0003676]; RNA helicase activity [GO:0003724]	GO:0003676; GO:0003724; GO:0005524; GO:0016787
A0A1Z5K4X0	ATP-dependent RNA helicase DDX6/DHH1 (EC 3.6.4.13)	FisN_1Lh193	415		3.6.4.13	ATP binding [GO:0005524]; hydrolase activity [GO:0016787]; nucleic acid binding [GO:0003676]; RNA helicase activity [GO:0003724]	GO:0003676; GO:0003724; GO:0005524; GO:0016787
A0A1Z5JEE3	ATP-dependent RNA helicase DDX6/DHH1 (EC 3.6.4.13)	FisN_1Hh193	415		3.6.4.13	ATP binding [GO:0005524]; hydrolase activity [GO:0016787]; nucleic acid binding [GO:0003676]; RNA helicase activity [GO:0003724]	GO:0003676; GO:0003724; GO:0005524; GO:0016787
A0A1Z5KFW4	ATP-dependent RNA helicase DHX36 (EC 3.6.4.13)	FisN_16Hh020	1442		3.6.4.13	ATP binding [GO:0005524]; hydrolase activity [GO:0016787]; nucleic acid binding [GO:0003676]; RNA helicase activity [GO:0003724]	GO:0003676; GO:0003724; GO:0005524; GO:0016787
A0A1Z5JSK1	ATP-dependent RNA helicase DHX37/DHR1 (EC 3.6.4.13)	FisN_5Hh396	1324		3.6.4.13	ATP binding [GO:0005524]; hydrolase activity [GO:0016787]; RNA helicase activity [GO:0003724]	GO:0003724; GO:0005524; GO:0016787
A0A1Z5KGC8	ATP-dependent RNA helicase DHX37/DHR1 (EC 3.6.4.13)	FisN_5Lh396	1324		3.6.4.13	ATP binding [GO:0005524]; hydrolase activity [GO:0016787]; RNA helicase activity [GO:0003724]	GO:0003724; GO:0005524; GO:0016787
A0A1Z5KAV3	ATP-dependent RNA helicase DHX8/PRP22 (EC 3.6.4.13)	FisN_21Hh030	1199	SUBCELLULAR LOCATION: Nucleus {ECO:0000256|ARBA:ARBA00004123}. Plastid, chloroplast {ECO:0000256|ARBA:ARBA00004229}.	3.6.4.13	chloroplast [GO:0009507]; nucleus [GO:0005634]; ATP binding [GO:0005524]; hydrolase activity [GO:0016787]; nucleic acid binding [GO:0003676]; RNA helicase activity [GO:0003724]; mRNA processing [GO:0006397]; RNA splicing [GO:0008380]	GO:0003676; GO:0003724; GO:0005524; GO:0005634; GO:0006397; GO:0008380; GO:0009507; GO:0016787
A0A1Z5KKF9	ATP-dependent RNA helicase DHX8/PRP22 (EC 3.6.4.13)	FisN_21Lh030	1199	SUBCELLULAR LOCATION: Nucleus {ECO:0000256|ARBA:ARBA00004123}. Plastid, chloroplast {ECO:0000256|ARBA:ARBA00004229}.	3.6.4.13	chloroplast [GO:0009507]; nucleus [GO:0005634]; ATP binding [GO:0005524]; hydrolase activity [GO:0016787]; nucleic acid binding [GO:0003676]; RNA helicase activity [GO:0003724]; mRNA processing [GO:0006397]; RNA splicing [GO:0008380]	GO:0003676; GO:0003724; GO:0005524; GO:0005634; GO:0006397; GO:0008380; GO:0009507; GO:0016787
A0A1Z5KBM6	ATP-dependent RNA helicase DOB1 (EC 3.6.4.13)	FisN_12Hh270	1012		3.6.4.13	ATP binding [GO:0005524]; hydrolase activity [GO:0016787]; RNA binding [GO:0003723]; RNA helicase activity [GO:0003724]; RNA catabolic process [GO:0006401]	GO:0003723; GO:0003724; GO:0005524; GO:0006401; GO:0016787
A0A1Z5JM20	ATP-dependent RNA helicase DOB1 (EC 3.6.4.13)	FisN_12Lh270	1011		3.6.4.13	ATP binding [GO:0005524]; hydrolase activity [GO:0016787]; RNA binding [GO:0003723]; RNA helicase activity [GO:0003724]; RNA catabolic process [GO:0006401]	GO:0003723; GO:0003724; GO:0005524; GO:0006401; GO:0016787
A0A1Z5JSG6	ATP-dependent RNA helicase UAP56/SUB2 (EC 3.6.4.13)	FisN_21Hh142 FisN_21Lh142	424		3.6.4.13	ATP binding [GO:0005524]; hydrolase activity [GO:0016787]; nucleic acid binding [GO:0003676]; RNA helicase activity [GO:0003724]	GO:0003676; GO:0003724; GO:0005524; GO:0016787
A0A1Z5KK43	ATP-grasp domain-containing protein	FisN_2Hh178	502			ATP binding [GO:0005524]; metal ion binding [GO:0046872]	GO:0005524; GO:0046872
A0A1Z5J7N6	ATP-grasp domain-containing protein	FisN_25Lh149	313			ATP binding [GO:0005524]; metal ion binding [GO:0046872]	GO:0005524; GO:0046872
A0A1Z5JBC6	ATP-grasp domain-containing protein	FisN_9Hh288	505			ATP binding [GO:0005524]; metal ion binding [GO:0046872]	GO:0005524; GO:0046872
A0A1Z5KFB1	ATP-grasp domain-containing protein	FisN_2Lh178	501			ATP binding [GO:0005524]; metal ion binding [GO:0046872]	GO:0005524; GO:0046872
A0A1Z5JW98	ATP-grasp domain-containing protein	FisN_25Hh149	308			ATP binding [GO:0005524]; metal ion binding [GO:0046872]	GO:0005524; GO:0046872
A0A1Z5KLP2	ATP-grasp domain-containing protein	FisN_9Lh288	429			ATP binding [GO:0005524]; metal ion binding [GO:0046872]	GO:0005524; GO:0046872
A0A1Z5KGX0	ATP-sulfurylase (EC 2.7.1.25) (EC 3.6.1.1)	FisN_5Lh438	1068		2.7.1.25; 3.6.1.1	cytoplasm [GO:0005737]; adenylylsulfate kinase activity [GO:0004020]; ATP binding [GO:0005524]; inorganic diphosphatase activity [GO:0004427]; magnesium ion binding [GO:0000287]; sulfate adenylyltransferase (ATP) activity [GO:0004781]; sulfate assimilation [GO:0000103]	GO:0000103; GO:0000287; GO:0004020; GO:0004427; GO:0004781; GO:0005524; GO:0005737
A0A1Z5JSP4	ATP-sulfurylase (EC 2.7.1.25) (EC 3.6.1.1)	FisN_5Hh438	1067		2.7.1.25; 3.6.1.1	cytoplasm [GO:0005737]; adenylylsulfate kinase activity [GO:0004020]; ATP binding [GO:0005524]; inorganic diphosphatase activity [GO:0004427]; magnesium ion binding [GO:0000287]; sulfate adenylyltransferase (ATP) activity [GO:0004781]; sulfate assimilation [GO:0000103]	GO:0000103; GO:0000287; GO:0004020; GO:0004427; GO:0004781; GO:0005524; GO:0005737
A0A1Z5JLT0	ATPase ASNA1 homolog (EC 3.6.-.-) (Arsenical pump-driving ATPase homolog) (Arsenite-stimulated ATPase)	FisN_12Lh358	355	SUBCELLULAR LOCATION: Cytoplasm {ECO:0000256|HAMAP-Rule:MF_03112}. Endoplasmic reticulum {ECO:0000256|HAMAP-Rule:MF_03112}.	3.6.-.-	endoplasmic reticulum [GO:0005783]; ATP binding [GO:0005524]; hydrolase activity [GO:0016787]; protein insertion into ER membrane [GO:0045048]	GO:0005524; GO:0005783; GO:0016787; GO:0045048
A0A1Z5KBV9	ATPase ASNA1 homolog (EC 3.6.-.-) (Arsenical pump-driving ATPase homolog) (Arsenite-stimulated ATPase)	FisN_12Hh358	355	SUBCELLULAR LOCATION: Cytoplasm {ECO:0000256|HAMAP-Rule:MF_03112}. Endoplasmic reticulum {ECO:0000256|HAMAP-Rule:MF_03112}.	3.6.-.-	endoplasmic reticulum [GO:0005783]; ATP binding [GO:0005524]; hydrolase activity [GO:0016787]; protein insertion into ER membrane [GO:0045048]	GO:0005524; GO:0005783; GO:0016787; GO:0045048
A0A1Z5JAE8	ATPase_AAA_core domain-containing protein	FisN_2Lh504	1225			ATP binding [GO:0005524]	GO:0005524
A0A1Z5K2L3	ATPgrasp_ST domain-containing protein	FisN_9Hh110	436
A0A1Z5KKN5	ATPgrasp_ST domain-containing protein	FisN_9Lh110	436
A0A1Z5KQG5	Atx10homo_assoc domain-containing protein	FisN_4Hh004	568
A0A1Z5KDT3	Atx10homo_assoc domain-containing protein	FisN_4Lh004	367
A0A1Z5JM31	Atypical dual specificity phosphatase (EC 3.1.3.16) (EC 3.1.3.48)	FisN_12Lh275	268		3.1.3.16; 3.1.3.48	protein serine phosphatase activity [GO:0106306]; protein threonine phosphatase activity [GO:0106307]; protein tyrosine phosphatase activity [GO:0004725]; protein tyrosine/serine/threonine phosphatase activity [GO:0008138]	GO:0004725; GO:0008138; GO:0106306; GO:0106307
A0A1Z5KCQ2	Atypical dual specificity phosphatase (EC 3.1.3.16) (EC 3.1.3.48)	FisN_12Hh275	266		3.1.3.16; 3.1.3.48	protein serine phosphatase activity [GO:0106306]; protein threonine phosphatase activity [GO:0106307]; protein tyrosine phosphatase activity [GO:0004725]; protein tyrosine/serine/threonine phosphatase activity [GO:0008138]	GO:0004725; GO:0008138; GO:0106306; GO:0106307
A0A1Z5K8H7	Atypical dual specificity phosphatase (EC 3.1.3.16) (EC 3.1.3.48)	FisN_14Hh157	207		3.1.3.16; 3.1.3.48	protein serine phosphatase activity [GO:0106306]; protein threonine phosphatase activity [GO:0106307]; protein tyrosine phosphatase activity [GO:0004725]; protein tyrosine/serine/threonine phosphatase activity [GO:0008138]	GO:0004725; GO:0008138; GO:0106306; GO:0106307
A0A1Z5JWK6	Aubergine	FisN_2Lh052	936			nucleic acid binding [GO:0003676]	GO:0003676
A0A1Z5KDY4	Aubergine	FisN_2Hh052	941			nucleic acid binding [GO:0003676]	GO:0003676
A0A1Z5JJY5	Aurora kinase (EC 2.7.11.1)	FisN_1Hh530	310		2.7.11.1	ATP binding [GO:0005524]; protein serine kinase activity [GO:0106310]; protein threonine kinase activity [GO:0106311]	GO:0005524; GO:0106310; GO:0106311
A0A1Z5K1K5	Aurora kinase (EC 2.7.11.1)	FisN_1Lh530	310		2.7.11.1	ATP binding [GO:0005524]; protein serine kinase activity [GO:0106310]; protein threonine kinase activity [GO:0106311]	GO:0005524; GO:0106310; GO:0106311
A0A1Z5JHR5	Autocrine motility factor receptor (EC 2.3.2.27)	FisN_17Hh249	769	SUBCELLULAR LOCATION: Membrane {ECO:0000256|ARBA:ARBA00004141}; Multi-pass membrane protein {ECO:0000256|ARBA:ARBA00004141}.	2.3.2.27	integral component of membrane [GO:0016021]; acyltransferase activity [GO:0016746]; ubiquitin binding [GO:0043130]	GO:0016021; GO:0016746; GO:0043130
A0A1Z5KN71	Autocrine motility factor receptor (EC 2.3.2.27)	FisN_17Lh249	770	SUBCELLULAR LOCATION: Membrane {ECO:0000256|ARBA:ARBA00004141}; Multi-pass membrane protein {ECO:0000256|ARBA:ARBA00004141}.	2.3.2.27	integral component of membrane [GO:0016021]; acyltransferase activity [GO:0016746]; ubiquitin binding [GO:0043130]	GO:0016021; GO:0016746; GO:0043130
A0A1Z5JRH3	Autoimmune regulator	FisN_7Lh353	695			cell junction [GO:0030054]; metal ion binding [GO:0046872]; transcription corepressor activity [GO:0003714]	GO:0003714; GO:0030054; GO:0046872
A0A1Z5KSI6	Autoimmune regulator	FisN_7Hh353	783			cell junction [GO:0030054]; nucleus [GO:0005634]; metal ion binding [GO:0046872]; transcription corepressor activity [GO:0003714]	GO:0003714; GO:0005634; GO:0030054; GO:0046872
A0A1Z5JDD3	Autophagy protein 5	FisN_8Lu115	317	SUBCELLULAR LOCATION: Preautophagosomal structure membrane {ECO:0000256|RuleBase:RU361202}; Peripheral membrane protein {ECO:0000256|RuleBase:RU361202}.		phagophore assembly site membrane [GO:0034045]; autophagy [GO:0006914]	GO:0006914; GO:0034045
A0A1Z5KQR9	Autophagy-related protein	FisN_12Hu107	119			membrane [GO:0016020]; autophagy [GO:0006914]	GO:0006914; GO:0016020
A0A1Z5KIE0	Autophagy-related protein 101	FisN_4Hh422	222			autophagy [GO:0006914]	GO:0006914
A0A1Z5KEC3	Autophagy-related protein 101	FisN_4Lh422	183			autophagy [GO:0006914]	GO:0006914
A0A1Z5K752	Autophagy-related protein 2	FisN_6Hh262	1870	SUBCELLULAR LOCATION: Endoplasmic reticulum membrane {ECO:0000256|ARBA:ARBA00004406}; Peripheral membrane protein {ECO:0000256|ARBA:ARBA00004406}. Membrane {ECO:0000256|ARBA:ARBA00004170}; Peripheral membrane protein {ECO:0000256|ARBA:ARBA00004170}. Preautophagosomal structure membrane {ECO:0000256|ARBA:ARBA00004623}; Peripheral membrane protein {ECO:0000256|ARBA:ARBA00004623}.		endoplasmic reticulum membrane [GO:0005789]; phagophore assembly site membrane [GO:0034045]; autophagy of peroxisome [GO:0030242]	GO:0005789; GO:0030242; GO:0034045
A0A1Z5J5U2	Autophagy-related protein 2	FisN_6Lh262	1874	SUBCELLULAR LOCATION: Endoplasmic reticulum membrane {ECO:0000256|ARBA:ARBA00004406}; Peripheral membrane protein {ECO:0000256|ARBA:ARBA00004406}. Membrane {ECO:0000256|ARBA:ARBA00004170}; Peripheral membrane protein {ECO:0000256|ARBA:ARBA00004170}. Preautophagosomal structure membrane {ECO:0000256|ARBA:ARBA00004623}; Peripheral membrane protein {ECO:0000256|ARBA:ARBA00004623}.		endoplasmic reticulum membrane [GO:0005789]; phagophore assembly site membrane [GO:0034045]; autophagy of peroxisome [GO:0030242]	GO:0005789; GO:0030242; GO:0034045
A0A1Z5JRN8	Autophagy-related protein 9	FisN_21Hh128	684	SUBCELLULAR LOCATION: Cytoplasmic vesicle membrane {ECO:0000256|RuleBase:RU364027}; Multi-pass membrane protein {ECO:0000256|RuleBase:RU364027}. Membrane {ECO:0000256|ARBA:ARBA00004141}; Multi-pass membrane protein {ECO:0000256|ARBA:ARBA00004141}.		cytoplasmic vesicle membrane [GO:0030659]; Golgi apparatus [GO:0005794]; integral component of membrane [GO:0016021]; autophagy [GO:0006914]; protein transport [GO:0015031]	GO:0005794; GO:0006914; GO:0015031; GO:0016021; GO:0030659
A0A1Z5J9E1	Autophagy-related protein 9	FisN_21Lh128	505	SUBCELLULAR LOCATION: Cytoplasmic vesicle membrane {ECO:0000256|RuleBase:RU364027}; Multi-pass membrane protein {ECO:0000256|RuleBase:RU364027}. Membrane {ECO:0000256|ARBA:ARBA00004141}; Multi-pass membrane protein {ECO:0000256|ARBA:ARBA00004141}.		cytoplasmic vesicle membrane [GO:0030659]; Golgi apparatus [GO:0005794]; integral component of membrane [GO:0016021]; autophagy [GO:0006914]; protein transport [GO:0015031]	GO:0005794; GO:0006914; GO:0015031; GO:0016021; GO:0030659
A0A1Z5JAD1	B-related factor 1	FisN_2Lh470	614	SUBCELLULAR LOCATION: Nucleus {ECO:0000256|ARBA:ARBA00004123}.		nucleus [GO:0005634]; transcription factor TFIIIB complex [GO:0000126]; metal ion binding [GO:0046872]; RNA polymerase III general transcription initiation factor activity [GO:0000995]; TBP-class protein binding [GO:0017025]; transcription preinitiation complex assembly [GO:0070897]	GO:0000126; GO:0000995; GO:0005634; GO:0017025; GO:0046872; GO:0070897
A0A1Z5JG53	B-related factor 1	FisN_2Hh470	614	SUBCELLULAR LOCATION: Nucleus {ECO:0000256|ARBA:ARBA00004123}.		nucleus [GO:0005634]; transcription factor TFIIIB complex [GO:0000126]; metal ion binding [GO:0046872]; RNA polymerase III general transcription initiation factor activity [GO:0000995]; TBP-class protein binding [GO:0017025]; transcription preinitiation complex assembly [GO:0070897]	GO:0000126; GO:0000995; GO:0005634; GO:0017025; GO:0046872; GO:0070897
A0A1Z5JU39	B30.2/SPRY domain-containing protein	FisN_18Lh205	469
A0A1Z5JW83	B30.2/SPRY domain-containing protein	FisN_18Hh204	454
A0A1Z5JU35	B30.2/SPRY domain-containing protein	FisN_18Lh204	456
A0A1Z5JB31	B30.2/SPRY domain-containing protein	FisN_9Hh260	512	SUBCELLULAR LOCATION: Nucleus {ECO:0000256|ARBA:ARBA00004123}.		nucleus [GO:0005634]; cell cycle [GO:0007049]	GO:0005634; GO:0007049
A0A1Z5KL02	B30.2/SPRY domain-containing protein	FisN_9Lh260	512	SUBCELLULAR LOCATION: Nucleus {ECO:0000256|ARBA:ARBA00004123}.		nucleus [GO:0005634]; cell cycle [GO:0007049]	GO:0005634; GO:0007049
A0A1Z5KIJ8	Baculoviral IAP repeat-containing protein 6 (EC 2.3.2.23)	FisN_42Lh006	359		2.3.2.23	acyltransferase activity [GO:0016746]; ubiquitin conjugating enzyme activity [GO:0061631]	GO:0016746; GO:0061631
A0A1Z5KIG5	Baculoviral IAP repeat-containing protein 6 (EC 2.3.2.23)	FisN_42Hh006	359		2.3.2.23	acyltransferase activity [GO:0016746]; ubiquitin conjugating enzyme activity [GO:0061631]	GO:0016746; GO:0061631
A0A1Z5J6E4	BAH domain-containing protein	FisN_6Lh102	560			chromatin binding [GO:0003682]	GO:0003682
A0A1Z5KHR4	BAH domain-containing protein	FisN_6Hh102	554			chromatin binding [GO:0003682]	GO:0003682
A0A1Z5KJG0	Basic amino acid/polyamine antiporter, APA family	FisN_37Hh016	604			integral component of membrane [GO:0016021]; transmembrane transporter activity [GO:0022857]	GO:0016021; GO:0022857
A0A1Z5K0B1	Basic amino acid/polyamine antiporter, APA family	FisN_37Lh016	614			integral component of membrane [GO:0016021]; transmembrane transporter activity [GO:0022857]	GO:0016021; GO:0022857
A0A1Z5JI24	Battenin	FisN_3Lh156	496	SUBCELLULAR LOCATION: Membrane {ECO:0000256|ARBA:ARBA00004141}; Multi-pass membrane protein {ECO:0000256|ARBA:ARBA00004141}.		integral component of membrane [GO:0016021]	GO:0016021
A0A1Z5JHY3	BCNT-C domain-containing protein	FisN_14Lu375	204
A0A1Z5KJ08	Beclin	FisN_6Hu022	348			autophagy [GO:0006914]	GO:0006914
A0A1Z5J7R4	Benzodiazapine receptor	FisN_11Lh162	232	SUBCELLULAR LOCATION: Membrane {ECO:0000256|ARBA:ARBA00004141}; Multi-pass membrane protein {ECO:0000256|ARBA:ARBA00004141}.		integral component of membrane [GO:0016021]	GO:0016021
A0A1Z5JK40	Benzodiazapine receptor	FisN_11Hh162	222	SUBCELLULAR LOCATION: Membrane {ECO:0000256|ARBA:ARBA00004141}; Multi-pass membrane protein {ECO:0000256|ARBA:ARBA00004141}.		integral component of membrane [GO:0016021]	GO:0016021
A0A1Z5KNF7	Beta_elim_lyase domain-containing protein	FisN_13Hh253	412			lyase activity [GO:0016829]; cellular amino acid metabolic process [GO:0006520]	GO:0006520; GO:0016829
A0A1Z5KM42	Beta_elim_lyase domain-containing protein	FisN_13Lh253	404			lyase activity [GO:0016829]; cellular amino acid metabolic process [GO:0006520]	GO:0006520; GO:0016829
A0A1Z5K9L4	Beta_helix domain-containing protein	FisN_15Hh135	499
A0A1Z5KPL5	Beta_helix domain-containing protein	FisN_21Hh238	891
A0A1Z5KHY7	Beta_helix domain-containing protein	FisN_28Hh027	439
A0A1Z5KAW8	Beta_helix domain-containing protein	FisN_15Lh135	500
A0A1Z5J9V8	Beta_helix domain-containing protein	FisN_21Lh238	891
A0A1Z5JCZ4	Beta-1,4-galactosyltransferase 4 (EC 2.4.1.275) (EC 2.4.1.90)	FisN_20Lh076	357	SUBCELLULAR LOCATION: Membrane {ECO:0000256|ARBA:ARBA00004606}; Single-pass type II membrane protein {ECO:0000256|ARBA:ARBA00004606}.	2.4.1.275; 2.4.1.90	integral component of membrane [GO:0016021]; N-acetyllactosamine synthase activity [GO:0003945]; carbohydrate metabolic process [GO:0005975]; protein glycosylation [GO:0006486]	GO:0003945; GO:0005975; GO:0006486; GO:0016021
A0A1Z5KC44	Beta-1,4-galactosyltransferase 4 (EC 2.4.1.275) (EC 2.4.1.90)	FisN_20Hh076	352	SUBCELLULAR LOCATION: Membrane {ECO:0000256|ARBA:ARBA00004606}; Single-pass type II membrane protein {ECO:0000256|ARBA:ARBA00004606}.	2.4.1.275; 2.4.1.90	integral component of membrane [GO:0016021]; N-acetyllactosamine synthase activity [GO:0003945]; carbohydrate metabolic process [GO:0005975]; protein glycosylation [GO:0006486]	GO:0003945; GO:0005975; GO:0006486; GO:0016021
A0A1Z5K4H1	Beta-1,4-mannosyltransferase (EC 2.4.1.142)	FisN_1Lh191	456		2.4.1.142	chitobiosyldiphosphodolichol beta-mannosyltransferase activity [GO:0004578]	GO:0004578
A0A1Z5JE18	Beta-1,4-mannosyltransferase (EC 2.4.1.142)	FisN_1Hh191	456		2.4.1.142	integral component of membrane [GO:0016021]; chitobiosyldiphosphodolichol beta-mannosyltransferase activity [GO:0004578]	GO:0004578; GO:0016021
A0A1Z5JGY1	Beta-1,4-N-acetylglucosaminyltransferase (EC 2.4.1.141)	FisN_17Hh081	207	SUBCELLULAR LOCATION: Endoplasmic reticulum membrane {ECO:0000256|ARBA:ARBA00004389}; Single-pass membrane protein {ECO:0000256|ARBA:ARBA00004389}. Membrane {ECO:0000256|ARBA:ARBA00004167}; Single-pass membrane protein {ECO:0000256|ARBA:ARBA00004167}. Nucleus membrane {ECO:0000256|ARBA:ARBA00004590}; Single-pass membrane protein {ECO:0000256|ARBA:ARBA00004590}.	2.4.1.141	endoplasmic reticulum membrane [GO:0005789]; integral component of membrane [GO:0016021]; nuclear membrane [GO:0031965]; N-acetylglucosaminyldiphosphodolichol N-acetylglucosaminyltransferase activity [GO:0004577]; dolichol-linked oligosaccharide biosynthetic process [GO:0006488]	GO:0004577; GO:0005789; GO:0006488; GO:0016021; GO:0031965
A0A1Z5K246	Beta-1,4-N-acetylglucosaminyltransferase (EC 2.4.1.141)	FisN_17Lh081	210	SUBCELLULAR LOCATION: Endoplasmic reticulum membrane {ECO:0000256|ARBA:ARBA00004389}; Single-pass membrane protein {ECO:0000256|ARBA:ARBA00004389}. Membrane {ECO:0000256|ARBA:ARBA00004167}; Single-pass membrane protein {ECO:0000256|ARBA:ARBA00004167}. Nucleus membrane {ECO:0000256|ARBA:ARBA00004590}; Single-pass membrane protein {ECO:0000256|ARBA:ARBA00004590}.	2.4.1.141	endoplasmic reticulum membrane [GO:0005789]; integral component of membrane [GO:0016021]; nuclear membrane [GO:0031965]; N-acetylglucosaminyldiphosphodolichol N-acetylglucosaminyltransferase activity [GO:0004577]; dolichol-linked oligosaccharide biosynthetic process [GO:0006488]	GO:0004577; GO:0005789; GO:0006488; GO:0016021; GO:0031965
A0A1Z5J606	Beta-adrenergic-receptor kinase (EC 2.7.11.15)	FisN_17Lh010	659		2.7.11.15	ATP binding [GO:0005524]; beta-adrenergic receptor kinase activity [GO:0047696]; protein serine/threonine kinase activity [GO:0004674]	GO:0004674; GO:0005524; GO:0047696
A0A1Z5K8Q3	Beta-adrenergic-receptor kinase (EC 2.7.11.15)	FisN_17Hh010	659		2.7.11.15	ATP binding [GO:0005524]; beta-adrenergic receptor kinase activity [GO:0047696]; protein serine/threonine kinase activity [GO:0004674]	GO:0004674; GO:0005524; GO:0047696
A0A1Z5K263	Beta-carotene 15,15'-dioxygenase (EC 1.13.11.63)	FisN_9Hh063	539		1.13.11.63	metal ion binding [GO:0046872]; oxidoreductase activity, acting on single donors with incorporation of molecular oxygen, incorporation of two atoms of oxygen [GO:0016702]	GO:0016702; GO:0046872
A0A1Z5JST1	Beta-catenin-like protein 1	FisN_5Hh211	967	SUBCELLULAR LOCATION: Membrane {ECO:0000256|ARBA:ARBA00004141}; Multi-pass membrane protein {ECO:0000256|ARBA:ARBA00004141}. Nucleus {ECO:0000256|ARBA:ARBA00004123}.		integral component of membrane [GO:0016021]; nucleus [GO:0005634]	GO:0005634; GO:0016021
A0A1Z5JJ72	Beta-catenin-like protein 1	FisN_5Lh211	1001	SUBCELLULAR LOCATION: Membrane {ECO:0000256|ARBA:ARBA00004141}; Multi-pass membrane protein {ECO:0000256|ARBA:ARBA00004141}. Nucleus {ECO:0000256|ARBA:ARBA00004123}.		integral component of membrane [GO:0016021]; nucleus [GO:0005634]	GO:0005634; GO:0016021
A0A1Z5KMM5	Beta-glucosidase (EC 3.2.1.21)	FisN_23Lh103	938		3.2.1.21	integral component of membrane [GO:0016021]; beta-glucosidase activity [GO:0008422]; scopolin beta-glucosidase activity [GO:0102483]; carbohydrate metabolic process [GO:0005975]	GO:0005975; GO:0008422; GO:0016021; GO:0102483
A0A1Z5KM83	Beta-glucosidase (EC 3.2.1.21)	FisN_23Hh103	960		3.2.1.21	integral component of membrane [GO:0016021]; beta-glucosidase activity [GO:0008422]; scopolin beta-glucosidase activity [GO:0102483]; carbohydrate metabolic process [GO:0005975]	GO:0005975; GO:0008422; GO:0016021; GO:0102483
A0A1Z5KS61	Beta-glucosidase (EC 3.2.1.21)	FisN_7Hh240	877		3.2.1.21	beta-glucosidase activity [GO:0008422]; scopolin beta-glucosidase activity [GO:0102483]; carbohydrate metabolic process [GO:0005975]	GO:0005975; GO:0008422; GO:0102483
A0A1Z5JR84	Beta-glucosidase (EC 3.2.1.21)	FisN_7Lh240	882		3.2.1.21	integral component of membrane [GO:0016021]; beta-glucosidase activity [GO:0008422]; scopolin beta-glucosidase activity [GO:0102483]; carbohydrate metabolic process [GO:0005975]	GO:0005975; GO:0008422; GO:0016021; GO:0102483
A0A1Z5KSZ5	Beta-glucosidase (EC 3.2.1.21)	FisN_16Hh115	463		3.2.1.21	beta-glucosidase activity [GO:0008422]; scopolin beta-glucosidase activity [GO:0102483]; cellulose catabolic process [GO:0030245]	GO:0008422; GO:0030245; GO:0102483
A0A1Z5K3X3	Beta-glucosidase (EC 3.2.1.21)	FisN_7Hh190	847		3.2.1.21	integral component of membrane [GO:0016021]; beta-glucosidase activity [GO:0008422]; scopolin beta-glucosidase activity [GO:0102483]; carbohydrate metabolic process [GO:0005975]	GO:0005975; GO:0008422; GO:0016021; GO:0102483
A0A1Z5JCT2	Beta-glucosidase (EC 3.2.1.21)	FisN_7Lh190	912		3.2.1.21	beta-glucosidase activity [GO:0008422]; scopolin beta-glucosidase activity [GO:0102483]; carbohydrate metabolic process [GO:0005975]	GO:0005975; GO:0008422; GO:0102483
A0A1Z5KBD0	Beta-glucosidase (EC 3.2.1.21)	FisN_15Lu184	649		3.2.1.21	beta-glucosidase activity [GO:0008422]; scopolin beta-glucosidase activity [GO:0102483]; carbohydrate metabolic process [GO:0005975]	GO:0005975; GO:0008422; GO:0102483
A0A1Z5KJ13	Beta-glucosidase (EC 3.2.1.21)	FisN_16Lh115	463		3.2.1.21	beta-glucosidase activity [GO:0008422]; scopolin beta-glucosidase activity [GO:0102483]; cellulose catabolic process [GO:0030245]	GO:0008422; GO:0030245; GO:0102483
A0A1Z5KMK4	Beta-ketoacyl-[acyl-carrier-protein] synthase I (EC 2.3.1.41)	FisN_17Lh241	453		2.3.1.41	3-oxoacyl-[acyl-carrier-protein] synthase activity [GO:0004315]; fatty acid biosynthetic process [GO:0006633]	GO:0004315; GO:0006633
A0A1Z5KJU6	Beta-ketoacyl-[acyl-carrier-protein] synthase I (EC 2.3.1.41)	FisN_21Lh055	449		2.3.1.41	3-oxoacyl-[acyl-carrier-protein] synthase activity [GO:0004315]; fatty acid biosynthetic process [GO:0006633]	GO:0004315; GO:0006633
A0A1Z5KAG8	Beta-ketoacyl-[acyl-carrier-protein] synthase I (EC 2.3.1.41)	FisN_21Hh055	492		2.3.1.41	3-oxoacyl-[acyl-carrier-protein] synthase activity [GO:0004315]; fatty acid biosynthetic process [GO:0006633]	GO:0004315; GO:0006633
A0A1Z5JH24	Beta-ketoacyl-[acyl-carrier-protein] synthase I (EC 2.3.1.41)	FisN_17Hh241	453		2.3.1.41	3-oxoacyl-[acyl-carrier-protein] synthase activity [GO:0004315]; fatty acid biosynthetic process [GO:0006633]	GO:0004315; GO:0006633
A0A1Z5JCW5	Beta-N-acetylhexosaminidase (EC 3.2.1.52)	FisN_20Lh110	736		3.2.1.52	beta-N-acetylhexosaminidase activity [GO:0004563]; N-acetyl-beta-D-galactosaminidase activity [GO:0102148]; carbohydrate metabolic process [GO:0005975]	GO:0004563; GO:0005975; GO:0102148
A0A1Z5KCB0	Beta-N-acetylhexosaminidase (EC 3.2.1.52)	FisN_20Hh110	731		3.2.1.52	beta-N-acetylhexosaminidase activity [GO:0004563]; N-acetyl-beta-D-galactosaminidase activity [GO:0102148]; carbohydrate metabolic process [GO:0005975]	GO:0004563; GO:0005975; GO:0102148
A0A1Z5KKS9	Beta,beta-carotene 9',10'-dioxygenase (EC 1.13.11.71)	FisN_9Lh063	536		1.13.11.71	beta,beta-carotene-9',10'-cleaving oxygenase activity [GO:0102076]; metal ion binding [GO:0046872]	GO:0046872; GO:0102076
A0A1Z5JMG0	Betaine-homocysteine S-methyltransferase (EC 2.1.1.5)	FisN_12Lh094	317		2.1.1.5	betaine-homocysteine S-methyltransferase activity [GO:0047150]; zinc ion binding [GO:0008270]; methionine biosynthetic process [GO:0009086]; methylation [GO:0032259]	GO:0008270; GO:0009086; GO:0032259; GO:0047150
A0A1Z5JRJ1	BH4_AAA_HYDROXYL_2 domain-containing protein	FisN_23Lh237	150			iron ion binding [GO:0005506]; oxidoreductase activity, acting on paired donors, with incorporation or reduction of molecular oxygen, reduced pteridine as one donor, and incorporation of one atom of oxygen [GO:0016714]; aromatic amino acid family metabolic process [GO:0009072]	GO:0005506; GO:0009072; GO:0016714
A0A1Z5K560	BHLH domain-containing protein	FisN_6Lh085	471			protein dimerization activity [GO:0046983]	GO:0046983
A0A1Z5KCU0	BHLH domain-containing protein	FisN_26Lh117	355			protein dimerization activity [GO:0046983]	GO:0046983
A0A1Z5KB18	BHLH domain-containing protein	FisN_15Lh104	407			protein dimerization activity [GO:0046983]	GO:0046983
A0A1Z5KI27	BHLH domain-containing protein	FisN_6Hh085	468			protein dimerization activity [GO:0046983]	GO:0046983
A0A1Z5KAW5	BHLH domain-containing protein	FisN_15Lh105	460			protein dimerization activity [GO:0046983]	GO:0046983
A0A1Z5KAN4	BHLH domain-containing protein	FisN_15Hh105	460			protein dimerization activity [GO:0046983]	GO:0046983
A0A1Z5JBV6	Bifunctional aspartate aminotransferase and glutamate/aspartate-prephenate aminotransferase (EC 2.6.1.1) (EC 2.6.1.78) (EC 2.6.1.79)	FisN_22Lh121	435		2.6.1.1; 2.6.1.78; 2.6.1.79	aspartate-prephenate aminotransferase activity [GO:0033853]; glutamate-prephenate aminotransferase activity [GO:0033854]; L-aspartate:2-oxoglutarate aminotransferase activity [GO:0004069]; pyridoxal phosphate binding [GO:0030170]; biosynthetic process [GO:0009058]	GO:0004069; GO:0009058; GO:0030170; GO:0033853; GO:0033854
A0A1Z5JQG7	Bifunctional aspartate aminotransferase and glutamate/aspartate-prephenate aminotransferase (EC 2.6.1.1) (EC 2.6.1.78) (EC 2.6.1.79)	FisN_22Hh121	435		2.6.1.1; 2.6.1.78; 2.6.1.79	aspartate-prephenate aminotransferase activity [GO:0033853]; glutamate-prephenate aminotransferase activity [GO:0033854]; L-aspartate:2-oxoglutarate aminotransferase activity [GO:0004069]; pyridoxal phosphate binding [GO:0030170]; biosynthetic process [GO:0009058]	GO:0004069; GO:0009058; GO:0030170; GO:0033853; GO:0033854
A0A1Z5JMC2	Bifunctional dihydrofolate reductase-thymidylate synthase	FisN_12Lh144	464			dihydrofolate reductase activity [GO:0004146]; thymidylate synthase activity [GO:0004799]; dTMP biosynthetic process [GO:0006231]; methylation [GO:0032259]; one-carbon metabolic process [GO:0006730]; tetrahydrofolate biosynthetic process [GO:0046654]	GO:0004146; GO:0004799; GO:0006231; GO:0006730; GO:0032259; GO:0046654
A0A1Z5KBE9	Bifunctional dihydrofolate reductase-thymidylate synthase	FisN_12Hh144	465			dihydrofolate reductase activity [GO:0004146]; thymidylate synthase activity [GO:0004799]; dTMP biosynthetic process [GO:0006231]; methylation [GO:0032259]; one-carbon metabolic process [GO:0006730]; tetrahydrofolate biosynthetic process [GO:0046654]	GO:0004146; GO:0004799; GO:0006231; GO:0006730; GO:0032259; GO:0046654
A0A1Z5KPZ7	Bifunctional dihydrofolate reductase-thymidylate synthase (EC 1.5.1.3) (EC 2.1.1.45) (Thymidylate synthase)	FisN_4Hu045	131		1.5.1.3; 2.1.1.45	dihydrofolate reductase activity [GO:0004146]; thymidylate synthase activity [GO:0004799]; one-carbon metabolic process [GO:0006730]; tetrahydrofolate biosynthetic process [GO:0046654]	GO:0004146; GO:0004799; GO:0006730; GO:0046654
A0A1Z5KNJ5	Bifunctional lysine-specific demethylase and histidyl-hydroxylase (EC 1.14.11.-)	FisN_13Hh331	407	SUBCELLULAR LOCATION: Nucleus {ECO:0000256|RuleBase:RU366061}.	1.14.11.-	nucleus [GO:0005634]; 2-oxoglutarate-dependent dioxygenase activity [GO:0016706]; iron ion binding [GO:0005506]	GO:0005506; GO:0005634; GO:0016706
A0A1Z5KRF6	Bifunctional lysine-specific demethylase and histidyl-hydroxylase (EC 1.14.11.-)	FisN_20Lh192	445	SUBCELLULAR LOCATION: Nucleus {ECO:0000256|RuleBase:RU366061}.	1.14.11.-	nucleus [GO:0005634]; 2-oxoglutarate-dependent dioxygenase activity [GO:0016706]; iron ion binding [GO:0005506]	GO:0005506; GO:0005634; GO:0016706
A0A1Z5JT49	Bifunctional lysine-specific demethylase and histidyl-hydroxylase (EC 1.14.11.-)	FisN_10Lh046	603	SUBCELLULAR LOCATION: Nucleus {ECO:0000256|RuleBase:RU366061}.	1.14.11.-	nucleus [GO:0005634]; 2-oxoglutarate-dependent dioxygenase activity [GO:0016706]; iron ion binding [GO:0005506]	GO:0005506; GO:0005634; GO:0016706
A0A1Z5K2R4	Bifunctional lysine-specific demethylase and histidyl-hydroxylase (EC 1.14.11.-)	FisN_22Hh049	589	SUBCELLULAR LOCATION: Nucleus {ECO:0000256|RuleBase:RU366061}.	1.14.11.-	nucleus [GO:0005634]; 2-oxoglutarate-dependent dioxygenase activity [GO:0016706]; iron ion binding [GO:0005506]	GO:0005506; GO:0005634; GO:0016706
A0A1Z5KM67	Bifunctional lysine-specific demethylase and histidyl-hydroxylase (EC 1.14.11.-)	FisN_13Lh331	405	SUBCELLULAR LOCATION: Nucleus {ECO:0000256|RuleBase:RU366061}.	1.14.11.-	nucleus [GO:0005634]; 2-oxoglutarate-dependent dioxygenase activity [GO:0016706]; iron ion binding [GO:0005506]	GO:0005506; GO:0005634; GO:0016706
A0A1Z5JBQ2	Bifunctional lysine-specific demethylase and histidyl-hydroxylase (EC 1.14.11.-)	FisN_22Lh049	598	SUBCELLULAR LOCATION: Nucleus {ECO:0000256|RuleBase:RU366061}.	1.14.11.-	nucleus [GO:0005634]; 2-oxoglutarate-dependent dioxygenase activity [GO:0016706]; iron ion binding [GO:0005506]	GO:0005506; GO:0005634; GO:0016706
A0A1Z5K5F2	Bifunctional lysine-specific demethylase and histidyl-hydroxylase (EC 1.14.11.-)	FisN_10Hh046	602	SUBCELLULAR LOCATION: Nucleus {ECO:0000256|RuleBase:RU366061}.	1.14.11.-	nucleus [GO:0005634]; 2-oxoglutarate-dependent dioxygenase activity [GO:0016706]; iron ion binding [GO:0005506]	GO:0005506; GO:0005634; GO:0016706
A0A1Z5JJU2	Bifunctional lysine-specific demethylase and histidyl-hydroxylase (EC 1.14.11.-)	FisN_20Hh192	467	SUBCELLULAR LOCATION: Nucleus {ECO:0000256|RuleBase:RU366061}.	1.14.11.-	nucleus [GO:0005634]; 2-oxoglutarate-dependent dioxygenase activity [GO:0016706]; iron ion binding [GO:0005506]	GO:0005506; GO:0005634; GO:0016706
A0A1Z5JZ66	Bifunctional polynucleotide phosphatase/kinase (EC 2.7.1.78) (EC 3.1.3.32)	FisN_3Lh088	491		2.7.1.78; 3.1.3.32	ATP-dependent polydeoxyribonucleotide 5'-hydroxyl-kinase activity [GO:0046404]; polynucleotide 3'-phosphatase activity [GO:0046403]	GO:0046403; GO:0046404
A0A1Z5JT56	Bile acid:Na+ symporter, BASS family	FisN_10Lh067	429	SUBCELLULAR LOCATION: Membrane {ECO:0000256|ARBA:ARBA00004141}; Multi-pass membrane protein {ECO:0000256|ARBA:ARBA00004141}.		integral component of membrane [GO:0016021]	GO:0016021
A0A1Z5K5H4	Bile acid:Na+ symporter, BASS family	FisN_10Hh067	407	SUBCELLULAR LOCATION: Membrane {ECO:0000256|ARBA:ARBA00004141}; Multi-pass membrane protein {ECO:0000256|ARBA:ARBA00004141}.		integral component of membrane [GO:0016021]	GO:0016021
A0A1Z5J717	Bile acid:Na+ symporter, BASS family	FisN_19Lh206	412	SUBCELLULAR LOCATION: Membrane {ECO:0000256|ARBA:ARBA00004141}; Multi-pass membrane protein {ECO:0000256|ARBA:ARBA00004141}.		integral component of membrane [GO:0016021]	GO:0016021
A0A1Z5K0K2	Bile acid:Na+ symporter, BASS family	FisN_19Hh206	412	SUBCELLULAR LOCATION: Membrane {ECO:0000256|ARBA:ARBA00004141}; Multi-pass membrane protein {ECO:0000256|ARBA:ARBA00004141}.		integral component of membrane [GO:0016021]	GO:0016021
A0A1Z5J8M1	Biliverdin reductase / flavin reductase (EC 1.3.1.24) (EC 1.5.1.30)	FisN_3Lh551	277		1.3.1.24; 1.5.1.30	biliberdin reductase NAD+ activity [GO:0106276]; biliverdin reductase (NADP+) activity [GO:0106277]; riboflavin reductase (NADPH) activity [GO:0042602]	GO:0042602; GO:0106276; GO:0106277
A0A1Z5K3Q0	Biliverdin reductase / flavin reductase (EC 1.3.1.24) (EC 1.5.1.30)	FisN_3Hh551	277		1.3.1.24; 1.5.1.30	biliberdin reductase NAD+ activity [GO:0106276]; biliverdin reductase (NADP+) activity [GO:0106277]; riboflavin reductase (NADPH) activity [GO:0042602]	GO:0042602; GO:0106276; GO:0106277
A0A1Z5K592	Biotin synthase (EC 2.8.1.6)	FisN_12Lh071	432		2.8.1.6	2 iron, 2 sulfur cluster binding [GO:0051537]; 4 iron, 4 sulfur cluster binding [GO:0051539]; biotin synthase activity [GO:0004076]; metal ion binding [GO:0046872]; biotin biosynthetic process [GO:0009102]	GO:0004076; GO:0009102; GO:0046872; GO:0051537; GO:0051539
A0A1Z5K1Q1	Biotin synthase (EC 2.8.1.6)	FisN_12Hh071	449		2.8.1.6	2 iron, 2 sulfur cluster binding [GO:0051537]; 4 iron, 4 sulfur cluster binding [GO:0051539]; biotin synthase activity [GO:0004076]; metal ion binding [GO:0046872]; biotin biosynthetic process [GO:0009102]	GO:0004076; GO:0009102; GO:0046872; GO:0051537; GO:0051539
A0A1Z5KR69	Blocked early in transport 1	FisN_1Hu604	139	SUBCELLULAR LOCATION: Membrane {ECO:0000256|ARBA:ARBA00004211}; Single-pass type IV membrane protein {ECO:0000256|ARBA:ARBA00004211}.		integral component of Golgi membrane [GO:0030173]; protein transport [GO:0015031]	GO:0015031; GO:0030173
A0A1Z5JUM8	Blue copper oxidase	FisN_18Lh227	672			copper ion binding [GO:0005507]; oxidoreductase activity [GO:0016491]	GO:0005507; GO:0016491
A0A1Z5JVE8	Blue copper oxidase	FisN_18Hh227	865			copper ion binding [GO:0005507]; oxidoreductase activity [GO:0016491]	GO:0005507; GO:0016491
A0A1Z5K9B1	bPH_2 domain-containing protein	FisN_24Lh147	182
A0A1Z5JUR6	bPH_2 domain-containing protein	FisN_24Hh147	228
A0A1Z5JLG8	BPL/LPL catalytic domain-containing protein	FisN_29Lh040	239			biotin-[acetyl-CoA-carboxylase] ligase activity [GO:0004077]; cellular protein modification process [GO:0006464]	GO:0004077; GO:0006464
A0A1Z5K5W7	BPL/LPL catalytic domain-containing protein	FisN_29Hh040	273			biotin-[acetyl-CoA-carboxylase] ligase activity [GO:0004077]; cellular protein modification process [GO:0006464]	GO:0004077; GO:0006464
A0A1Z5JTU4	Branched-chain amino acid aminotransferase (EC 2.6.1.42)	FisN_5Hh102	354		2.6.1.42	L-isoleucine transaminase activity [GO:0052656]; L-leucine transaminase activity [GO:0052654]; L-valine transaminase activity [GO:0052655]; branched-chain amino acid metabolic process [GO:0009081]	GO:0009081; GO:0052654; GO:0052655; GO:0052656
A0A1Z5JJ00	Branched-chain amino acid aminotransferase (EC 2.6.1.42)	FisN_5Lh102	391		2.6.1.42	L-isoleucine transaminase activity [GO:0052656]; L-leucine transaminase activity [GO:0052654]; L-valine transaminase activity [GO:0052655]; branched-chain amino acid metabolic process [GO:0009081]	GO:0009081; GO:0052654; GO:0052655; GO:0052656
A0A1Z5JLS1	Branched-chain-amino-acid aminotransferase (EC 2.6.1.42)	FisN_12Lh339	386		2.6.1.42	L-isoleucine transaminase activity [GO:0052656]; L-leucine transaminase activity [GO:0052654]; L-leucine:2-oxoglutarate aminotransferase activity [GO:0050048]; L-valine transaminase activity [GO:0052655]; branched-chain amino acid biosynthetic process [GO:0009082]; cellular amino acid biosynthetic process [GO:0008652]	GO:0008652; GO:0009082; GO:0050048; GO:0052654; GO:0052655; GO:0052656
A0A1Z5JF42	Branched-chain-amino-acid aminotransferase (EC 2.6.1.42)	FisN_1Hh304	403		2.6.1.42	L-isoleucine transaminase activity [GO:0052656]; L-leucine transaminase activity [GO:0052654]; L-leucine:2-oxoglutarate aminotransferase activity [GO:0050048]; L-valine transaminase activity [GO:0052655]; branched-chain amino acid biosynthetic process [GO:0009082]; cellular amino acid biosynthetic process [GO:0008652]	GO:0008652; GO:0009082; GO:0050048; GO:0052654; GO:0052655; GO:0052656
A0A1Z5K448	Branched-chain-amino-acid aminotransferase (EC 2.6.1.42)	FisN_1Lh304	403		2.6.1.42	L-isoleucine transaminase activity [GO:0052656]; L-leucine transaminase activity [GO:0052654]; L-leucine:2-oxoglutarate aminotransferase activity [GO:0050048]; L-valine transaminase activity [GO:0052655]; branched-chain amino acid biosynthetic process [GO:0009082]; cellular amino acid biosynthetic process [GO:0008652]	GO:0008652; GO:0009082; GO:0050048; GO:0052654; GO:0052655; GO:0052656
A0A1Z5KCE6	Branched-chain-amino-acid aminotransferase (EC 2.6.1.42)	FisN_12Hh339	395		2.6.1.42	L-isoleucine transaminase activity [GO:0052656]; L-leucine transaminase activity [GO:0052654]; L-leucine:2-oxoglutarate aminotransferase activity [GO:0050048]; L-valine transaminase activity [GO:0052655]; branched-chain amino acid biosynthetic process [GO:0009082]; cellular amino acid biosynthetic process [GO:0008652]	GO:0008652; GO:0009082; GO:0050048; GO:0052654; GO:0052655; GO:0052656
A0A1Z5JMN4	Branchpoint-bridging protein	FisN_12Lh184	563	SUBCELLULAR LOCATION: Nucleus {ECO:0000256|ARBA:ARBA00004123, ECO:0000256|RuleBase:RU367126}.		spliceosomal complex [GO:0005681]; pre-mRNA branch point binding [GO:0045131]; zinc ion binding [GO:0008270]; mRNA splicing, via spliceosome [GO:0000398]	GO:0000398; GO:0005681; GO:0008270; GO:0045131
A0A1Z5KBU4	Branchpoint-bridging protein	FisN_12Hh184	565	SUBCELLULAR LOCATION: Nucleus {ECO:0000256|ARBA:ARBA00004123, ECO:0000256|RuleBase:RU367126}.		spliceosomal complex [GO:0005681]; pre-mRNA branch point binding [GO:0045131]; zinc ion binding [GO:0008270]; mRNA splicing, via spliceosome [GO:0000398]	GO:0000398; GO:0005681; GO:0008270; GO:0045131
A0A1Z5K2I6	BRCA1-associated protein (EC 2.3.2.27)	FisN_9Hh119	449		2.3.2.27	acyltransferase activity [GO:0016746]; zinc ion binding [GO:0008270]	GO:0008270; GO:0016746
A0A1Z5KL97	BRCA1-associated protein (EC 2.3.2.27)	FisN_9Lh119	410		2.3.2.27	acyltransferase activity [GO:0016746]; zinc ion binding [GO:0008270]	GO:0008270; GO:0016746
A0A1Z5KLH0	BRCA1-associated RING domain protein 1	FisN_13Lh323	857			DNA repair [GO:0006281]	GO:0006281
A0A1Z5KMS0	BRCA1-associated RING domain protein 1	FisN_13Hh323	836			DNA repair [GO:0006281]	GO:0006281
A0A1Z5JKH7	BRCT domain-containing protein	FisN_11Hh055	901
A0A1Z5KR93	Breast cancer 2 susceptibility protein	FisN_35Lh005	1603	SUBCELLULAR LOCATION: Plastid, chloroplast {ECO:0000256|ARBA:ARBA00004229}.		chloroplast [GO:0009507]; DNA binding [GO:0003677]; metal ion binding [GO:0046872]; double-strand break repair via homologous recombination [GO:0000724]	GO:0000724; GO:0003677; GO:0009507; GO:0046872
A0A1Z5KN66	BRO1 domain-containing protein	FisN_13Hh386	429
A0A1Z5JA61	BRO1 domain-containing protein	FisN_13Lh386	429
A0A1Z5JLC5	Bromo domain-containing protein	FisN_6Lh349	1058
A0A1Z5JYU7	Bromo domain-containing protein	FisN_8Hh149	1380
A0A1Z5JDJ8	Bromo domain-containing protein	FisN_8Lh149	1376
A0A1Z5KC04	Bromo domain-containing protein	FisN_20Hu001	908
A0A1Z5JKW1	Bromo domain-containing protein	FisN_11Hu123	329
A0A1Z5K7M9	Bromo domain-containing protein	FisN_6Hh349	1063
A0A1Z5KQ91	Bromo domain-containing protein	FisN_4Hu380	314
A0A1Z5K1I9	Bromodomain adjacent to zinc finger domain protein 1A	FisN_1Lh652	463			metal ion binding [GO:0046872]; transcription corepressor activity [GO:0003714]	GO:0003714; GO:0046872
A0A1Z5KRL4	Bromodomain adjacent to zinc finger domain protein 1A	FisN_1Hh652	433			metal ion binding [GO:0046872]; transcription corepressor activity [GO:0003714]	GO:0003714; GO:0046872
A0A1Z5K753	Bromodomain and WD repeat domain containing protein 1/3	FisN_40Hh020	2113
A0A1Z5J981	Bromodomain and WD repeat domain containing protein 1/3	FisN_40Lh020	2114
A0A1Z5KMF2	Bromodomain-containing protein 2	FisN_13Lh336	271
A0A1Z5KN39	Bromodomain-containing protein 2	FisN_13Hh336	271
A0A1Z5J7C6	Bromodomain-containing protein 7/9	FisN_11Lh173	892			nucleus [GO:0005634]; negative regulation of transcription, DNA-templated [GO:0045892]	GO:0005634; GO:0045892
A0A1Z5JK30	Bromodomain-containing protein 7/9	FisN_11Hh173	881			nucleus [GO:0005634]; negative regulation of transcription, DNA-templated [GO:0045892]	GO:0005634; GO:0045892
A0A1Z5JRJ5	BSD domain-containing protein	FisN_23Lh224	507
A0A1Z5JWC4	BSD domain-containing protein	FisN_23Hh224	510
A0A1Z5JZF3	BSD domain-containing protein	FisN_4Lh345	319
A0A1Z5KQ74	BSD domain-containing protein	FisN_4Hh345	319
A0A1Z5J9A1	BTB domain-containing protein	FisN_14Lh065	241			protein homooligomerization [GO:0051260]	GO:0051260
A0A1Z5K8Z9	BTB domain-containing protein	FisN_14Hu042	171			integral component of membrane [GO:0016021]; protein homooligomerization [GO:0051260]	GO:0016021; GO:0051260
A0A1Z5K848	BTB domain-containing protein	FisN_14Hh065	241			protein homooligomerization [GO:0051260]	GO:0051260
A0A1Z5JME1	BTB domain-containing protein	FisN_12Lh120	517
A0A1Z5J8G5	BTB domain-containing protein	FisN_3Lh436	582
A0A1Z5KQY1	BTB domain-containing protein	FisN_12Hh120	517
A0A1Z5JEQ9	BTB domain-containing protein	FisN_24Hu072	336
A0A1Z5JZ00	BTB domain-containing protein	FisN_4Lh164	646
A0A1Z5JTS6	BTB domain-containing protein	FisN_5Hh082	375
A0A1Z5K8L2	BTB domain-containing protein	FisN_14Hh202	229			protein homooligomerization [GO:0051260]	GO:0051260
A0A1Z5KHC7	BTB domain-containing protein	FisN_14Lh049	207			protein homooligomerization [GO:0051260]	GO:0051260
A0A1Z5K826	BTB domain-containing protein	FisN_3Hh436	574
A0A1Z5K893	BTB domain-containing protein	FisN_14Hu050	146			protein homooligomerization [GO:0051260]	GO:0051260
A0A1Z5JER0	BTB domain-containing protein	FisN_24Hu070	319
A0A1Z5JEQ6	BTB domain-containing protein	FisN_24Hu069	373
A0A1Z5JB98	BTB domain-containing protein	FisN_2Lh570	450
A0A1Z5K831	BTB domain-containing protein	FisN_14Hu037	187			protein homooligomerization [GO:0051260]	GO:0051260
A0A1Z5K938	BTB domain-containing protein	FisN_24Lh074	341
A0A1Z5KI20	BTB domain-containing protein	FisN_14Lh052	209			protein homooligomerization [GO:0051260]	GO:0051260
A0A1Z5JF26	BTB domain-containing protein	FisN_24Hu067	303
A0A1Z5K915	BTB domain-containing protein	FisN_14Hh052	254			protein homooligomerization [GO:0051260]	GO:0051260
A0A1Z5K922	BTB domain-containing protein	FisN_14Hu062	246			protein homooligomerization [GO:0051260]	GO:0051260
A0A1Z5K869	BTB domain-containing protein	FisN_14Hu041	202			protein homooligomerization [GO:0051260]	GO:0051260
A0A1Z5J9W0	BTB domain-containing protein	FisN_UnNu008	239			protein homooligomerization [GO:0051260]	GO:0051260
A0A1Z5K8F6	BTB domain-containing protein	FisN_14Hh049	207			protein homooligomerization [GO:0051260]	GO:0051260
A0A1Z5K9G2	BTB domain-containing protein	FisN_24Lu073	364
A0A1Z5JGF3	BTB domain-containing protein	FisN_2Hh570	449
A0A1Z5JDU6	BTB domain-containing protein	FisN_1Hh116	781
A0A1Z5JER4	BTB domain-containing protein	FisN_24Hu068	349
A0A1Z5K4Z8	BTB domain-containing protein	FisN_1Lh116	647
A0A1Z5JJ27	BTB domain-containing protein	FisN_5Lh082	375
A0A1Z5K8J5	BTB domain-containing protein	FisN_14Hu066	202			protein homooligomerization [GO:0051260]	GO:0051260
A0A1Z5K908	BTB domain-containing protein	FisN_4Hh164	643
A0A1Z5K840	BTB domain-containing protein	FisN_14Hh047	240			protein homooligomerization [GO:0051260]	GO:0051260
A0A1Z5K8J2	BTB domain-containing protein	FisN_14Hu055	183			protein homooligomerization [GO:0051260]	GO:0051260
A0A1Z5JFF9	BTB domain-containing protein	FisN_24Hh074	332
A0A1Z5KI62	BTB_2 domain-containing protein	FisN_14Lh051	217			protein homooligomerization [GO:0051260]	GO:0051260
A0A1Z5KTR6	BTB_2 domain-containing protein	FisN_16Hu118	320			protein homooligomerization [GO:0051260]	GO:0051260
A0A1Z5K866	BTB_2 domain-containing protein	FisN_14Hu063	204			protein homooligomerization [GO:0051260]	GO:0051260
A0A1Z5KIF4	BTB_2 domain-containing protein	FisN_14Lh046	281			protein homooligomerization [GO:0051260]	GO:0051260
A0A1Z5K884	BTB_2 domain-containing protein	FisN_14Hu061	168			protein homooligomerization [GO:0051260]	GO:0051260
A0A1Z5K882	BTB_2 domain-containing protein	FisN_14Hu048	175			protein homooligomerization [GO:0051260]	GO:0051260
A0A1Z5KEX6	BTB_2 domain-containing protein	FisN_21Lh244	323			protein homooligomerization [GO:0051260]	GO:0051260
A0A1Z5K8G6	BTB_2 domain-containing protein	FisN_14Hu056	215			protein homooligomerization [GO:0051260]	GO:0051260
A0A1Z5KNJ4	BTB_2 domain-containing protein	FisN_21Hh244	321			protein homooligomerization [GO:0051260]	GO:0051260
A0A1Z5K880	BTB_2 domain-containing protein	FisN_14Hu040	156			protein homooligomerization [GO:0051260]	GO:0051260
A0A1Z5K877	BTB_2 domain-containing protein	FisN_14Hh051	215			protein homooligomerization [GO:0051260]	GO:0051260
A0A1Z5KTX3	BTB_2 domain-containing protein	FisN_16Hu121	326			protein homooligomerization [GO:0051260]	GO:0051260
A0A1Z5KT19	BTB_2 domain-containing protein	FisN_16Hu120	323			protein homooligomerization [GO:0051260]	GO:0051260
A0A1Z5KSY4	BTB_2 domain-containing protein	FisN_16Hu119	177			protein homooligomerization [GO:0051260]	GO:0051260
A0A1Z5K853	BTB_2 domain-containing protein	FisN_14Hu043	180			protein homooligomerization [GO:0051260]	GO:0051260
A0A1Z5K8F5	BTB_2 domain-containing protein	FisN_14Hh046	277			protein homooligomerization [GO:0051260]	GO:0051260
A0A1Z5K847	BTB_2 domain-containing protein	FisN_14Hu057	239			protein homooligomerization [GO:0051260]	GO:0051260
A0A1Z5JA95	Bud site selection protein 31	FisN_4Hh136	270	SUBCELLULAR LOCATION: Nucleus {ECO:0000256|ARBA:ARBA00004123}.		nucleus [GO:0005634]	GO:0005634
A0A1Z5JFD1	Butanol dehydrogenase	FisN_13Lh104	392			D-threo-aldose 1-dehydrogenase activity [GO:0047834]	GO:0047834
A0A1Z5JKH2	Butanol dehydrogenase	FisN_11Hh017	366			oxidoreductase activity [GO:0016491]	GO:0016491
A0A1Z5KQ77	Butyryl-CoA dehydrogenase (EC 1.3.8.1)	FisN_4Hh363	416		1.3.8.1	acyl-CoA dehydrogenase activity [GO:0003995]; butyryl-CoA dehydrogenase activity [GO:0004085]; flavin adenine dinucleotide binding [GO:0050660]	GO:0003995; GO:0004085; GO:0050660
A0A1Z5JZE7	Butyryl-CoA dehydrogenase (EC 1.3.8.1)	FisN_4Lh363	388		1.3.8.1	acyl-CoA dehydrogenase activity [GO:0003995]; butyryl-CoA dehydrogenase activity [GO:0004085]; flavin adenine dinucleotide binding [GO:0050660]	GO:0003995; GO:0004085; GO:0050660
A0A1Z5JZC8	BZIP domain-containing protein	FisN_4Lh146	369			DNA-binding transcription factor activity [GO:0003700]	GO:0003700
A0A1Z5K8A8	BZIP domain-containing protein	FisN_14Hh093	203			DNA-binding transcription factor activity [GO:0003700]	GO:0003700
A0A1Z5KNW7	BZIP domain-containing protein	FisN_13Hh281	134			DNA-binding transcription factor activity [GO:0003700]	GO:0003700
A0A1Z5JB26	BZIP domain-containing protein	FisN_9Hh300	336			DNA-binding transcription factor activity [GO:0003700]	GO:0003700
A0A1Z5KD89	BZIP domain-containing protein	FisN_4Lh033	221			DNA-binding transcription factor activity [GO:0003700]	GO:0003700
A0A1Z5KQV7	BZIP domain-containing protein	FisN_4Hh033	220			DNA-binding transcription factor activity [GO:0003700]	GO:0003700
A0A1Z5KQ02	BZIP domain-containing protein	FisN_27Hh093	385			DNA-binding transcription factor activity [GO:0003700]	GO:0003700
A0A1Z5J669	BZIP domain-containing protein	FisN_17Lh029	281			DNA-binding transcription factor activity [GO:0003700]	GO:0003700
A0A1Z5JLT2	BZIP domain-containing protein	FisN_12Lh331	299			DNA-binding transcription factor activity [GO:0003700]	GO:0003700
A0A1Z5JMG1	BZIP domain-containing protein	FisN_12Lu399	193			DNA-binding transcription factor activity [GO:0003700]	GO:0003700
A0A1Z5KQZ4	BZIP domain-containing protein	FisN_25Lh203	584			DNA-binding transcription factor activity [GO:0003700]	GO:0003700
A0A1Z5JKQ3	BZIP domain-containing protein	FisN_6Lh347	613			DNA-binding transcription factor activity [GO:0003700]	GO:0003700
A0A1Z5KPK3	BZIP domain-containing protein	FisN_27Hh110	364			DNA-binding transcription factor activity [GO:0003700]	GO:0003700
A0A1Z5KKP5	BZIP domain-containing protein	FisN_23Lh023	217			DNA-binding transcription factor activity [GO:0003700]	GO:0003700
A0A1Z5KMK1	BZIP domain-containing protein	FisN_13Lh281	136			DNA-binding transcription factor activity [GO:0003700]	GO:0003700
A0A1Z5K6X6	BZIP domain-containing protein	FisN_25Hh203	600			DNA-binding transcription factor activity [GO:0003700]	GO:0003700
A0A1Z5KJP0	BZIP domain-containing protein	FisN_23Lh024	137			DNA-binding transcription factor activity [GO:0003700]	GO:0003700
A0A1Z5JJ93	BZIP domain-containing protein	FisN_8Hh089	204			DNA-binding transcription factor activity [GO:0003700]	GO:0003700
A0A1Z5K586	BZIP domain-containing protein	FisN_1Lh090	319			DNA-binding transcription factor activity [GO:0003700]	GO:0003700
A0A1Z5KLQ2	BZIP domain-containing protein	FisN_9Lh300	334			DNA-binding transcription factor activity [GO:0003700]	GO:0003700
A0A1Z5KQM7	BZIP domain-containing protein	FisN_27Hh113	405			DNA-binding transcription factor activity [GO:0003700]	GO:0003700
A0A1Z5JPY7	BZIP domain-containing protein	FisN_20Hh228	444			DNA-binding transcription factor activity [GO:0003700]	GO:0003700
A0A1Z5KBV2	BZIP domain-containing protein	FisN_12Hh331	299			DNA-binding transcription factor activity [GO:0003700]	GO:0003700
A0A1Z5JDC5	BZIP domain-containing protein	FisN_8Lh089	210			DNA-binding transcription factor activity [GO:0003700]	GO:0003700
A0A1Z5K797	BZIP domain-containing protein	FisN_6Hh347	614			DNA-binding transcription factor activity [GO:0003700]	GO:0003700
A0A1Z5J9B5	BZIP domain-containing protein	FisN_14Lh093	202			DNA-binding transcription factor activity [GO:0003700]	GO:0003700
A0A1Z5JS33	BZIP domain-containing protein	FisN_21Hh137	237			DNA-binding transcription factor activity [GO:0003700]	GO:0003700
A0A1Z5KMJ3	BZIP domain-containing protein	FisN_23Hh023	214			DNA-binding transcription factor activity [GO:0003700]	GO:0003700
A0A1Z5JDU5	BZIP domain-containing protein	FisN_1Hh090	319			DNA-binding transcription factor activity [GO:0003700]	GO:0003700
A0A1Z5JIQ7	BZIP domain-containing protein	FisN_14Lh348	307			DNA-binding transcription factor activity [GO:0003700]	GO:0003700
A0A1Z5KRG0	BZIP domain-containing protein	FisN_20Lh228	444			DNA-binding transcription factor activity [GO:0003700]	GO:0003700
A0A1Z5J909	BZIP domain-containing protein	FisN_21Lh137	238			DNA-binding transcription factor activity [GO:0003700]	GO:0003700
A0A1Z5JA87	BZIP domain-containing protein	FisN_4Hh146	302			DNA-binding transcription factor activity [GO:0003700]	GO:0003700
A0A1Z5KAQ7	BZIP domain-containing protein	FisN_27Lh113	405			DNA-binding transcription factor activity [GO:0003700]	GO:0003700
A0A1Z5KNK0	BZIP domain-containing protein	FisN_23Hh024	132			DNA-binding transcription factor activity [GO:0003700]	GO:0003700
A0A1Z5KAW1	BZIP domain-containing protein	FisN_27Lh110	365			DNA-binding transcription factor activity [GO:0003700]	GO:0003700
A0A1Z5KAM9	BZIP domain-containing protein	FisN_27Lh093	391			DNA-binding transcription factor activity [GO:0003700]	GO:0003700
A0A1Z5JMS2	BZIP domain-containing protein	FisN_8Hh398	333			DNA-binding transcription factor activity [GO:0003700]	GO:0003700
A0A1Z5JGH0	BZIP domain-containing protein	FisN_17Hh029	317			DNA-binding transcription factor activity [GO:0003700]	GO:0003700
A0A1Z5JS49	C-CAP/cofactor C-like domain-containing protein	FisN_21Hh123	508			actin binding [GO:0003779]; actin filament organization [GO:0007015]; cell morphogenesis [GO:0000902]	GO:0000902; GO:0003779; GO:0007015
A0A1Z5J8U7	C-CAP/cofactor C-like domain-containing protein	FisN_21Lh123	508			actin binding [GO:0003779]; actin filament organization [GO:0007015]; cell morphogenesis [GO:0000902]	GO:0000902; GO:0003779; GO:0007015
A0A1Z5JTG0	C2 domain-containing protein	FisN_6Lh459	600
A0A1Z5JH43	C2 domain-containing protein	FisN_17Hh264	1409			calcium-dependent phospholipid binding [GO:0005544]	GO:0005544
A0A1Z5J7T0	C2 domain-containing protein	FisN_25Lh096	448
A0A1Z5KHI5	C2 domain-containing protein	FisN_5Lh509	807			integral component of membrane [GO:0016021]	GO:0016021
A0A1Z5K5K7	C2 domain-containing protein	FisN_6Hh458	1026
A0A1Z5K2X4	C2 domain-containing protein	FisN_3Hh545	851			integral component of membrane [GO:0016021]	GO:0016021
A0A1Z5K5M3	C2 domain-containing protein	FisN_6Hh453	773
A0A1Z5JSY8	C2 domain-containing protein	FisN_6Lh453	636
A0A1Z5KPL1	C2 domain-containing protein	FisN_27Hh096	314
A0A1Z5K5R1	C2 domain-containing protein	FisN_6Hh459	599
A0A1Z5JE01	C2 domain-containing protein	FisN_1Hh137	596
A0A1Z5JVQ1	C2 domain-containing protein	FisN_25Hh096	446
A0A1Z5JSV8	C2 domain-containing protein	FisN_5Hh509	808			integral component of membrane [GO:0016021]	GO:0016021
A0A1Z5K0X7	C2 domain-containing protein	FisN_1Lh579	1276			integral component of membrane [GO:0016021]	GO:0016021
A0A1Z5JSZ7	C2 domain-containing protein	FisN_6Lh458	710
A0A1Z5J940	C2 domain-containing protein	FisN_3Lh545	656			integral component of membrane [GO:0016021]	GO:0016021
A0A1Z5JYH2	C2 domain-containing protein	FisN_8Hh168	1101			integral component of membrane [GO:0016021]	GO:0016021
A0A1Z5KAX8	C2 domain-containing protein	FisN_27Lh096	271
A0A1Z5KQP3	C2 domain-containing protein	FisN_1Hh579	1277			integral component of membrane [GO:0016021]	GO:0016021
A0A1Z5KM14	C2 domain-containing protein	FisN_17Lh264	1409			calcium-dependent phospholipid binding [GO:0005544]	GO:0005544
A0A1Z5JT80	C2 domain-containing protein	FisN_6Lu455	572
A0A1Z5JJ85	C2 tensin-type domain-containing protein	FisN_5Lh256	270
A0A1Z5JQK5	C2H2-type domain-containing protein	FisN_20Hh263	686			mRNA processing [GO:0006397]	GO:0006397
A0A1Z5KRJ5	C2H2-type domain-containing protein	FisN_20Lh263	687			mRNA processing [GO:0006397]	GO:0006397
A0A1Z5J9B0	C2H2-type domain-containing protein	FisN_14Lh076	342			integral component of membrane [GO:0016021]	GO:0016021
A0A1Z5KKR7	C2H2-type domain-containing protein	FisN_2Hh338	947			metal ion binding [GO:0046872]	GO:0046872
A0A1Z5K9D3	C2H2-type domain-containing protein	FisN_24Lh178	387			pseudouridine synthase activity [GO:0009982]; RNA binding [GO:0003723]; pseudouridine synthesis [GO:0001522]	GO:0001522; GO:0003723; GO:0009982
A0A1Z5JXG6	C2H2-type domain-containing protein	FisN_10Hh092	512
A0A1Z5JUM9	C2H2-type domain-containing protein	FisN_24Hh178	387			pseudouridine synthase activity [GO:0009982]; RNA binding [GO:0003723]; pseudouridine synthesis [GO:0001522]	GO:0001522; GO:0003723; GO:0009982
A0A1Z5K8K4	C2H2-type domain-containing protein	FisN_14Hh076	208
A0A1Z5JT89	C2H2-type domain-containing protein	FisN_10Lh092	512
A0A1Z5JDD2	C3H1-type domain-containing protein	FisN_17Lh201	1754			metal ion binding [GO:0046872]	GO:0046872
A0A1Z5JWR5	C3H1-type domain-containing protein	FisN_2Lh124	356			metal ion binding [GO:0046872]	GO:0046872
A0A1Z5K206	C3H1-type domain-containing protein	FisN_9Hu002	592			metal ion binding [GO:0046872]	GO:0046872
A0A1Z5JGU8	C3H1-type domain-containing protein	FisN_17Hh075	456			metal ion binding [GO:0046872]	GO:0046872
A0A1Z5K1F2	C3H1-type domain-containing protein	FisN_17Lh075	457			metal ion binding [GO:0046872]	GO:0046872
A0A1Z5JGY4	C3H1-type domain-containing protein	FisN_17Hh201	1847			metal ion binding [GO:0046872]	GO:0046872
A0A1Z5K7X1	C3H1-type domain-containing protein	FisN_3Hh470	336			metal ion binding [GO:0046872]	GO:0046872
A0A1Z5KIE8	C3H1-type domain-containing protein	FisN_4Hu461	285			metal ion binding [GO:0046872]	GO:0046872
A0A1Z5JKS9	C3H1-type domain-containing protein	FisN_6Lh409	999	SUBCELLULAR LOCATION: Nucleus, nuclear pore complex {ECO:0000256|ARBA:ARBA00004567}.		nuclear pore [GO:0005643]; metal ion binding [GO:0046872]; poly(A)+ mRNA export from nucleus [GO:0016973]; protein transport [GO:0015031]	GO:0005643; GO:0015031; GO:0016973; GO:0046872
A0A1Z5J8X0	C3H1-type domain-containing protein	FisN_3Lh470	286			metal ion binding [GO:0046872]	GO:0046872
A0A1Z5KPF9	C3H1-type domain-containing protein	FisN_2Hh124	362			metal ion binding [GO:0046872]	GO:0046872
A0A1Z5KFF3	C3H1-type domain-containing protein	FisN_6Hh409	993	SUBCELLULAR LOCATION: Nucleus, nuclear pore complex {ECO:0000256|ARBA:ARBA00004567}.		nuclear pore [GO:0005643]; metal ion binding [GO:0046872]; poly(A)+ mRNA export from nucleus [GO:0016973]; protein transport [GO:0015031]	GO:0005643; GO:0015031; GO:0016973; GO:0046872
A0A1Z5K207	C3HC-type domain-containing protein	FisN_6Hh246	339			nucleus [GO:0005634]; zinc ion binding [GO:0008270]	GO:0005634; GO:0008270
A0A1Z5J5X4	C3HC-type domain-containing protein	FisN_6Lh246	337			nucleus [GO:0005634]; zinc ion binding [GO:0008270]	GO:0005634; GO:0008270
A0A1Z5KEA7	Ca2+ transporting ATPase, plasma membrane (EC 3.6.3.8)	FisN_4Hu076	1124		3.6.3.8	integral component of membrane [GO:0016021]; ATP binding [GO:0005524]; hydrolase activity [GO:0016787]	GO:0005524; GO:0016021; GO:0016787
A0A1Z5K0N5	Ca2+ transporting ATPase, sarcoplasmic/endoplasmic reticulum (EC 3.6.3.8)	FisN_19Hh251	1127		3.6.3.8	integral component of membrane [GO:0016021]; ATP binding [GO:0005524]; hydrolase activity [GO:0016787]	GO:0005524; GO:0016021; GO:0016787
A0A1Z5K7I2	Ca2+ transporting ATPase, sarcoplasmic/endoplasmic reticulum (EC 3.6.3.8)	FisN_19Lh251	1134		3.6.3.8	integral component of membrane [GO:0016021]; ATP binding [GO:0005524]; hydrolase activity [GO:0016787]	GO:0005524; GO:0016021; GO:0016787
A0A1Z5JNX7	Ca2+-transporting ATPase (EC 3.6.3.8)	FisN_3Hh191	985		3.6.3.8	integral component of membrane [GO:0016021]; ATP binding [GO:0005524]; hydrolase activity [GO:0016787]	GO:0005524; GO:0016021; GO:0016787
A0A1Z5KEK3	Ca2+-transporting ATPase (EC 3.6.3.8)	FisN_4Hu074	1153		3.6.3.8	integral component of membrane [GO:0016021]; ATP binding [GO:0005524]; hydrolase activity [GO:0016787]	GO:0005524; GO:0016021; GO:0016787
A0A1Z5JNY5	Ca2+-transporting ATPase (EC 3.6.3.8)	FisN_3Lh191	987		3.6.3.8	integral component of membrane [GO:0016021]; ATP binding [GO:0005524]; hydrolase activity [GO:0016787]	GO:0005524; GO:0016021; GO:0016787
A0A1Z5K4T9	Ca2+-transporting ATPase (EC 3.6.3.8)	FisN_23Lu177	1059		3.6.3.8	integral component of membrane [GO:0016021]; ATP binding [GO:0005524]; hydrolase activity [GO:0016787]	GO:0005524; GO:0016021; GO:0016787
A0A1Z5KUB5	Ca2+-transporting ATPase (EC 3.6.3.8)	FisN_UnNu120	1059		3.6.3.8	integral component of membrane [GO:0016021]; ATP binding [GO:0005524]; hydrolase activity [GO:0016787]	GO:0005524; GO:0016021; GO:0016787
A0A1Z5JJS9	Ca2+:H+ antiporter	FisN_20Hh203	420	SUBCELLULAR LOCATION: Membrane {ECO:0000256|ARBA:ARBA00004141}; Multi-pass membrane protein {ECO:0000256|ARBA:ARBA00004141}.		integral component of membrane [GO:0016021]; calcium:proton antiporter activity [GO:0015369]	GO:0015369; GO:0016021
A0A1Z5JJI6	Ca2+:H+ antiporter	FisN_20Hh202	465	SUBCELLULAR LOCATION: Membrane {ECO:0000256|ARBA:ARBA00004141}; Multi-pass membrane protein {ECO:0000256|ARBA:ARBA00004141}.		integral component of membrane [GO:0016021]; calcium:proton antiporter activity [GO:0015369]	GO:0015369; GO:0016021
A0A1Z5JCG9	Ca2+:H+ antiporter	FisN_7Lh070	539	SUBCELLULAR LOCATION: Membrane {ECO:0000256|ARBA:ARBA00004141}; Multi-pass membrane protein {ECO:0000256|ARBA:ARBA00004141}.		integral component of membrane [GO:0016021]; cation transmembrane transporter activity [GO:0008324]	GO:0008324; GO:0016021
A0A1Z5KS18	Ca2+:H+ antiporter	FisN_20Lh202	466	SUBCELLULAR LOCATION: Membrane {ECO:0000256|ARBA:ARBA00004141}; Multi-pass membrane protein {ECO:0000256|ARBA:ARBA00004141}.		integral component of membrane [GO:0016021]; calcium:proton antiporter activity [GO:0015369]	GO:0015369; GO:0016021
A0A1Z5KRG5	Ca2+:H+ antiporter	FisN_20Lh203	420	SUBCELLULAR LOCATION: Membrane {ECO:0000256|ARBA:ARBA00004141}; Multi-pass membrane protein {ECO:0000256|ARBA:ARBA00004141}.		integral component of membrane [GO:0016021]; calcium:proton antiporter activity [GO:0015369]	GO:0015369; GO:0016021
A0A1Z5JCI5	CAAX farnesyltransferase subunit beta (EC 2.5.1.58) (Protein farnesyltransferase subunit beta) (Ras proteins prenyltransferase subunit beta)	FisN_1Lh033	444		2.5.1.58	protein farnesyltransferase complex [GO:0005965]; metal ion binding [GO:0046872]; protein farnesyltransferase activity [GO:0004660]; protein farnesylation [GO:0018343]	GO:0004660; GO:0005965; GO:0018343; GO:0046872
A0A1Z5JJ41	CAAX prenyl protease (EC 3.4.24.84)	FisN_5Lh055	468	SUBCELLULAR LOCATION: Endoplasmic reticulum membrane {ECO:0000256|RuleBase:RU366005}; Multi-pass membrane protein {ECO:0000256|RuleBase:RU366005}.	3.4.24.84	endoplasmic reticulum membrane [GO:0005789]; integral component of membrane [GO:0016021]; metal ion binding [GO:0046872]; metalloendopeptidase activity [GO:0004222]; CAAX-box protein processing [GO:0071586]	GO:0004222; GO:0005789; GO:0016021; GO:0046872; GO:0071586
A0A1Z5JTS0	CAAX prenyl protease (EC 3.4.24.84)	FisN_5Hh055	465	SUBCELLULAR LOCATION: Endoplasmic reticulum membrane {ECO:0000256|RuleBase:RU366005}; Multi-pass membrane protein {ECO:0000256|RuleBase:RU366005}.	3.4.24.84	endoplasmic reticulum membrane [GO:0005789]; integral component of membrane [GO:0016021]; metal ion binding [GO:0046872]; metalloendopeptidase activity [GO:0004222]; CAAX-box protein processing [GO:0071586]	GO:0004222; GO:0005789; GO:0016021; GO:0046872; GO:0071586
A0A1Z5K162	Cadherin EGF LAG seven-pass G-type receptor 3	FisN_1Lh539	314			integral component of membrane [GO:0016021]	GO:0016021
A0A1Z5K2I2	CAF1C_H4-bd domain-containing protein	FisN_15Lh282	327
A0A1Z5JKQ5	Calcium binding protein 39	FisN_11Hh109	406
A0A1Z5J7J2	Calcium binding protein 39	FisN_11Lh109	404
A0A1Z5KSV1	Calcium-transporting ATPase (EC 7.2.2.10)	FisN_16Hh303	1078	SUBCELLULAR LOCATION: Membrane {ECO:0000256|ARBA:ARBA00004141, ECO:0000256|RuleBase:RU361146}; Multi-pass membrane protein {ECO:0000256|ARBA:ARBA00004141, ECO:0000256|RuleBase:RU361146}.	7.2.2.10	integral component of membrane [GO:0016021]; ATP binding [GO:0005524]; hydrolase activity [GO:0016787]; P-type calcium transporter activity [GO:0005388]	GO:0005388; GO:0005524; GO:0016021; GO:0016787
A0A1Z5KNZ1	Calcium-transporting ATPase (EC 7.2.2.10)	FisN_16Lh303	1078	SUBCELLULAR LOCATION: Membrane {ECO:0000256|ARBA:ARBA00004141, ECO:0000256|RuleBase:RU361146}; Multi-pass membrane protein {ECO:0000256|ARBA:ARBA00004141, ECO:0000256|RuleBase:RU361146}.	7.2.2.10	integral component of membrane [GO:0016021]; ATP binding [GO:0005524]; hydrolase activity [GO:0016787]; P-type calcium transporter activity [GO:0005388]	GO:0005388; GO:0005524; GO:0016021; GO:0016787
A0A1Z5JW30	Calcium/calmodulin-dependent 3',5'-cyclic nucleotide phosphodiesterase (EC 3.1.4.17)	FisN_20Lu004	394		3.1.4.17	3',5'-cyclic-nucleotide phosphodiesterase activity [GO:0004114]; metal ion binding [GO:0046872]; signal transduction [GO:0007165]	GO:0004114; GO:0007165; GO:0046872
A0A1Z5KHI3	Calcium/calmodulin-dependent protein kinase (CaM kinase) II (EC 2.7.11.17)	FisN_15Hh149	156		2.7.11.17	calmodulin binding [GO:0005516]; calmodulin-dependent protein kinase activity [GO:0004683]	GO:0004683; GO:0005516
A0A1Z5K3F2	Calcium/calmodulin-dependent protein kinase I (EC 2.7.11.17)	FisN_7Hh081	347		2.7.11.17	ATP binding [GO:0005524]; calmodulin-dependent protein kinase activity [GO:0004683]	GO:0004683; GO:0005524
A0A1Z5JDA6	Calcium/calmodulin-dependent protein kinase I (EC 2.7.11.17)	FisN_7Lh122	459		2.7.11.17	ATP binding [GO:0005524]; calmodulin-dependent protein kinase activity [GO:0004683]	GO:0004683; GO:0005524
A0A1Z5K3M3	Calcium/calmodulin-dependent protein kinase I (EC 2.7.11.17)	FisN_7Hh122	457		2.7.11.17	ATP binding [GO:0005524]; calmodulin-dependent protein kinase activity [GO:0004683]	GO:0004683; GO:0005524
A0A1Z5JD75	Calcium/calmodulin-dependent protein kinase I (EC 2.7.11.17)	FisN_7Lh081	347		2.7.11.17	ATP binding [GO:0005524]; calmodulin-dependent protein kinase activity [GO:0004683]	GO:0004683; GO:0005524
A0A1Z5K0I3	Calcium/calmodulin-dependent protein kinase I (EC 2.7.11.17)	FisN_37Lh038	289		2.7.11.17	ATP binding [GO:0005524]; calmodulin-dependent protein kinase activity [GO:0004683]	GO:0004683; GO:0005524
A0A1Z5JD57	Calcium/calmodulin-dependent serine protein kinase (EC 2.7.11.1)	FisN_8Lh021	562		2.7.11.1	ATP binding [GO:0005524]; protein serine kinase activity [GO:0106310]; protein threonine kinase activity [GO:0106311]	GO:0005524; GO:0106310; GO:0106311
A0A1Z5JJF1	Calcium/calmodulin-dependent serine protein kinase (EC 2.7.11.1)	FisN_8Hh021	563		2.7.11.1	ATP binding [GO:0005524]; protein serine kinase activity [GO:0106310]; protein threonine kinase activity [GO:0106311]	GO:0005524; GO:0106310; GO:0106311
A0A1Z5K7B0	Calcyclin binding protein	FisN_6Hh312	251			S100 protein binding [GO:0044548]; tubulin binding [GO:0015631]; ubiquitin protein ligase binding [GO:0031625]	GO:0015631; GO:0031625; GO:0044548
A0A1Z5J663	Calcyclin binding protein	FisN_6Lh312	251			S100 protein binding [GO:0044548]; tubulin binding [GO:0015631]; ubiquitin protein ligase binding [GO:0031625]	GO:0015631; GO:0031625; GO:0044548
A0A1Z5JZ36	Calmodulin	FisN_4Lh138	398			integral component of membrane [GO:0016021]; calcium ion binding [GO:0005509]	GO:0005509; GO:0016021
A0A1Z5K861	Calmodulin	FisN_14Hh027	169			calcium ion binding [GO:0005509]	GO:0005509
A0A1Z5K5B9	Calmodulin	FisN_28Lu125	78			calcium ion binding [GO:0005509]; calcium-mediated signaling [GO:0019722]	GO:0005509; GO:0019722
A0A1Z5JAX0	Calmodulin	FisN_4Hh138	397			integral component of membrane [GO:0016021]; calcium ion binding [GO:0005509]	GO:0005509; GO:0016021
A0A1Z5JRA3	Calmodulin	FisN_3Hu207	746			integral component of membrane [GO:0016021]; calcium ion binding [GO:0005509]; transmembrane transport [GO:0055085]	GO:0005509; GO:0016021; GO:0055085
A0A1Z5KC72	Calmodulin	FisN_20Hh075	829			integral component of membrane [GO:0016021]; calcium ion binding [GO:0005509]; solute:proton antiporter activity [GO:0015299]; potassium ion transport [GO:0006813]	GO:0005509; GO:0006813; GO:0015299; GO:0016021
A0A1Z5K544	Calmodulin	FisN_1Lh123	373	SUBCELLULAR LOCATION: Membrane {ECO:0000256|ARBA:ARBA00004141}; Multi-pass membrane protein {ECO:0000256|ARBA:ARBA00004141}.		integral component of membrane [GO:0016021]; calcium ion binding [GO:0005509]; potassium channel activity [GO:0005267]	GO:0005267; GO:0005509; GO:0016021
A0A1Z5K1N6	Calmodulin	FisN_17Lh108	550	SUBCELLULAR LOCATION: Membrane {ECO:0000256|ARBA:ARBA00004141}; Multi-pass membrane protein {ECO:0000256|ARBA:ARBA00004141}.		integral component of membrane [GO:0016021]; calcium ion binding [GO:0005509]; cation transmembrane transporter activity [GO:0008324]	GO:0005509; GO:0008324; GO:0016021
A0A1Z5JTT6	Calmodulin	FisN_10Lh047	530			ATP binding [GO:0005524]; calcium ion binding [GO:0005509]; protein kinase activity [GO:0004672]	GO:0004672; GO:0005509; GO:0005524
A0A1Z5KIE5	Calmodulin	FisN_14Lh027	169			calcium ion binding [GO:0005509]	GO:0005509
A0A1Z5JZL8	Calmodulin	FisN_4Lh098	659			calcium ion binding [GO:0005509]	GO:0005509
A0A1Z5K697	Calmodulin	FisN_10Hh047	530			ATP binding [GO:0005524]; calcium ion binding [GO:0005509]; protein kinase activity [GO:0004672]	GO:0004672; GO:0005509; GO:0005524
A0A1Z5JKV5	Calmodulin	FisN_6Lh397	315			integral component of membrane [GO:0016021]; calcium ion binding [GO:0005509]	GO:0005509; GO:0016021
A0A1Z5JYF9	Calmodulin	FisN_8Hh144	1312			calcium ion binding [GO:0005509]	GO:0005509
A0A1Z5JAR9	Calmodulin	FisN_2Lh594	459	SUBCELLULAR LOCATION: Membrane {ECO:0000256|ARBA:ARBA00004141}; Multi-pass membrane protein {ECO:0000256|ARBA:ARBA00004141}.		integral component of membrane [GO:0016021]; calcium ion binding [GO:0005509]; potassium channel activity [GO:0005267]	GO:0005267; GO:0005509; GO:0016021
A0A1Z5KK10	Calmodulin	FisN_37Hh038	543			ATP binding [GO:0005524]; calcium ion binding [GO:0005509]; protein kinase activity [GO:0004672]	GO:0004672; GO:0005509; GO:0005524
A0A1Z5JII0	Calmodulin	FisN_30Lh094	210			calcium ion binding [GO:0005509]; photosynthetic electron transport in photosystem I [GO:0009773]; response to high light intensity [GO:0009644]	GO:0005509; GO:0009644; GO:0009773
A0A1Z5JTD4	Calmodulin	FisN_10Lh048	537			ATP binding [GO:0005524]; calcium ion binding [GO:0005509]; protein kinase activity [GO:0004672]	GO:0004672; GO:0005509; GO:0005524
A0A1Z5JGI5	Calmodulin	FisN_17Hu028	143			calcium ion binding [GO:0005509]	GO:0005509
A0A1Z5KE31	Calmodulin	FisN_4Hh098	658			calcium ion binding [GO:0005509]	GO:0005509
A0A1Z5JY32	Calmodulin	FisN_26Hh081	676	SUBCELLULAR LOCATION: Membrane {ECO:0000256|ARBA:ARBA00004211}; Single-pass type IV membrane protein {ECO:0000256|ARBA:ARBA00004211}. Mitochondrion outer membrane {ECO:0000256|ARBA:ARBA00004200}; Single-pass type IV membrane protein {ECO:0000256|ARBA:ARBA00004200}.		integral component of membrane [GO:0016021]; mitochondrial outer membrane [GO:0005741]; calcium ion binding [GO:0005509]; GTP binding [GO:0005525]; GTPase activity [GO:0003924]	GO:0003924; GO:0005509; GO:0005525; GO:0005741; GO:0016021
A0A1Z5KS35	Calmodulin	FisN_7Hh268	548			calcium ion binding [GO:0005509]; isocitrate dehydrogenase (NADP+) activity [GO:0004450]; isocitrate metabolic process [GO:0006102]	GO:0004450; GO:0005509; GO:0006102
A0A1Z5KPP0	Calmodulin	FisN_2Hh109	724			calcium ion binding [GO:0005509]; nucleotidyltransferase activity [GO:0016779]	GO:0005509; GO:0016779
A0A1Z5KQU0	Calmodulin	FisN_4Hh347	433	SUBCELLULAR LOCATION: Membrane {ECO:0000256|ARBA:ARBA00004141}; Multi-pass membrane protein {ECO:0000256|ARBA:ARBA00004141}.		integral component of membrane [GO:0016021]; calcium ion binding [GO:0005509]; potassium channel activity [GO:0005267]	GO:0005267; GO:0005509; GO:0016021
A0A1Z5J5I4	Calmodulin	FisN_17Lh282	574			calcium ion binding [GO:0005509]	GO:0005509
A0A1Z5JE24	Calmodulin	FisN_1Hh123	394	SUBCELLULAR LOCATION: Membrane {ECO:0000256|ARBA:ARBA00004141}; Multi-pass membrane protein {ECO:0000256|ARBA:ARBA00004141}.		integral component of membrane [GO:0016021]; calcium ion binding [GO:0005509]; potassium channel activity [GO:0005267]	GO:0005267; GO:0005509; GO:0016021
A0A1Z5J9Q6	Calmodulin	FisN_14Lh231	382	SUBCELLULAR LOCATION: Membrane {ECO:0000256|ARBA:ARBA00004141}; Multi-pass membrane protein {ECO:0000256|ARBA:ARBA00004141}.		integral component of membrane [GO:0016021]; calcium ion binding [GO:0005509]	GO:0005509; GO:0016021
A0A1Z5JIW9	Calmodulin	FisN_2Hh594	456	SUBCELLULAR LOCATION: Membrane {ECO:0000256|ARBA:ARBA00004141}; Multi-pass membrane protein {ECO:0000256|ARBA:ARBA00004141}.		integral component of membrane [GO:0016021]; calcium ion binding [GO:0005509]; potassium channel activity [GO:0005267]	GO:0005267; GO:0005509; GO:0016021
A0A1Z5KSX8	Calmodulin	FisN_16Hh147	665			calcium ion binding [GO:0005509]; phosphoprotein phosphatase activity [GO:0004721]; nucleotide catabolic process [GO:0009166]	GO:0004721; GO:0005509; GO:0009166
A0A1Z5JDI1	Calmodulin	FisN_8Lu179	158
A0A1Z5K135	Calmodulin	FisN_1Lh510	511			calcium ion binding [GO:0005509]	GO:0005509
A0A1Z5KHR0	Calmodulin	FisN_28Hu101	149			calcium ion binding [GO:0005509]; calcium-mediated signaling [GO:0019722]	GO:0005509; GO:0019722
A0A1Z5K5H3	Calmodulin	FisN_10Hh048	537			ATP binding [GO:0005524]; calcium ion binding [GO:0005509]; protein kinase activity [GO:0004672]	GO:0004672; GO:0005509; GO:0005524
A0A1Z5K6U8	Calmodulin	FisN_30Hh094	208			calcium ion binding [GO:0005509]; photosynthetic electron transport in photosystem I [GO:0009773]; response to high light intensity [GO:0009644]	GO:0005509; GO:0009644; GO:0009773
A0A1Z5JTF7	Calmodulin	FisN_10Lh163	252	SUBCELLULAR LOCATION: Membrane {ECO:0000256|ARBA:ARBA00004141}; Multi-pass membrane protein {ECO:0000256|ARBA:ARBA00004141}.		integral component of membrane [GO:0016021]; calcium ion binding [GO:0005509]	GO:0005509; GO:0016021
A0A1Z5JJ07	Calmodulin	FisN_5Lh116	324			ATP binding [GO:0005524]; calcium ion binding [GO:0005509]; nucleobase-containing compound kinase activity [GO:0019205]; nucleobase-containing compound metabolic process [GO:0006139]	GO:0005509; GO:0005524; GO:0006139; GO:0019205
A0A1Z5JJ19	Calmodulin	FisN_30Lh073	566			calcium ion binding [GO:0005509]	GO:0005509
A0A1Z5KJ51	Calmodulin	FisN_18Hh282	279			integral component of membrane [GO:0016021]; calcium ion binding [GO:0005509]	GO:0005509; GO:0016021
A0A1Z5JYT8	Calmodulin	FisN_8Hh266	692			calcium ion binding [GO:0005509]	GO:0005509
A0A1Z5JN48	Calmodulin	FisN_8Lh266	693			calcium ion binding [GO:0005509]	GO:0005509
A0A1Z5JPC3	Calmodulin	FisN_3Hh079	254			calcium ion binding [GO:0005509]	GO:0005509
A0A1Z5JXJ5	Calmodulin	FisN_10Hh163	252	SUBCELLULAR LOCATION: Membrane {ECO:0000256|ARBA:ARBA00004141}; Multi-pass membrane protein {ECO:0000256|ARBA:ARBA00004141}.		integral component of membrane [GO:0016021]; calcium ion binding [GO:0005509]	GO:0005509; GO:0016021
A0A1Z5J7N1	Calmodulin	FisN_11Lh009	148			calcium ion binding [GO:0005509]	GO:0005509
A0A1Z5JJ68	Calmodulin	FisN_5Lh031	440			integral component of membrane [GO:0016021]; alternative oxidase activity [GO:0009916]; calcium ion binding [GO:0005509]	GO:0005509; GO:0009916; GO:0016021
A0A1Z5KTU2	Calmodulin	FisN_16Hu097	253			integral component of membrane [GO:0016021]; calcium ion binding [GO:0005509]	GO:0005509; GO:0016021
A0A1Z5K1Z5	Calmodulin	FisN_6Hh238	4459			calcium ion binding [GO:0005509]	GO:0005509
A0A1Z5JYM9	Calmodulin	FisN_3Lh079	254			calcium ion binding [GO:0005509]	GO:0005509
A0A1Z5JS01	Calmodulin	FisN_7Lh268	550			calcium ion binding [GO:0005509]; isocitrate dehydrogenase (NADP+) activity [GO:0004450]; isocitrate metabolic process [GO:0006102]	GO:0004450; GO:0005509; GO:0006102
A0A1Z5KCM3	Calmodulin	FisN_26Lh081	673	SUBCELLULAR LOCATION: Membrane {ECO:0000256|ARBA:ARBA00004211}; Single-pass type IV membrane protein {ECO:0000256|ARBA:ARBA00004211}. Mitochondrion outer membrane {ECO:0000256|ARBA:ARBA00004200}; Single-pass type IV membrane protein {ECO:0000256|ARBA:ARBA00004200}.		integral component of membrane [GO:0016021]; mitochondrial outer membrane [GO:0005741]; calcium ion binding [GO:0005509]; GTP binding [GO:0005525]; GTPase activity [GO:0003924]	GO:0003924; GO:0005509; GO:0005525; GO:0005741; GO:0016021
A0A1Z5JDL2	Calmodulin	FisN_20Lh075	834			integral component of membrane [GO:0016021]; calcium ion binding [GO:0005509]; solute:proton antiporter activity [GO:0015299]; potassium ion transport [GO:0006813]	GO:0005509; GO:0006813; GO:0015299; GO:0016021
A0A1Z5JH65	Calmodulin	FisN_17Hh282	572			calcium ion binding [GO:0005509]	GO:0005509
A0A1Z5JHC5	Calmodulin	FisN_17Hh108	550	SUBCELLULAR LOCATION: Membrane {ECO:0000256|ARBA:ARBA00004141}; Multi-pass membrane protein {ECO:0000256|ARBA:ARBA00004141}.		integral component of membrane [GO:0016021]; calcium ion binding [GO:0005509]; cation transmembrane transporter activity [GO:0008324]	GO:0005509; GO:0008324; GO:0016021
A0A1Z5JZP1	Calmodulin	FisN_4Lh347	433	SUBCELLULAR LOCATION: Membrane {ECO:0000256|ARBA:ARBA00004141}; Multi-pass membrane protein {ECO:0000256|ARBA:ARBA00004141}.		integral component of membrane [GO:0016021]; calcium ion binding [GO:0005509]; potassium channel activity [GO:0005267]	GO:0005267; GO:0005509; GO:0016021
A0A1Z5KJ57	Calmodulin	FisN_16Lh147	664			calcium ion binding [GO:0005509]; phosphoprotein phosphatase activity [GO:0004721]; nucleotide catabolic process [GO:0009166]	GO:0004721; GO:0005509; GO:0009166
A0A1Z5J633	Calmodulin	FisN_6Lh238	4460			calcium ion binding [GO:0005509]	GO:0005509
A0A1Z5JV15	Calmodulin	FisN_18Hh088	174			calcium ion binding [GO:0005509]	GO:0005509
A0A1Z5JTV1	Calmodulin	FisN_5Hh116	319			ATP binding [GO:0005524]; calcium ion binding [GO:0005509]; nucleobase-containing compound kinase activity [GO:0019205]; nucleobase-containing compound metabolic process [GO:0006139]	GO:0005509; GO:0005524; GO:0006139; GO:0019205
A0A1Z5JUA5	Calmodulin	FisN_18Lh282	418	SUBCELLULAR LOCATION: Membrane {ECO:0000256|ARBA:ARBA00004141}; Multi-pass membrane protein {ECO:0000256|ARBA:ARBA00004141}.		integral component of membrane [GO:0016021]; calcium ion binding [GO:0005509]; potassium channel activity [GO:0005267]	GO:0005267; GO:0005509; GO:0016021
A0A1Z5JWQ6	Calmodulin	FisN_2Lh109	726			calcium ion binding [GO:0005509]; nucleotidyltransferase activity [GO:0016779]	GO:0005509; GO:0016779
A0A1Z5K9I1	Calmodulin	FisN_14Hh231	381	SUBCELLULAR LOCATION: Membrane {ECO:0000256|ARBA:ARBA00004141}; Multi-pass membrane protein {ECO:0000256|ARBA:ARBA00004141}.		integral component of membrane [GO:0016021]; calcium ion binding [GO:0005509]	GO:0005509; GO:0016021
A0A1Z5JMT2	Calmodulin	FisN_8Hu383	157			calcium ion binding [GO:0005509]	GO:0005509
A0A1Z5KEU3	Calmodulin	FisN_6Hh397	342			integral component of membrane [GO:0016021]; calcium ion binding [GO:0005509]	GO:0005509; GO:0016021
A0A1Z5JUD6	Calmodulin	FisN_5Hh031	440			integral component of membrane [GO:0016021]; alternative oxidase activity [GO:0009916]; calcium ion binding [GO:0005509]	GO:0005509; GO:0009916; GO:0016021
A0A1Z5JKJ7	Calmodulin	FisN_11Hh009	148			calcium ion binding [GO:0005509]	GO:0005509
A0A1Z5JDG5	Calmodulin	FisN_8Lh144	1180			calcium ion binding [GO:0005509]	GO:0005509
A0A1Z5K6T1	Calmodulin	FisN_30Hh073	548			calcium ion binding [GO:0005509]	GO:0005509
A0A1Z5JKK7	Calmodulin	FisN_1Hh510	510			calcium ion binding [GO:0005509]	GO:0005509
A0A1Z5KRI0	Calmodulin (cGMP-dependent protein kinase)	FisN_20Lh255	787			ATP binding [GO:0005524]; calcium ion binding [GO:0005509]; cGMP binding [GO:0030553]; protein kinase activity [GO:0004672]	GO:0004672; GO:0005509; GO:0005524; GO:0030553
A0A1Z5JGA5	Calmodulin (cGMP-dependent protein kinase)	FisN_15Hh270	813			ATP binding [GO:0005524]; calcium ion binding [GO:0005509]; cGMP binding [GO:0030553]; protein kinase activity [GO:0004672]	GO:0004672; GO:0005509; GO:0005524; GO:0030553
A0A1Z5JQ31	Calmodulin (cGMP-dependent protein kinase)	FisN_20Hh255	760			ATP binding [GO:0005524]; cGMP binding [GO:0030553]; protein kinase activity [GO:0004672]	GO:0004672; GO:0005524; GO:0030553
A0A1Z5K2I9	Calmodulin (cGMP-dependent protein kinase)	FisN_15Lh270	851			ATP binding [GO:0005524]; calcium ion binding [GO:0005509]; cGMP binding [GO:0030553]; protein kinase activity [GO:0004672]	GO:0004672; GO:0005509; GO:0005524; GO:0030553
A0A1Z5J8K3	Calmodulin (Leucine zipper-EF-hand-containing transmembrane protein 1) (Mitochondrial proton/calcium exchanger protein)	FisN_3Lh540	902	SUBCELLULAR LOCATION: Membrane {ECO:0000256|ARBA:ARBA00004167}; Single-pass membrane protein {ECO:0000256|ARBA:ARBA00004167}. Mitochondrion inner membrane {ECO:0000256|ARBA:ARBA00004434}; Single-pass membrane protein {ECO:0000256|ARBA:ARBA00004434}.		integral component of membrane [GO:0016021]; mitochondrial inner membrane [GO:0005743]; antiporter activity [GO:0015297]; calcium ion binding [GO:0005509]; ribosome binding [GO:0043022]; calcium ion transport [GO:0006816]	GO:0005509; GO:0005743; GO:0006816; GO:0015297; GO:0016021; GO:0043022
A0A1Z5K336	Calmodulin (Leucine zipper-EF-hand-containing transmembrane protein 1) (Mitochondrial proton/calcium exchanger protein)	FisN_3Hh540	933	SUBCELLULAR LOCATION: Membrane {ECO:0000256|ARBA:ARBA00004167}; Single-pass membrane protein {ECO:0000256|ARBA:ARBA00004167}. Mitochondrion inner membrane {ECO:0000256|ARBA:ARBA00004434}; Single-pass membrane protein {ECO:0000256|ARBA:ARBA00004434}.		integral component of membrane [GO:0016021]; mitochondrial inner membrane [GO:0005743]; antiporter activity [GO:0015297]; calcium ion binding [GO:0005509]; ribosome binding [GO:0043022]; calcium ion transport [GO:0006816]	GO:0005509; GO:0005743; GO:0006816; GO:0015297; GO:0016021; GO:0043022
A0A1Z5JQH0	Calpain catalytic domain-containing protein	FisN_3Hh320	837			calcium-dependent cysteine-type endopeptidase activity [GO:0004198]	GO:0004198
A0A1Z5JVE5	Calpain catalytic domain-containing protein	FisN_18Hh237	609			calcium-dependent cysteine-type endopeptidase activity [GO:0004198]	GO:0004198
A0A1Z5KFV0	Calpain catalytic domain-containing protein	FisN_2Lh288	470			calcium-dependent cysteine-type endopeptidase activity [GO:0004198]	GO:0004198
A0A1Z5JU71	Calpain catalytic domain-containing protein	FisN_18Lh237	564			calcium-dependent cysteine-type endopeptidase activity [GO:0004198]	GO:0004198
A0A1Z5KL17	Calpain catalytic domain-containing protein	FisN_2Hh288	470			calcium-dependent cysteine-type endopeptidase activity [GO:0004198]	GO:0004198
A0A1Z5JU62	Calpain-15	FisN_5Hh035	913			calcium-dependent cysteine-type endopeptidase activity [GO:0004198]	GO:0004198
A0A1Z5JJT6	Calpain-15	FisN_5Lh035	908			calcium-dependent cysteine-type endopeptidase activity [GO:0004198]	GO:0004198
A0A1Z5J8J0	Calpain-7	FisN_3Lh320	866			calcium-dependent cysteine-type endopeptidase activity [GO:0004198]	GO:0004198
A0A1Z5KIP8	Calponin-homology (CH) domain-containing protein	FisN_42Lh004	1793
A0A1Z5KJ23	Calponin-homology (CH) domain-containing protein	FisN_42Hh004	1594
A0A1Z5JDB1	Calreticulin	FisN_8Lh081	396	SUBCELLULAR LOCATION: Endoplasmic reticulum lumen {ECO:0000256|ARBA:ARBA00004319, ECO:0000256|PIRNR:PIRNR002356}.		endoplasmic reticulum lumen [GO:0005788]; calcium ion binding [GO:0005509]; unfolded protein binding [GO:0051082]; protein folding [GO:0006457]	GO:0005509; GO:0005788; GO:0006457; GO:0051082
A0A1Z5JJA1	Calreticulin	FisN_8Hh081	396	SUBCELLULAR LOCATION: Endoplasmic reticulum lumen {ECO:0000256|ARBA:ARBA00004319, ECO:0000256|PIRNR:PIRNR002356}.		endoplasmic reticulum lumen [GO:0005788]; calcium ion binding [GO:0005509]; unfolded protein binding [GO:0051082]; protein folding [GO:0006457]	GO:0005509; GO:0005788; GO:0006457; GO:0051082
A0A1Z5JTI6	cAMP-specific phosphodiesterase 4 (EC 3.1.4.53)	FisN_10Lh106	627		3.1.4.53	3',5'-cyclic-AMP phosphodiesterase activity [GO:0004115]; metal ion binding [GO:0046872]; signal transduction [GO:0007165]	GO:0004115; GO:0007165; GO:0046872
A0A1Z5JY48	cAMP-specific phosphodiesterase 4 (EC 3.1.4.53)	FisN_10Hh106	625		3.1.4.53	3',5'-cyclic-AMP phosphodiesterase activity [GO:0004115]; metal ion binding [GO:0046872]; signal transduction [GO:0007165]	GO:0004115; GO:0007165; GO:0046872
A0A1Z5KKG3	CAP-Gly domain-containing protein	FisN_9Lh079	313
A0A1Z5K256	CAP-Gly domain-containing protein	FisN_9Hh079	308
A0A1Z5KHP6	Cap-specific mRNA (nucleoside-2'-O-)-methyltransferase 1 (EC 2.1.1.57) (Cap1 2'O-ribose methyltransferase 1)	FisN_6Hh128	408	SUBCELLULAR LOCATION: Nucleus {ECO:0000256|RuleBase:RU368012}.	2.1.1.57	nucleus [GO:0005634]; mRNA (nucleoside-2'-O-)-methyltransferase activity [GO:0004483]; nucleic acid binding [GO:0003676]; 7-methylguanosine mRNA capping [GO:0006370]; cap1 mRNA methylation [GO:0097309]	GO:0003676; GO:0004483; GO:0005634; GO:0006370; GO:0097309
A0A1Z5J679	Cap-specific mRNA (nucleoside-2'-O-)-methyltransferase 1 (EC 2.1.1.57) (Cap1 2'O-ribose methyltransferase 1)	FisN_6Lh128	411	SUBCELLULAR LOCATION: Nucleus {ECO:0000256|RuleBase:RU368012}.	2.1.1.57	nucleus [GO:0005634]; mRNA (nucleoside-2'-O-)-methyltransferase activity [GO:0004483]; nucleic acid binding [GO:0003676]; 7-methylguanosine mRNA capping [GO:0006370]; cap1 mRNA methylation [GO:0097309]	GO:0003676; GO:0004483; GO:0005634; GO:0006370; GO:0097309
A0A1Z5JNJ8	CAP10 domain-containing protein	FisN_8Lh232	456
A0A1Z5KJX7	CAP10 domain-containing protein	FisN_37Hh025	676
A0A1Z5K0H3	CAP10 domain-containing protein	FisN_37Lh025	671
A0A1Z5KES4	CAP10 domain-containing protein	FisN_18Lh128	492
A0A1Z5JVG7	CAP10 domain-containing protein	FisN_18Hh127	496
A0A1Z5JV44	CAP10 domain-containing protein	FisN_18Hh128	375
A0A1Z5JA58	CAP10 domain-containing protein	FisN_31Hh084	458			integral component of membrane [GO:0016021]	GO:0016021
A0A1Z5K680	CAP10 domain-containing protein	FisN_31Lh084	466			integral component of membrane [GO:0016021]	GO:0016021
A0A1Z5JZ30	CAP10 domain-containing protein	FisN_8Hh232	456
A0A1Z5KEP2	CAP10 domain-containing protein	FisN_18Lh127	517			integral component of membrane [GO:0016021]	GO:0016021
A0A1Z5KLS6	Carb-bd_dom_fam9 domain-containing protein	FisN_13Lh209	377			carbohydrate binding [GO:0030246]; hydrolase activity, hydrolyzing O-glycosyl compounds [GO:0004553]; carbohydrate catabolic process [GO:0016052]	GO:0004553; GO:0016052; GO:0030246
A0A1Z5JRR3	Carbamate kinase	FisN_21Hh148	300			carbamate kinase activity [GO:0008804]; arginine metabolic process [GO:0006525]	GO:0006525; GO:0008804
A0A1Z5J8Y4	Carbamate kinase	FisN_21Lh148	300			carbamate kinase activity [GO:0008804]; arginine metabolic process [GO:0006525]	GO:0006525; GO:0008804
A0A1Z5KFQ1	Carbamate kinase (EC 2.7.2.2)	FisN_2Lh172	359		2.7.2.2	carbamate kinase activity [GO:0008804]; arginine metabolic process [GO:0006525]	GO:0006525; GO:0008804
A0A1Z5KTG9	Carbamate kinase (EC 2.7.2.2)	FisN_2Hh172	359		2.7.2.2	carbamate kinase activity [GO:0008804]; arginine metabolic process [GO:0006525]	GO:0006525; GO:0008804
A0A1Z5JGP6	Carbamoyl-phosphate synthase (EC 6.3.4.16)	FisN_17Hh107	1517		6.3.4.16	ATP binding [GO:0005524]; carbamoyl-phosphate synthase (ammonia) activity [GO:0004087]; carbamoyl-phosphate synthase (glutamine-hydrolyzing) activity [GO:0004088]; metal ion binding [GO:0046872]; 'de novo' pyrimidine nucleobase biosynthetic process [GO:0006207]; glutamine metabolic process [GO:0006541]	GO:0004087; GO:0004088; GO:0005524; GO:0006207; GO:0006541; GO:0046872
A0A1Z5K210	Carbamoyl-phosphate synthase (EC 6.3.4.16)	FisN_17Lh107	1517		6.3.4.16	ATP binding [GO:0005524]; carbamoyl-phosphate synthase (ammonia) activity [GO:0004087]; carbamoyl-phosphate synthase (glutamine-hydrolyzing) activity [GO:0004088]; metal ion binding [GO:0046872]; 'de novo' pyrimidine nucleobase biosynthetic process [GO:0006207]; glutamine metabolic process [GO:0006541]	GO:0004087; GO:0004088; GO:0005524; GO:0006207; GO:0006541; GO:0046872
A0A1Z5J9X2	Carbamoyl-phosphate synthase / aspartate carbamoyltransferase / dihydroorotase (EC 2.1.3.2) (EC 3.5.2.3) (EC 6.3.5.5)	FisN_14Lh124	1530		2.1.3.2; 3.5.2.3; 6.3.5.5	aspartate carbamoyltransferase activity [GO:0004070]; ATP binding [GO:0005524]; carbamoyl-phosphate synthase (glutamine-hydrolyzing) activity [GO:0004088]; dihydroorotase activity [GO:0004151]; metal ion binding [GO:0046872]; 'de novo' pyrimidine nucleobase biosynthetic process [GO:0006207]; glutamine metabolic process [GO:0006541]	GO:0004070; GO:0004088; GO:0004151; GO:0005524; GO:0006207; GO:0006541; GO:0046872
A0A1Z5K8M4	Carbamoyl-phosphate synthase / aspartate carbamoyltransferase / dihydroorotase (EC 2.1.3.2) (EC 3.5.2.3) (EC 6.3.5.5)	FisN_14Hh124	1530		2.1.3.2; 3.5.2.3; 6.3.5.5	aspartate carbamoyltransferase activity [GO:0004070]; ATP binding [GO:0005524]; carbamoyl-phosphate synthase (glutamine-hydrolyzing) activity [GO:0004088]; dihydroorotase activity [GO:0004151]; metal ion binding [GO:0046872]; 'de novo' pyrimidine nucleobase biosynthetic process [GO:0006207]; glutamine metabolic process [GO:0006541]	GO:0004070; GO:0004088; GO:0004151; GO:0005524; GO:0006207; GO:0006541; GO:0046872
A0A1Z5J7W4	Carbamoyltransferase	FisN_11Lh107	881			transferase activity [GO:0016740]; biosynthetic process [GO:0009058]	GO:0009058; GO:0016740
A0A1Z5JKC9	Carbamoyltransferase	FisN_11Hh107	881			transferase activity [GO:0016740]; biosynthetic process [GO:0009058]	GO:0009058; GO:0016740
A0A1Z5JHM7	Carbohydrate 4-sulfotransferase 8	FisN_17Hh306	351	SUBCELLULAR LOCATION: Golgi apparatus membrane {ECO:0000256|ARBA:ARBA00004323}; Single-pass type II membrane protein {ECO:0000256|ARBA:ARBA00004323}.		Golgi membrane [GO:0000139]; integral component of membrane [GO:0016021]; sulfotransferase activity [GO:0008146]; carbohydrate biosynthetic process [GO:0016051]	GO:0000139; GO:0008146; GO:0016021; GO:0016051
A0A1Z5J5G4	Carbohydrate 4-sulfotransferase 8	FisN_17Lh306	275	SUBCELLULAR LOCATION: Golgi apparatus membrane {ECO:0000256|ARBA:ARBA00004323}; Single-pass type II membrane protein {ECO:0000256|ARBA:ARBA00004323}.		Golgi membrane [GO:0000139]; integral component of membrane [GO:0016021]; sulfotransferase activity [GO:0008146]; carbohydrate biosynthetic process [GO:0016051]	GO:0000139; GO:0008146; GO:0016021; GO:0016051
A0A1Z5J5F5	Carbohydrate 4-sulfotransferase 9	FisN_17Lu312	362	SUBCELLULAR LOCATION: Golgi apparatus membrane {ECO:0000256|ARBA:ARBA00004323}; Single-pass type II membrane protein {ECO:0000256|ARBA:ARBA00004323}.		Golgi membrane [GO:0000139]; integral component of membrane [GO:0016021]; sulfotransferase activity [GO:0008146]; carbohydrate biosynthetic process [GO:0016051]	GO:0000139; GO:0008146; GO:0016021; GO:0016051
A0A1Z5JSX7	Carbohydrate 4-sulfotransferase 9	FisN_5Hu529	362	SUBCELLULAR LOCATION: Golgi apparatus membrane {ECO:0000256|ARBA:ARBA00004323}; Single-pass type II membrane protein {ECO:0000256|ARBA:ARBA00004323}.		Golgi membrane [GO:0000139]; integral component of membrane [GO:0016021]; sulfotransferase activity [GO:0008146]; carbohydrate biosynthetic process [GO:0016051]	GO:0000139; GO:0008146; GO:0016021; GO:0016051
A0A1Z5K9B4	Carbonic anhydrase (EC 4.2.1.1)	FisN_24Lh156	490		4.2.1.1	integral component of membrane [GO:0016021]; carbonate dehydratase activity [GO:0004089]; zinc ion binding [GO:0008270]	GO:0004089; GO:0008270; GO:0016021
A0A1Z5JUR8	Carbonic anhydrase (EC 4.2.1.1)	FisN_24Hh156	490		4.2.1.1	integral component of membrane [GO:0016021]; carbonate dehydratase activity [GO:0004089]; zinc ion binding [GO:0008270]	GO:0004089; GO:0008270; GO:0016021
A0A1Z5K650	Carbonyl reductase 1 (EC 1.1.1.184) (EC 1.1.1.189) (EC 1.1.1.197)	FisN_29Hh127	276		1.1.1.184; 1.1.1.189; 1.1.1.197	15-hydroxyprostaglandin dehydrogenase (NADP+) activity [GO:0047021]; carbonyl reductase (NADPH) activity [GO:0004090]; prostaglandin-E2 9-reductase activity [GO:0050221]	GO:0004090; GO:0047021; GO:0050221
A0A1Z5JLW5	Carbonyl reductase 1 (EC 1.1.1.184) (EC 1.1.1.189) (EC 1.1.1.197)	FisN_29Lh127	276		1.1.1.184; 1.1.1.189; 1.1.1.197	15-hydroxyprostaglandin dehydrogenase (NADP+) activity [GO:0047021]; carbonyl reductase (NADPH) activity [GO:0004090]; prostaglandin-E2 9-reductase activity [GO:0050221]	GO:0004090; GO:0047021; GO:0050221
A0A1Z5JLL2	Carbonyl reductase 3 (EC 1.1.1.184)	FisN_29Lh126	272		1.1.1.184	carbonyl reductase (NADPH) activity [GO:0004090]	GO:0004090
A0A1Z5K658	Carbonyl reductase 3 (EC 1.1.1.184)	FisN_29Hh126	272		1.1.1.184	carbonyl reductase (NADPH) activity [GO:0004090]	GO:0004090
A0A1Z5J864	Carboxy-terminal domain RNA polymerase II polypeptide A small phosphatase (EC 3.1.3.16)	FisN_3Lh328	426		3.1.3.16	protein serine phosphatase activity [GO:0106306]; protein threonine phosphatase activity [GO:0106307]	GO:0106306; GO:0106307
A0A1Z5JQZ2	Carboxy-terminal domain RNA polymerase II polypeptide A small phosphatase (EC 3.1.3.16)	FisN_3Hh328	424		3.1.3.16	protein serine phosphatase activity [GO:0106306]; protein threonine phosphatase activity [GO:0106307]	GO:0106306; GO:0106307
A0A1Z5KPD1	Carboxyl-terminal processing protease (EC 3.4.21.102)	FisN_13Hh095	412		3.4.21.102	serine-type endopeptidase activity [GO:0004252]	GO:0004252
A0A1Z5JM93	Carboxyl-terminal processing protease (EC 3.4.21.102)	FisN_29Lh122	785		3.4.21.102	serine-type endopeptidase activity [GO:0004252]	GO:0004252
A0A1Z5JFC0	Carboxyl-terminal processing protease (EC 3.4.21.102)	FisN_13Lh095	401		3.4.21.102	serine-type endopeptidase activity [GO:0004252]	GO:0004252
A0A1Z5KTK7	Carboxymethylenebutenolidase (EC 3.1.1.45)	FisN_16Hh134	310		3.1.1.45	carboxymethylenebutenolidase activity [GO:0008806]	GO:0008806
A0A1Z5K0I2	Carboxymethylenebutenolidase (EC 3.1.1.45)	FisN_19Hh105	410		3.1.1.45	integral component of membrane [GO:0016021]; carboxymethylenebutenolidase activity [GO:0008806]	GO:0008806; GO:0016021
A0A1Z5K9H5	Carboxypeptidase (EC 3.4.16.-)	FisN_24Lh212	538		3.4.16.-	integral component of membrane [GO:0016021]; serine-type carboxypeptidase activity [GO:0004185]	GO:0004185; GO:0016021
A0A1Z5KK37	Carboxypeptidase (EC 3.4.16.-)	FisN_2Hh373	572		3.4.16.-	serine-type carboxypeptidase activity [GO:0004185]	GO:0004185
A0A1Z5KH36	Carboxypeptidase (EC 3.4.16.-)	FisN_15Lh006	533		3.4.16.-	serine-type carboxypeptidase activity [GO:0004185]	GO:0004185
A0A1Z5JH46	Carboxypeptidase (EC 3.4.16.-)	FisN_17Hh260	498		3.4.16.-	serine-type carboxypeptidase activity [GO:0004185]	GO:0004185
A0A1Z5KJK4	Carboxypeptidase (EC 3.4.16.-)	FisN_23Lh005	537		3.4.16.-	integral component of membrane [GO:0016021]; serine-type carboxypeptidase activity [GO:0004185]	GO:0004185; GO:0016021
A0A1Z5JUK6	Carboxypeptidase (EC 3.4.16.-)	FisN_24Hh212	538		3.4.16.-	serine-type carboxypeptidase activity [GO:0004185]	GO:0004185
A0A1Z5KMM2	Carboxypeptidase (EC 3.4.16.-)	FisN_23Hh005	528		3.4.16.-	integral component of membrane [GO:0016021]; serine-type carboxypeptidase activity [GO:0004185]	GO:0004185; GO:0016021
A0A1Z5KMI4	Carboxypeptidase (EC 3.4.16.-)	FisN_17Lh260	499		3.4.16.-	serine-type carboxypeptidase activity [GO:0004185]	GO:0004185
A0A1Z5JQ39	Carboxypeptidase (EC 3.4.16.-)	FisN_2Lh373	571		3.4.16.-	serine-type carboxypeptidase activity [GO:0004185]	GO:0004185
A0A1Z5KAG0	Carboxypeptidase (EC 3.4.16.-)	FisN_15Hh006	533		3.4.16.-	serine-type carboxypeptidase activity [GO:0004185]	GO:0004185
A0A1Z5JFY1	Carboxypeptidase D (EC 3.4.16.6)	FisN_15Hh281	612		3.4.16.6	integral component of membrane [GO:0016021]; serine-type carboxypeptidase activity [GO:0004185]	GO:0004185; GO:0016021
A0A1Z5K241	Carboxypeptidase D (EC 3.4.16.6)	FisN_15Lh281	621		3.4.16.6	integral component of membrane [GO:0016021]; serine-type carboxypeptidase activity [GO:0004185]	GO:0004185; GO:0016021
A0A1Z5JLP3	Carboxypeptidase N regulatory subunit	FisN_12Lh364	1706			carboxypeptidase activity [GO:0004180]	GO:0004180
A0A1Z5JS40	Cardiolipin synthase (EC 2.7.8.41)	FisN_7Lh319	227		2.7.8.41	membrane [GO:0016020]; phosphotransferase activity, for other substituted phosphate groups [GO:0016780]; phospholipid biosynthetic process [GO:0008654]	GO:0008654; GO:0016020; GO:0016780
A0A1Z5KSC5	Cardiolipin synthase (EC 2.7.8.41)	FisN_7Hh319	226		2.7.8.41	membrane [GO:0016020]; phosphotransferase activity, for other substituted phosphate groups [GO:0016780]; phospholipid biosynthetic process [GO:0008654]	GO:0008654; GO:0016020; GO:0016780
A0A1Z5JR96	Carnitine O-acetyltransferase (EC 2.3.1.7)	FisN_7Lh265	665		2.3.1.7	carnitine O-acetyltransferase activity [GO:0004092]	GO:0004092
A0A1Z5JHR8	Carnitine O-acetyltransferase (EC 2.3.1.7)	FisN_36Lh036	773		2.3.1.7	carnitine O-acetyltransferase activity [GO:0004092]	GO:0004092
A0A1Z5KTQ7	Carnitine O-acetyltransferase (EC 2.3.1.7)	FisN_36Hh036	773		2.3.1.7	carnitine O-acetyltransferase activity [GO:0004092]	GO:0004092
A0A1Z5KSG9	Carnitine O-acetyltransferase (EC 2.3.1.7)	FisN_7Hh265	665		2.3.1.7	carnitine O-acetyltransferase activity [GO:0004092]	GO:0004092
A0A1Z5K7I9	Carrier domain-containing protein	FisN_19Lh246	1367			integral component of membrane [GO:0016021]	GO:0016021
A0A1Z5K0K7	Carrier domain-containing protein	FisN_19Hh246	1612			integral component of membrane [GO:0016021]	GO:0016021
A0A1Z5KB21	Cas1_AcylT domain-containing protein	FisN_33Lh029	1028	SUBCELLULAR LOCATION: Membrane {ECO:0000256|ARBA:ARBA00004141}; Multi-pass membrane protein {ECO:0000256|ARBA:ARBA00004141}.		integral component of membrane [GO:0016021]; transferase activity [GO:0016740]	GO:0016021; GO:0016740
A0A1Z5KRG7	Cas1_AcylT domain-containing protein	FisN_33Hh029	1002	SUBCELLULAR LOCATION: Membrane {ECO:0000256|ARBA:ARBA00004141}; Multi-pass membrane protein {ECO:0000256|ARBA:ARBA00004141}.		integral component of membrane [GO:0016021]; transferase activity [GO:0016740]	GO:0016021; GO:0016740
A0A1Z5KG57	Cas1_AcylT domain-containing protein	FisN_5Lh379	461	SUBCELLULAR LOCATION: Membrane {ECO:0000256|ARBA:ARBA00004141}; Multi-pass membrane protein {ECO:0000256|ARBA:ARBA00004141}.		integral component of membrane [GO:0016021]; transferase activity [GO:0016740]	GO:0016021; GO:0016740
[truncated: 9,376 more rows]

## Sheet: Fragilariopsis cylindrus
Proteome with characterized proteins
[truncated: 8,348 more rows]

## Sheet: Phaeodactylum tricornutum
Proteome with characterized proteins
[truncated: 11,031 more rows]

[truncated: 3 more sheets: Thalassiosira pseudonana, Thalassiosira oceanica, Pseudo-nitzschia multistriata]
