# Supplementary material for: Structural Identification of Metalloproteomes in Marine Diatoms, an Efficient Algae Model in Toxic Metals Bioremediation
Source: Molecules. 2022 Jan 7;27(2):378. doi: 10.3390/molecules27020378 (PMC8779346; doi:10.3390/molecules27020378)
Supplement: Supplementary file 1 [file molecules-27-00378-s001.zip › datasheet-2.xlsx]

## Sheet: Thalassiosira_oceanica
Calcium	Cobalt	Copper	Iron	Magnesium	Manganesse	Nickel	Zinc
K0TMD6	K0TN81	K0T8Y2	K0RTY3	K0RGG6	K0TI05	K0QZ56	K0REF2
K0RYL9	K0TA01	K0RS99	K0RGG6	K0RL36	K0TN81		K0RG11
K0SW29	K0TIK6	K0SU98	K0T7Q5	K0TPB2	K0RBA1		K0SCI7
K0SBG3	K0TDT0	K0RWK5	K0TFR7	K0RV70	K0TQQ0		K0R6L2
K0T7D7	K0TN53	K0TIT1	A0A5K1VH01	K0S7E8	K0R125		K0SFV3
K0SSD4		K0SZ08	K0RTJ9	K0TPT0	K0TK05		K0RJ98
K0RWM8			K0TH84	K0R1M0	K0RQX5		K0SJ10
K0RAE5			K0SVB7	K0RBW4	K0T1F6		K0R8Z0
K0T731			K0RJM7	K0R125	K0R8V1		K0RUN1
K0R911			K0RCE9	K0TK05	K0STL1		K0RSQ1
K0S917			K0SY43	K0R882	K0S8K0		K0S258
K0RDD2			K0RIR9	K0TLC1	K0RWB0		K0RA97
K0R201			K0S9F1	K0RWG2	K0T6C2		K0S008
K0SIE1			K0R384	K0TQD1	K0RJE9		K0TJS0
K0TI37			K0S7M3	K0R8V1	K0TP84		K0TPP9
K0T0P8			K0SM96	K0TMD6	K0T7L8		K0T1I2
K0SIK7			K0SLB5	K0SQJ0	K0S094		K0R1S5
K0TDG8			K0SDP4	K0R632	K0T0R7		K0T4I2
K0SI49			K0SWL6	K0STQ3	K0S8J1		K0TIZ9
K0S5R1			K0R862	K0RWB0	K0SI10		K0S886
K0SJN2			K0RYT0	K0R3D1	K0S9Q6		K0TFH1
K0TM49			K0RTG1	K0TLR7	K0RII9		K0RLI9
K0R337			K0SV91	K0T399	K0RZ17		K0RHB5
K0SYV6			K0SUW3	K0SBU2	K0T8A0		K0T3Z6
K0TBT4			K0SJ97	K0RDN1	K0RWB8		K0RLR2
K0SKW3			K0S895	K0T4M9	K0TEF8		K0T7Z3
K0SDQ1			K0TJM8	K0R1U0	K0RA76		K0SIY6
K0SC57			K0SHI1	K0T6C2	K0SBH6		K0SJY9
K0SMX0			K0R803	K0S283	K0SQP6		K0REH1
K0R2P2			K0R6M0	K0T0C8	K0RL91		K0T1H3
K0T9Y1			K0S487	K0T520	K0TEA1		K0TF46
K0SX12			K0SUD9	K0T1G7	K0SBL4		K0TJQ8
K0RGD6			K0T2T4	K0RW68	K0SYH1		K0S3A1
K0RHW5			K0R053	K0TKV8	K0SMM4		K0RDL8
K0RZP2			K0TBE6	K0TPW4	K0TQC8		K0QZP2
K0TC73			K0TJE4	K0TLT1	K0TL11		K0TN81
K0SZN9			K0TGI0	K0TP84	K0SWB1		K0R1D4
K0TGX8			K0T5T4	K0SE54	K0RB05		K0RT69
K0TN99			K0TNP0	K0T0J0	K0SG74		K0T1W6
K0RBA1			K0RQH5	K0T7L8	K0T015		K0TBN7
K0THW6			K0S131	K0S094	K0SAL7		K0STH9
K0SAW4			K0RJ87	K0SH20	K0QY57		K0RRA4
K0R785			K0SV59	K0TJK5	K0RW84		K0T1T1
K0QYT5			K0T6K0	K0TAD4	K0SQI8		K0SY81
K0R8T7			K0QYN2	K0RFR6			K0S6L8
K0RBF3			K0RDY1	K0SSN3			K0SK59
K0SYX2			K0R093	K0RQK4			K0RMI7
K0TEX7			K0RQP3	K0TEB9			K0RY32
K0R855			K0T5X7	K0STL0			K0S9D6
K0TEW0			K0SAX1	K0TLX9			K0S9U3
K0RU38			K0T1E3	K0R3M3			K0SUT1
K0SEU5			K0T3W8	K0S9Q6			K0SDM1
K0T8K7			K0RDB3	K0RZ01			K0RQJ2
K0TLM3			K0THA2	K0TQ41			K0RXV4
K0TLX7			K0SDS5	K0RII9			K0SGA6
K0RBI5			K0TDM4	K0SJ77			K0R670
K0SI82			K0RM57	K0TRA2			K0RAJ8
K0R6H0			K0RJR2	K0SXD0			K0SSR7
K0RWY5			K0TEQ7	K0SQC4			K0RB64
K0T4U8			K0TN90	K0T2V6			K0TQ45
K0SEM5			K0R313	K0RFT0			K0TIC5
K0SA29			K0RCB1	K0RXE3			K0R5A2
K0SUY1			K0SJ28	K0T4Y4			K0T0K5
K0TQW0			K0RJK9	K0RG96			K0T197
K0STW2			K0R359	K0SHW5			K0R3P2
K0RAQ9			K0SEF6	K0SPB6			K0RMF0
K0S522			K0SZ72	K0SFB3			K0T421
K0STL2			K0R280	K0T8A0			K0S3H5
K0TIY1			K0RNK9	K0R1M4			K0STJ5
K0SSI0			K0RJG9	K0SU09			K0STH5
K0RAQ8			K0TB49	K0T143			K0SKD4
K0TJL4			K0S6J6	K0TIY5			K0S9D1
K0TBL3			K0RZI4	K0SVS4			K0SEB7
K0SAG6			K0T639	K0SSF2			K0RR53
K0S3D0			K0RIF6	K0SX67			K0RSQ0
K0REK7			K0TBP0	K0T9E2			K0R0M6
K0RGP1			K0SJ93	K0R6G7			K0SQA7
K0RN50			K0SBT6	K0SAJ2			K0RG55
K0RVU7			K0SL37	K0RXP4			K0TMN3
K0RBU3			K0SJN7	K0RWJ7			K0RAW3
K0REP3			K0R1M3	K0TLJ0			K0SXP2
K0RBZ0			K0T3B2	K0RKB9			K0TG66
K0SR10			K0RMB0	K0S550			K0TPJ8
K0R5A4			K0REM9	K0SL73			K0RRX3
K0SSZ9			K0RS35	K0SX40			K0S7T6
K0SQ80			K0R1R3	K0R768			K0RCQ2
K0SVS4			K0RST8	K0T9E0			K0T742
K0S5X7			K0SQM8	K0RDD8			K0SZD5
K0T4E2			K0RU52	K0T7D7			K0RL69
K0S5H0			K0SKA1	K0RYQ5			K0RL12
K0SLP7			K0SAI1	K0TD42			K0RXW3
K0R9G4			K0SXV9	K0RID2			K0TLV5
K0STN9			K0TFI0	K0SYH1			K0QZY4
K0RJ07			K0SUP7	K0R4R3			K0TBD0
K0R291			K0T3B9	K0SWR2			K0SQU5
K0T8B7			K0RYN2	K0TQC8			K0T701
K0T1B9			K0RD81	K0TL11			K0TD24
K0TFB4			K0R3L2	K0SL99			K0TJ32
K0R7S0			K0RHC5	K0SWB1			K0RGE0
K0SCS4			K0TLH5	K0RB05			K0TDU6
K0TQY5			K0SNB4	K0SC91			K0SZM5
K0RHW0			K0QYC5	K3W4F8			K0SFC8
K0R7R2			K0SGZ2	K0SA25			K0TEJ0
K0QYJ2			K0RCX4	K0RAI8			K0T6V5
K0TLU5			K0RJG2	K0RIK5			K0SL83
K0S7P6			K0R8D5	K0SQI9			K0S6M5
K0RLB5			K0T7G5	K0TDV3			K0S3Q2
K0S5K5			K0R3W7	K0R909			K0RVT5
K0SFH4			K0SPC9	K0RBD3			K0R1V6
K0SU52			K0SVV6	K0SAL7			K0TBN4
K0TPS1			K0R5E1	K0TF55			K0TF21
K0T3A5			K0R474	K0TG54			K0SPN2
K0SB57			K0S593	K0RPP1			K0SYX7
K0T376			K0TL31	K0TGX7			K0R862
K0RAG2			K0TD48				K0R8C0
K0REK9			K0S1T8				K0RFZ6
K0SEH4			K0TE32				K3W4D8
			K0T1L2				K0SJQ4
			K0SNZ2				K0RRH6
			K0SY21				K0RVJ4
			K0SWT6				K0TBJ1
			K0TF90				K0R729
			K0SQS4				K0R6Z6
			K0SJE4				K0T4G6
			K0R1T9				K3W4G4
			K0SVE6				K0T083
			K0S2B7				K0RZG4
			K0RAN8				K0TFJ0
			K0SJM0				K0SV66
			K3W4E5				K0RRH0
			K0TEI6				K0SM37
			K0TA77				K0RNI5
			K0SFX7				K0S0M1
			K0SXL9				K0SAI2
			K0R0V7				K0TGS7
			K0TDG5				K0R9L6
			K0SJE9				K0RYU8
			K0S5C0				K0SE61
			K0SUL5				K0RC24
			K0S949				K0SUZ7
			K0SAQ1				K0T2W1
			K0RPN8				K0RYB4
			K0R3Q2				K0R959
			K0R3H1				K0R2I9
			K0RKH0				K0RP91
			K0RVY6				K0R803
			K0T579				K3W4F1
			K0R134				K0R4Z9
			K0SI29				K0TLH4
			K0TH00				K0S307
			K0RID3				K0R9F9
			K0SWV2				K0R0P6
			K0T5W4				K0TAG2
			K0TDC6				K0SVJ6
			K0R5V1				K0TMQ5
			K0R9D1				K0TRC5
			K0T7N4				K0TG95
			K0QZM2				K0R1H5
			K0TNL8				K0R532
			K0TM23				K0SF82
			K0T367				K0SEA4
			K0SXE5				K0T3A2
			K0TE74				K0TI50
			K0SEC3				K0TPA0
			K0R233				K0RHB3
			K0RTY8				K0R936
			K0RCY9				K0RGR6
			K0R099				K0R2N5
			K0S3G8				K0R058
			K0RP06				K0REY2
			K0RAU8				K0SEE3
			K0R6F7				K0T764
			K0T559				K0T538
			K0RA90				K0T7H6
			K0TRM8				K0TNL1
			K0RBC6				K0QZU9
			K0TCA8				K0RHL5
			K0RNE3				K0S4G7
			K0TIE8				K0TD45
			K0SWZ7				K0R0K1
			K0THP8				K0T0J8
			K0S1L7				K0R4Z1
			K0S0G4				K0T7V1
			K0SQL6				K0TM52
			K0RZ52				K0TJE7
			K0SB56				K0TBE6
							K0R4R8
							K0R3V3
							K0SH30
							K0TB54
							K0T2Z9
							K0S180
							K0RNK2
							K0R043
							K0T005
							K0TKB2
							K0R3W2
							K0T5T4
							K0T9U2
							K0SUY5
							K0SA95
							K0SPU3
							K0R5M9
							K0T9Y3
							K0TAV9
							K0SHX6
							K0RVB7
							K0SL97
							K0S0K8
							K0RX85
							K0TNP0
							K0RBU8
							K0S3L7
							K0RC84
							K0TJS6
							K0T5W6
							K0SQ31
							K0S790
							K0RC71
							K0SN17
							K0TES6
							K0SD70
							K0SBG0
							K0TIZ4
							K0SBY1
							K0RY73
							K0RWF7
							K0T1Z9
							K0SDT3
							K0SUX7
							K0SQL4
							K0S9D0
							K0RHF8
							K0RWZ7
							K0S875
							K0RZL5
							K0SKJ8
							K0S6K8
							K0SXR8
							K0TJ43
							K0RTD8
							K0R9P0
							K0S4U9
							K0RCJ2
							K0S8D5
							K0TAP9
							K0T4H0
							K0SFD4
							K0RFA5
							K0RX48
							K0S815
							K0SJJ0
							K0QYV0
							K0SJZ9
							K0S449
							K0SB02
							K0RU74
							K0TIQ0
							K0TBJ4
							K0QZV5
							K0RSS3
							K0SX24
							K0T5E1
							K0R7X5
							K0TIG1
							K0SHA0
							K0TD83
							K0S5U7
							K0SBP7
							K0SK47
							K0SWN9
							K0SKK5
							K0TML9
							K0TIS2
							K0RQD6
							K0SYE3
							K0SSL0
							K0RF27
							K0TEK4
							K0TA34
							K0S584
							K0T364
							K0RFZ5
							K0THA3
							K0R8H6
							K0SCL0
							K0R5U0
							K0TMY0
							K0TMM7
							K0SMV5
							K0RNP1
							K0R9N1
							K0R0V8
							K0RRC0
							K0R6C3
							K0RX14
							K0T1B4
							K0TB06
							K0RID1
							K0S9Z0
							K0SMV3
							K0T3W2
							K0SHQ9
							K0T1E3
							K0RCT1
							K0S9H9
							K0TQE8
							K0RJ70
							K0S1K6
							K0RWP3
							K0RFJ9
							K0R2V9
							K0S8K5
							K0T2B5
							K0RHJ5
							K0SJ33
							K0R873
							K0SII9
							K0SRQ5
							K0RZR7
							K0RN73
							K0SRQ0
							K0RWF9
							K0RX78
							K0R8U8
							K0RYL3
							K0R256
							K0RKB7
							K0R412
							K0RBL5
							K0TC89
							K0RRV9
							K0TI75
							K0SPM9
							K0RWY4
							K0R5M5
							K0RBE1
							K0RHP2
							K0TF05
							K0S0S5
							K0TG01
							K0TFH7
							K0QZR4
							K0SIL0
							K0SVL0
							K0R9Y9
							K0TPQ2
							K0SAN0
							K0RCD2
							K0RK50
							K0T5T5
							K0TK51
							K0T133
							K0TFP0
							K0S8K3
							K0R313
							K0R2H6
							K0RH34
							K0S8Y5
							K0SWE7
							K0R3M0
							K0SYK1
							K0RI15
							K0RQK2
							K0RSX4
							K0RCU4
							K0RUK9
							K0T6G2
							K0RIL8
							K0S2F6
							K0TQ39
							K0T9H5
							K0RRK6
							K0T1A8
							K0T9W7
							K0SK84
							K0R426
							K0S7A6
							K0SI53
							K0T0B1
							K0S2U9
							K0TQR5
							K0RQQ2
							K0SDX3
							K0TAK2
							K0RTU8
							K0TIZ5
							K0RGL7
							K0RRG9
							K0RTA4
							K0TP16
							K0SKV0
							K0SME4
							K0R8E6
							K0TPM0
							K0TJX1
							K0TEP0
							K0RZ75
							K0SN60
							K0S7V2
							K0RPI3
							K0TJ67
							K0T7C0
							K0QYZ6
							K0T6N3
							K0TEH1
							K0T1G2
							K0T8L5
							K0R5X8
							K0S9V3
							K0R138
							K0R2B0
							K0SDS9
							K0RK97
							K0RJU2
							K0RQ78
							K0SF75
							K0S526
							K0RRY1
							K0RPS6
							K0RAC2
							K0TD00
							K0RKH4
							K0RWM0
							K0SY23
							K0RM58
							K0TMV4
							K0T1K8
							K0T8U0
							K0RC98
							K0TPG2
							K0RXM1
							K0SIW0
							K3W4C2
							K0SWY2
							K0T3J5
							K0SQS1
							K0R7K2
							K0R8H7
							K0RJH1
							K0T551
							K0SH73
							K0THQ4
							K0SHJ0
							K0TNR6
							K0T3J2
							K0T995
							K0T2V8
							K0SCZ8
							K0R3M3
							K0SEU2
							K0RQ24
							K0SW06
							K0RDC7
							K0TBH6
							K0SKL1
							K0RI51
							K0TJL3
							K0S306
							K0S365
							K0SMC0
							K0SH22
							K0SPX6
							K0T9V8
							K0SEG0
							K0RB62
							K0SRE7
							K0RDA0
							K0SPG4
							K0TDL2
							K0QYL4
							K0RUD6
							K0S2E7
							K0RNG5
							K0R0Z9
							K0T8V3
							K0SQD9
							K0RX50
							K0SZ51
							K0T856
							K0R0Q7
							K0TBK0
							K0TCT4
							K0RCN1
							K0RF33
							K0TF47
							K0SL39
							K0T6B9
							K0SFH8
							K0S0P3
							K0SWY6
							K0SM18
							K0TLM8
							K0TCK5
							K0RW78
							K0RUI9
							K0RBD1
							K0TFL8
							K0TP89
							K0SY89
							K0SWC8
							K0RLF0
							K0TH18
							K0RIG0
							K0SSC5
							K0TLL1
							K0TF32
							K0RE22
							K0RVL7
							K0RHT1
							K0TCN3
							K0SQH3
							K0R044
							K0SBJ1
							K0SIB2
							K0T6A9
							K0R1J0
							K0SGX6
							K0SND0
							K0T7C4
							K0RX49
							K0TA69
							K0QZZ3
							K0QZ92
							K0TGT6
							K0TFS4
							K0S0M3
							K0TCM5
							K0S1F4
							K0TEK6
							K0T7G3
							K0RLH8
							K0R1B4
							K0T3I4
							K0T152
							K0SZK8
							K0RSM9
							K0SAU3
							K0RAL2
							K0RGT6
							K0S5X9
							K0R5F0
							K0SXH8
							K0R1Z9
							K0S5F5
							K0R038
							K0RWF6
							K0TBB5
							K0T930
							K0TFD7
							K0SQC9
							K0R417
							K0SBV8
							K0SQ00
							K0R1Q9
							K0SKG3
							K0SZH3
							K0RM36
							K0TRM1
							K0RE55
							K0TCT7
							K0SPY3
							K0R8D5
							K0SHV8
							K0RFB8
							K0R9H2
							K0RFV8
							K0T106
							K0T1J4
							K0TIT7
							K0REA3
							K0T3P4
							K0SP54
							K0SLI6
							K0TJA2
							K0RMY1
							K0RZN3
							K0RT83
							K0TN40
							K0R751
							K0SF85
							K0RFY2
							K0TA13
							K0S9R8
							K0T4I7
							K0S930
							K0S7A9
							K0RXS0
							K0SZ64
							K0T9H8
							K0RIT8
							K0SMC7
							K0RBH3
							K0SJD3
							K0RV27
							K0RWQ5
							K0RMP0
							K0SEN0
							K0R6L7
							K0TGG6
							K0R9J6
							K0QY71
							K0QZC1
							K0RIM4
							K0T744
							K0R352
							K0TRI9
							K0T3V8
							K0RYN5
							K0SLM8
							K0R0L2
							K0TPR9
							K0R8Y8
							K0S3I0
							K0R6D9
							K0RYW5
							K0S866
							K0T5S8
							K0S5B0
							K0T5D1
							K0TGA8
							K0RTW5
							K0T2H0
							K0SQ28
							K0RJ20
							K0T1N2
							K0RNG7
							K0RW40
							K0T7T7
							K0R8L3
							K0R0S0
							K0ST85
							K0SRU1
							K0TFY9
							K0TDH0
							K0TBS4
							K0S1B5
							K0TM78
							K0TIF3
							K0RJT9
							K0R092
							K0SKX4
							K0T7M4
							K0TK47
							K0QYW2
							K0R9J0
							K0SN43
							K0T9W4
							K0RR79
							K0S713
							K0RP19
							K0R392
							K0TBT2
							K0S2M1
							K0S4Y1
							K0RZF4
							K0R3S3
							K0RCQ3
							K0SLW3
							K0TDY0
							K0TD09
							K0RBC7
							K0TEX9
							K0SEQ3
							K0TCV1
							K0RP80
							K0R589
							K0T377
							K0TKU7
							K0SV92
							K0TL29
							K0R5L9
							K0SRX6
							K0RT97
							K0RI02
							K0REP5
							K0SWF3
							K0R153
							K0QZS2
							K0QYF9
							K0RH49
							K0RFQ6
							K0S760
							K0TRA8
							K0R1N5
							K0RG51
							K0SLP7
							K0SB66
							K0S1C1
							K0RHG2
							K0TIQ9
							K0TGA0
							K0RR00
							K0S4T9
							K0S8B8
							K0QYC7
							K0TKY0
							K0SHE3
							K0R6Q3
							K0SV89
							K0TFA4
							K0T067
							K0RAM4
							K0RZ25
							K0SYN2
							K0RZA0
							K0TK34
							K0T0U1
							K0SLH7
							K0SMZ7
							K0R332
							K0TCR7
							K0TNA2
							K0S384
							K0RAK6
							K0S1H8
							K0RCC8
							K0RAG8
							K0TBB9
							K0SJZ1
							K0SVE4
							K0SPV2
							K0RGU6
							K0SKN1
							K0R1X2
							K0TNW9
							K0R5C3
							K0T832
							K0R6T3
							K0RZ94
							K0QYA6
							K0RR69
							K0R9M6
							K0R8R6
							K0SF22
							K0RDG4
							K0TKZ9
							K0RE95
							K0R5B6
							K0TG55
							K0SR91
							K0SUP6
							K0SGA9
							K0RR56
							K3W4F4
							K0QY86
							K0TD80
							K0SGJ8
							K0QZH4
							K0RUC9
							K0SWY3
							K0QY53
							K0TBR4
							K0RRA9
							K0T5X0
							K0RMP3
							K0TJG4
							K0R9D3
							K0SBV2
							K0SNW9
							K0TR67
							K0T4T8
							K0SFB9
							K0R3M8
							K0QZA6
							K0RS48
							K0SQU2
							K0T8N2
							K0SDW1
							K0TRD0
							K0RBB9
							K0QYA8
							K0SBY8
							K0TIK2
							K0TD84
							K0RPZ6
							K0T6T8
							K0T019
							K0TC22
							K0SI52
							K0RPR9
							K0T6U3
							K0SG81
							K0SLJ5
							K0SCB9
							K0REP0
							K0RAW2
							K0TAY3
							K0REJ5
							K0RPC8
							K0TFM6
							K0S0A5
							K0SCJ0
							K0RK83
							K0R7Q8
							K0SCB2
							K0SU95
							K0SP97
							K0TG36
							K0RNH3
							K0S990
							K0TA75
							K0TF36
							K0S5C8
							K0SV75
							K0SGL2
							K0TD14
							K0THC5
							K0S6Y3
							K0SVW9
							K0QZH0
							K0RGI5
							K0T8K3
							K0RQE5
							K0TRN2
							K0R0Q2
							K0TAG4
							K0TBC1
							K0RJM5
							K0RQ91
							K0R5K5
							K0TI53
							K0RI99
							K0RYV7
							K0TCY5
							K0RHT3
							K0SZ98
							K0RAZ9
							K0RK00
							K0S7H5
							K0RHI7
							K0SWE9
							K0TK13
							K0QY95
							K0RWV7
							K0SS72
							K0TH93
							K0RW66
							K0RY48
							K0T8P1
							K0T5P9
							K0RXP7
							K0TMH2
							K0TFC5
							K0TMZ0
							K0SJA8
							K0T5H0
							K0SA40
							K0TCQ3
							K0SWE0
							K0TN53
							K0TL94
							K0TM65
							K0S900
							K0RN80
							K0SQ83
							K0S689
							K0S946
							K0R6P1
							K0R3W3
							K0REQ1
							K0SWQ6
							K0RM23
							K0SGD1
							K0T446
							K0QZ25
							K0SUA3
							K0R5T0
							K0RDY0
							K0TRB1
							K0T8J1
							K0R581
							K0RZ43
							K0RLM2
							K0RLN5
							K0RH28
							K0TK22
							K0S4N4
							K0RPW6
							K0QYH0
							K0RY27
							K0SPL2
							K0TDI6
							K0RRP7
							K0R847
							K0RTG0
							K0R6E2
							K0RZA6
							K0S2B6
							K0R0W1
							K0SA74
							K0RS49
							K0R0L0
							K0RNU3
							K0R2F2
							K0TFL7
							K0R1M5
							K0RDF7
							K0TAG8
							K0SAM5
							K0TIG5
							K0S3M6
							K0TJD9
							K0SL70
							K0TN28
							K0TEK7
							K0T8C6
							K0SRX1
							K0SCJ1
							K0T100
							K0SF63
							K0RAD2
							K0TBN1
							K0RT29
							K0SPQ7
							K0T6I3
							K0RX84
							K0T9B1
							K0T2I7
							K0SJ18
							K0TC38
							K0T6S7
							K0R830
							K0RCZ1
							K0SI35
							K0SX95
							K0SIT5
							K0THW0
							K0T4L1
							K0R0A1
							K0R3N8
							K0RVU6
							K0TAR5
							K0QZJ7
							K0T4W7
							K0RP21
							K0RFM4
							K0S8E7
							K0RTN4
							K0SDQ8
							K0S7D3
							K0TM67
							K0RTU9
							K0RZZ1
							K0TM01
							K0T1Y4
							K0TK30
							K0R4J7
							K0T7W8
							K0R1G2
							K0RSE0
							K0TBZ7
							K0RPA5
							K0TEY7
							K0QYE5
							K0RWY8
							K0RY59
							K0RRX9
							K0TNR5
							K0R0W5
							K0RER5
							K0TJD6
							K0RJU8
							K0RWA9
							K0SJH2
							K0SEK3
							K0RJ19
							K0RJH5
							K0R5P3
							K0SA05
							K0T7G4
							K0SU76
							K0RLI5
							K0S249
							K0SLX1
							K0RCL1
							K0TH90
							K0RJL4
							K0S997
							K0S1X4
							K0SBH4
							K0RNG6
							K0RNX4
							K0QYG9
							K0SCL9
							K0SY96
							K0RLC6
							K0R5V6
							K0RW17
							K0SXP3
							K0TP83
							K0RR04
							K0RD86
							K0TJ51
							K0SX10
							K0SVD8
							K0RVH2
							K0TJT6
							K0TES5
							K0QZA3
							K0R894
							K0R274
							K0T3L9
							K0R175
							K0T3F4
							K0RJ25
							K0SMW5
							K0RCT9
							K0TIL9
							K0SCC1
							K0SR12
							K0T7T8
							K0TRG7
							K0SYI4
							K0RZ37
							K0SRB9
							K0QZP4
							K0RYS1
							K0TKZ6
							K0SD48
							K0RB97
							K0REB6
							K0T1W4
							K0TLZ4
							K0S265
							K0SRA3
							K0RBP1
							K0RDW5
							K0T1K1
							K0SQI8
							K0QZN9
							K0RI96
							K0RDB6
							K0T395
							K0TMZ6
							K0R184
							K0TR93
							K0SAX0
							K0S9G9
							K0R1K9
							K0S137
							K0SB23
							K0R5R6
							K0RPR1
							K0R6C0
							K0RF63
							K0R0V6
							K0T3V0
							K0RR62
							K0TQ27
							K3W4J2
							K0SAG1
							K0RC11
							K0RLU1
							K0TET5
							K0SVF2
							K0SZV6
							K0RZI1
							K0SEK5
							K0RUV0

## Sheet: Fistulifera solaris
Calcium	Cobalt	Copper	Iron	Magnesium	Manganesse	Nickel	Zinc
A0A1Z5KCC4	A0A1Z5K9H8	A0A1Z5JCX3	A0A1Z5KFS7	A0A1Z5JVK8	A0A1Z5KGH2	A0A1Z5JXD1	A0A1Z5JG29
A0A1Z5JZ36	A0A1Z5JQK0	A0A1Z5JVD1	A0A1Z5K340	A0A1Z5KI08	A0A1Z5J9I2	A0A1Z5J6J9	A0A1Z5JR55
A0A1Z5K1K2	A0A1Z5JUN7	A0A1Z5JQX2	A0A1Z5K710	A0A1Z5KNK7	A0A1Z5J9V0	A0A1Z5KSL7	A0A1Z5JAY7
A0A1Z5K861	A0A1Z5JNP4	A0A1Z5KAF3	A0A1Z5JAZ8	A0A1Z5KI28	A0A1Z5KAM0	A0A1Z5KGG9	A0A1Z5K611
A0A1Z5K5B9	A0A1Z5JPS5	A0A1Z5K2F0	A0A1Z5JKQ7	A0A1Z5K8F7	A0A1Z5K084		A0A1Z5K944
A0A1Z5K9M1		A0A1Z5JBH6	A0A1Z5K592	A0A1Z5KGH2	A0A1Z5JQK0		A0A1Z5JIM3
A0A1Z5JAX0		A0A1Z5KCB1	A0A1Z5KTA3	A0A1Z5JZM7	A0A1Z5KBY7		A0A1Z5JM06
A0A1Z5JRA3		A0A1Z5JUF3	A0A1Z5K5I8	A0A1Z5KRL5	A0A1Z5K653		A0A1Z5K107
A0A1Z5JVJ1			A0A1Z5JVT2	A0A1Z5JUI8	A0A1Z5J612		A0A1Z5KQR3
A0A1Z5KJ52			A0A1Z5K2K8	A0A1Z5J9V0	A0A1Z5JHU2		A0A1Z5JZ89
A0A1Z5KSV1			A0A1Z5JMQ2	A0A1Z5J7P6	A0A1Z5KNT9		A0A1Z5K2H1
A0A1Z5JBU1			A0A1Z5JA31	A0A1Z5KHK5	A0A1Z5K723		A0A1Z5JGP1
A0A1Z5KC72			A0A1Z5KI93	A0A1Z5KGI7	A0A1Z5KEX2		A0A1Z5K2R8
A0A1Z5K544			A0A1Z5KJA8	A0A1Z5JAC0	A0A1Z5J5U6		A0A1Z5JCY4
A0A1Z5K1N6			A0A1Z5JCN3	A0A1Z5JJ91	A0A1Z5KGA6		A0A1Z5K9H8
A0A1Z5KG52			A0A1Z5KSF7	A0A1Z5J5L4	A0A1Z5JPN5		A0A1Z5J6H4
A0A1Z5JTT6			A0A1Z5JKW9	A0A1Z5JAW0	A0A1Z5JIR0		A0A1Z5JKH8
A0A1Z5KIE5			A0A1Z5KMR0	A0A1Z5JG49	A0A1Z5K1A7		A0A1Z5JHT2
A0A1Z5JY17			A0A1Z5KNJ5	A0A1Z5J9F6	A0A1Z5JP04		A0A1Z5JZA8
A0A1Z5JV61			A0A1Z5J6X1	A0A1Z5KSN6	A0A1Z5JNP4		A0A1Z5JRS5
A0A1Z5JZL8			A0A1Z5JCJ1	A0A1Z5KBL0	A0A1Z5KS35		A0A1Z5KSC8
A0A1Z5JJS9			A0A1Z5JDG2	A0A1Z5J7F3	A0A1Z5K730		A0A1Z5KDG8
A0A1Z5K697			A0A1Z5KRF6	A0A1Z5K4Y3	A0A1Z5KCJ6		A0A1Z5K415
A0A1Z5JKV5			A0A1Z5KSN5	A0A1Z5KNB2	A0A1Z5JYT4		A0A1Z5J9H2
A0A1Z5JDJ7			A0A1Z5JBF4	A0A1Z5JH06	A0A1Z5KKH4		A0A1Z5JID9
A0A1Z5JYF9			A0A1Z5JJC5	A0A1Z5K6L5	A0A1Z5JL10		A0A1Z5KKE5
A0A1Z5JAR9			A0A1Z5KPQ2	A0A1Z5KEI1	A0A1Z5J5H0		A0A1Z5JHJ0
A0A1Z5KDP0			A0A1Z5K2C1	A0A1Z5J6X4	A0A1Z5JHS3		A0A1Z5JN14
A0A1Z5JQK7			A0A1Z5KB00	A0A1Z5JD77	A0A1Z5KPB6		A0A1Z5JEG6
A0A1Z5KK10			A0A1Z5KCX4	A0A1Z5KH66	A0A1Z5JQW7		A0A1Z5K5J6
A0A1Z5JII0			A0A1Z5JCY9	A0A1Z5K6V2	A0A1Z5K267		A0A1Z5JE23
A0A1Z5JAT6			A0A1Z5JFV7	A0A1Z5K2J5	A0A1Z5KPW0		A0A1Z5JIW1
A0A1Z5JTD4			A0A1Z5JXB4	A0A1Z5KMZ8	A0A1Z5KNA9		A0A1Z5JYK5
A0A1Z5JGI5			A0A1Z5KD65	A0A1Z5K8U7	A0A1Z5JKK5		A0A1Z5KER8
A0A1Z5KE31			A0A1Z5K787	A0A1Z5J5N9	A0A1Z5KQU2		A0A1Z5K4S7
A0A1Z5JY32			A0A1Z5KAK9	A0A1Z5K056	A0A1Z5KS95		A0A1Z5J5P2
A0A1Z5KS35			A0A1Z5K8N6	A0A1Z5JE91	A0A1Z5J600		A0A1Z5KNP9
A0A1Z5KPP0			A0A1Z5J908	A0A1Z5JEB8	A0A1Z5JLZ3		A0A1Z5K550
A0A1Z5KQU0			A0A1Z5KPM1	A0A1Z5JJ95	A0A1Z5JPS5		A0A1Z5KI68
A0A1Z5K6B0			A0A1Z5KKW1	A0A1Z5JHG7	A0A1Z5KPU9		A0A1Z5KGI1
A0A1Z5JUQ5			A0A1Z5JT49	A0A1Z5K653	A0A1Z5KGV3		A0A1Z5KF22
A0A1Z5J5I4			A0A1Z5KEB8	A0A1Z5JGR3	A0A1Z5JSM3		A0A1Z5KK30
A0A1Z5JE24			A0A1Z5KJI0	A0A1Z5KBY2	A0A1Z5JHI1		A0A1Z5KBD7
A0A1Z5K6D8			A0A1Z5JAZ5	A0A1Z5JEH0	A0A1Z5J5P0		A0A1Z5JQK0
A0A1Z5J9Q6			A0A1Z5J8I7	A0A1Z5K499	A0A1Z5JS16		A0A1Z5K3H7
A0A1Z5JIW9			A0A1Z5JZI9	A0A1Z5KN88	A0A1Z5JPR5		A0A1Z5KHW1
A0A1Z5KGN4			A0A1Z5K2R4	A0A1Z5K4P3	A0A1Z5J766		A0A1Z5K3T6
A0A1Z5KSX8			A0A1Z5KFE9	A0A1Z5K8Z3	A0A1Z5KBB1		A0A1Z5K955
A0A1Z5JJI6			A0A1Z5JB83	A0A1Z5JK01	A0A1Z5K3C4		A0A1Z5KFC5
A0A1Z5JXG7			A0A1Z5KR35	A0A1Z5JU46	A0A1Z5J978		A0A1Z5KJ39
A0A1Z5KRI0			A0A1Z5JBR0	A0A1Z5K7Q2	A0A1Z5KQH0		A0A1Z5KD24
A0A1Z5JA29			A0A1Z5J601	A0A1Z5KRF2	A0A1Z5JH97		A0A1Z5JX79
A0A1Z5JF56			A0A1Z5JUQ2	A0A1Z5JT51	A0A1Z5JQS8		A0A1Z5JEQ3
A0A1Z5K6H0			A0A1Z5J5V3	A0A1Z5JY33	A0A1Z5JL89		A0A1Z5JDD2
A0A1Z5K825			A0A1Z5JL92	A0A1Z5JM49	A0A1Z5JDF1		A0A1Z5JW19
A0A1Z5JCW4			A0A1Z5JBV8	A0A1Z5JTG8	A0A1Z5KCM1		A0A1Z5JJJ7
A0A1Z5JDB1			A0A1Z5JUG3	A0A1Z5JHW0	A0A1Z5J647		A0A1Z5KBC3
A0A1Z5KNZ1			A0A1Z5JEJ9	A0A1Z5JN15	A0A1Z5JS01		A0A1Z5JMB7
A0A1Z5KLH3			A0A1Z5JZ58	A0A1Z5KE66	A0A1Z5J871		A0A1Z5J8H0
A0A1Z5JJA1			A0A1Z5KM67	A0A1Z5JJP8	A0A1Z5JH61		A0A1Z5JBB8
A0A1Z5KTP2			A0A1Z5JV10	A0A1Z5J5U6	A0A1Z5JWM8		A0A1Z5JED3
A0A1Z5K9S0			A0A1Z5JI37	A0A1Z5KPH6	A0A1Z5JBS5		A0A1Z5KAI4
A0A1Z5KIW6			A0A1Z5JJ92	A0A1Z5K9X0	A0A1Z5J8I9		A0A1Z5KR93
A0A1Z5K135			A0A1Z5KH84	A0A1Z5KNS0	A0A1Z5JEB0		A0A1Z5K7A8
A0A1Z5JGA5			A0A1Z5JBQ2	A0A1Z5JNI3	A0A1Z5JP21		A0A1Z5JX04
A0A1Z5KHR0			A0A1Z5JJM3	A0A1Z5JBJ5	A0A1Z5JIJ7		A0A1Z5JIY4
A0A1Z5JPM4			A0A1Z5KRY2	A0A1Z5JHR2	A0A1Z5JFD8		A0A1Z5JRE0
A0A1Z5K5H3			A0A1Z5K458	A0A1Z5K0A2	A0A1Z5JPC7		A0A1Z5JFW3
A0A1Z5KTJ1			A0A1Z5K1D2	A0A1Z5JP58	A0A1Z5K8L3		A0A1Z5KSG6
A0A1Z5K6U8			A0A1Z5KPG3	A0A1Z5K895	A0A1Z5JNV9		A0A1Z5KP07
A0A1Z5JTF7			W0TGU2	A0A1Z5KA89	A0A1Z5KM17		A0A1Z5JCQ8
A0A1Z5KAS9			A0A1Z5KD70	A0A1Z5JJD1	A0A1Z5KAI9		A0A1Z5JX23
A0A1Z5JVF7			A0A1Z5JPN1	A0A1Z5JXY0	A0A1Z5JY36		A0A1Z5KJY0
A0A1Z5KJC5			A0A1Z5JIE8	A0A1Z5KGX0	A0A1Z5JIE3		A0A1Z5JU73
A0A1Z5JJ07			A0A1Z5JG95	A0A1Z5J8T3	A0A1Z5J7F5		A0A1Z5JN62
A0A1Z5JN59			A0A1Z5KPU5	A0A1Z5JA59	A0A1Z5JS87		A0A1Z5KLE7
A0A1Z5JJ19			W0TIG6	A0A1Z5J9R8	A0A1Z5JBN9		A0A1Z5JDL4
A0A1Z5KJ51			A0A1Z5JWW4	A0A1Z5JHA6	A0A1Z5KL73		A0A1Z5JUL2
A0A1Z5JME8			A0A1Z5KIM5	A0A1Z5JM39	A0A1Z5KGT0		A0A1Z5JI30
A0A1Z5JYT8			A0A1Z5JBZ7	A0A1Z5JY73	A0A1Z5JSF9		A0A1Z5K3R7
A0A1Z5K6D5			A0A1Z5JGQ6	A0A1Z5KGA7	A0A1Z5KES3		A0A1Z5JCI8
A0A1Z5JN48			A0A1Z5KFC6	A0A1Z5JKP7	A0A1Z5JXQ0		A0A1Z5K9Y5
A0A1Z5JPC3			A0A1Z5JUF2	A0A1Z5J5H0	A0A1Z5KJT0		A0A1Z5KNR6
A0A1Z5JXJ5			A0A1Z5J662	A0A1Z5J8X4	A0A1Z5KTQ5		A0A1Z5KQM9
A0A1Z5JBV3			A0A1Z5KJ33	A0A1Z5K814	A0A1Z5JGI6		A0A1Z5K1Q4
A0A1Z5J7N1			A0A1Z5K5F2	A0A1Z5JW06	A0A1Z5K556		A0A1Z5J9B0
A0A1Z5JJ68			A0A1Z5JHG0	A0A1Z5KRI0			A0A1Z5K5I4
A0A1Z5KTU2			A0A1Z5JQ97	A0A1Z5K4A5			A0A1Z5J8N9
A0A1Z5JL97			A0A1Z5JD98	A0A1Z5KPW0			A0A1Z5KAA5
A0A1Z5JGN5			A0A1Z5KNT5	A0A1Z5JMK7			A0A1Z5K0I4
A0A1Z5KS18			A0A1Z5K1I1	A0A1Z5KNA9			A0A1Z5K6C6
A0A1Z5KRG5			A0A1Z5JQS0	A0A1Z5JGI3			A0A1Z5JDE4
A0A1Z5K1Z5			A0A1Z5JPB1	A0A1Z5K870			A0A1Z5JGY7
A0A1Z5K7K3			A0A1Z5JSJ8	A0A1Z5K8V9			A0A1Z5KEY9
A0A1Z5JYM9			A0A1Z5JEE8	A0A1Z5K194			A0A1Z5KFV5
A0A1Z5KNX6			A0A1Z5K9F0	A0A1Z5KS05			A0A1Z5KL05
A0A1Z5JS01			A0A1Z5J774	A0A1Z5JZ18			A0A1Z5J9K8
A0A1Z5KCM3			A0A1Z5JG93	A0A1Z5KFT1			A0A1Z5JU57
A0A1Z5KSC4			A0A1Z5KKV3	A0A1Z5JPX1			A0A1Z5KH99
A0A1Z5JDL2			A0A1Z5K904	A0A1Z5KH98			A0A1Z5JBN3
A0A1Z5JAV2			A0A1Z5JET2	A0A1Z5KCJ8			A0A1Z5KGA1
A0A1Z5K6I0			A0A1Z5KLT0	A0A1Z5K2Q8			A0A1Z5J8A4
A0A1Z5JH65			A0A1Z5K5U4	A0A1Z5JGA5			A0A1Z5KFR0
A0A1Z5JHC5			A0A1Z5KNQ8	A0A1Z5K080			A0A1Z5K6M8
A0A1Z5K2F5			A0A1Z5JU86	A0A1Z5KL85			A0A1Z5K3U2
A0A1Z5JZP1			A0A1Z5JA68	A0A1Z5JWH5			A0A1Z5JX25
A0A1Z5KJ57			A0A1Z5J623	A0A1Z5JAA3			A0A1Z5JBV5
A0A1Z5J633			A0A1Z5JSN2	A0A1Z5JAU3			A0A1Z5JVN3
A0A1Z5KRN4			A0A1Z5JDL3	A0A1Z5J6J3			A0A1Z5JMX3
A0A1Z5JV15			A0A1Z5K1P4	A0A1Z5JS68			A0A1Z5JP48
A0A1Z5JAF1			A0A1Z5K4L2	A0A1Z5K6J9			A0A1Z5JMG0
A0A1Z5J8K3			A0A1Z5K1G5	A0A1Z5K9N8			A0A1Z5KBN6
A0A1Z5JTV1			A0A1Z5K5L2	A0A1Z5J8Y2			A0A1Z5KKA4
A0A1Z5JUA5			A0A1Z5JJA3	A0A1Z5JGE3			A0A1Z5KGK9
A0A1Z5JWQ6			A0A1Z5JGN8	A0A1Z5JGN4			A0A1Z5K7U6
A0A1Z5K9I1			A0A1Z5J621	A0A1Z5JM74			A0A1Z5JUG7
A0A1Z5K3X1			A0A1Z5K4L8	A0A1Z5JYK9			A0A1Z5JKU4
A0A1Z5JCY7			A0A1Z5K2Z0	A0A1Z5J9A0			A0A1Z5JNG1
A0A1Z5JA88			A0A1Z5K7R6	A0A1Z5J9H8			A0A1Z5JRH3
A0A1Z5K336			A0A1Z5KII6	A0A1Z5K5P2			A0A1Z5JDN3
A0A1Z5JMT2			A0A1Z5JZZ2	A0A1Z5J6X6			A0A1Z5KAS8
A0A1Z5KEU3			A0A1Z5KM53	A0A1Z5K5Y4			A0A1Z5KQY7
A0A1Z5K430			A0A1Z5JYL9	A0A1Z5JF45			A0A1Z5K9B4
A0A1Z5KCE5			A0A1Z5KHD1	A0A1Z5KGZ9			A0A1Z5JIK5
A0A1Z5JUD6			A0A1Z5KTC2	A0A1Z5JA74			A0A1Z5KRG6
A0A1Z5JKJ7			A0A1Z5JAG7	A0A1Z5JSM3			A0A1Z5JPX7
A0A1Z5JDG5			A0A1Z5JHR6	A0A1Z5J977			A0A1Z5KID6
A0A1Z5JG94			A0A1Z5JQZ0	A0A1Z5KBZ2			A0A1Z5JNN3
A0A1Z5JA60			A0A1Z5K0G5	A0A1Z5J5M4			A0A1Z5KB26
A0A1Z5JLA5			A0A1Z5KB33	A0A1Z5JIM4			A0A1Z5JJA4
A0A1Z5JDT5			A0A1Z5KG00	A0A1Z5JP14			A0A1Z5KLH0
A0A1Z5K6T1			A0A1Z5KF64	A0A1Z5KMD7			A0A1Z5K6H7
A0A1Z5K447			A0A1Z5KU02	A0A1Z5K774			A0A1Z5JKL0
A0A1Z5K2I9			A0A1Z5K7H7	A0A1Z5JHI1			A0A1Z5J815
A0A1Z5JKK7			A0A1Z5K6F2	A0A1Z5J5P0			A0A1Z5JD34
			A0A1Z5KM54	A0A1Z5K1N4			A0A1Z5K5G4
			A0A1Z5KTH5	A0A1Z5JW35			A0A1Z5K6L8
			A0A1Z5KPR0	A0A1Z5JNH1			A0A1Z5JY33
			A0A1Z5JRQ8	A0A1Z5JQ31			A0A1Z5KRH2
			A0A1Z5JAK8	A0A1Z5J8S8			A0A1Z5KEB7
			A0A1Z5JRJ1	A0A1Z5J9M0			A0A1Z5J6B6
			A0A1Z5K0H9	A0A1Z5J6P3			A0A1Z5KDB7
			A0A1Z5J8G8	A0A1Z5J766			A0A1Z5JAD1
			A0A1Z5JR80	A0A1Z5KBB1			A0A1Z5JWR5
			A0A1Z5JW60	A0A1Z5KLX1			A0A1Z5K9H2
			A0A1Z5JIE6	A0A1Z5KMH7			A0A1Z5KA44
			A0A1Z5KBJ0	A0A1Z5K4A2			A0A1Z5K3R1
			A0A1Z5KQA1	A0A1Z5K7P8			A0A1Z5KRH4
			A0A1Z5K7Z1	A0A1Z5JH97			A0A1Z5JLA0
			A0A1Z5JH52	A0A1Z5KLG2			A0A1Z5K3N8
			A0A1Z5JX36	A0A1Z5JM44			A0A1Z5KAP4
			A0A1Z5K4W9	A0A1Z5K5X8			A0A1Z5K4L3
			A0A1Z5JJK1	A0A1Z5KEE2			A0A1Z5JT02
			A0A1Z5K4H5	A0A1Z5JV71			A0A1Z5K8T5
			A0A1Z5J7M1	A0A1Z5JL89			A0A1Z5JMK9
			A0A1Z5KRD8	A0A1Z5JSP4			A0A1Z5JQC8
			A0A1Z5KBS3	A0A1Z5JDF1			A0A1Z5JHR5
			A0A1Z5JHM0	A0A1Z5JSS6			A0A1Z5JQE5
			A0A1Z5J918	A0A1Z5KCM1			A0A1Z5K1I9
			A0A1Z5KI30	A0A1Z5K898			A0A1Z5K8D3
			A0A1Z5JVP3	A0A1Z5KQ47			A0A1Z5KD30
			A0A1Z5JQ35	A0A1Z5JRP9			A0A1Z5KAV8
			A0A1Z5KR06	A0A1Z5KTM4			A0A1Z5KLC0
			A0A1Z5JIL9	A0A1Z5JVE3			A0A1Z5JMV5
			A0A1Z5KIQ7	A0A1Z5J647			A0A1Z5K2I6
			A0A1Z5JP33	A0A1Z5JM23			A0A1Z5JFM8
			A0A1Z5JGL1	A0A1Z5K8M0			A0A1Z5JT92
			A0A1Z5KPM5	A0A1Z5JH61			A0A1Z5KJI6
			A0A1Z5JTQ0	A0A1Z5JQX8			A0A1Z5JDM6
			A0A1Z5K338	A0A1Z5J8I9			A0A1Z5KAS2
			A0A1Z5KRU8	A0A1Z5JRU4			A0A1Z5JCZ1
			A0A1Z5JN84	A0A1Z5JIF4			A0A1Z5KGJ8
			A0A1Z5KRI4	A0A1Z5JEB0			A0A1Z5KGD8
			A0A1Z5KR04	A0A1Z5K7B5			A0A1Z5JYC8
			A0A1Z5K6L0	A0A1Z5JXB5			A0A1Z5JG53
			A0A1Z5KIQ9	A0A1Z5JBG2			A0A1Z5JHV2
			A0A1Z5JR29	A0A1Z5K229			A0A1Z5JYW9
			A0A1Z5K302	A0A1Z5KLG0			A0A1Z5JM73
			A0A1Z5K2R5	A0A1Z5K1I2			A0A1Z5KEJ5
			A0A1Z5K6E2	A0A1Z5KE86			A0A1Z5JWI9
			A0A1Z5KPX1	A0A1Z5JU84			A0A1Z5JMN4
			A0A1Z5K886	A0A1Z5JIJ7			A0A1Z5J806
			A0A1Z5KT88	A0A1Z5JFD8			A0A1Z5J8C6
			A0A1Z5JA47	A0A1Z5KRL7			A0A1Z5JG79
			A0A1Z5J8V5	A0A1Z5K8L3			A0A1Z5KJW3
			A0A1Z5K7A9	A0A1Z5KKU6			A0A1Z5KI57
			A0A1Z5JXF2	A0A1Z5JTD6			A0A1Z5K4H7
			A0A1Z5KA33	A0A1Z5KHW9			A0A1Z5K2K3
			A0A1Z5KBW8	A0A1Z5J8G0			A0A1Z5KS76
			A0A1Z5JL05	A0A1Z5KBY4			A0A1Z5K4A3
			A0A1Z5KF65	A0A1Z5JHK0			A0A1Z5JM00
			A0A1Z5KK96	A0A1Z5KM17			A0A1Z5JD78
			A0A1Z5KG73	A0A1Z5JKS0			A0A1Z5KD37
			A0A1Z5JNK1	A0A1Z5K862			A0A1Z5JSQ4
			A0A1Z5J5R6	A0A1Z5KHM0			A0A1Z5KNE0
			A0A1Z5KHH0	A0A1Z5KBG2			A0A1Z5K2H8
			A0A1Z5JJ68	A0A1Z5K1G0			A0A1Z5K7M6
			A0A1Z5KFM0	A0A1Z5JEM6			A0A1Z5JUN7
			A0A1Z5JMA0	A0A1Z5JY36			A0A1Z5KCL2
			A0A1Z5KE34	A0A1Z5KHH2			A0A1Z5K591
			A0A1Z5KHR9	A0A1Z5KQE5			A0A1Z5KRZ8
			A0A1Z5JMQ5	A0A1Z5JS55			A0A1Z5KCH4
			A0A1Z5KME1	A0A1Z5KPE3			A0A1Z5KIR6
			A0A1Z5KKS9	A0A1Z5JHK7			A0A1Z5KCF1
			A0A1Z5KQA0	A0A1Z5J9X5			A0A1Z5JQ90
			A0A1Z5KRZ9	A0A1Z5JLW2			A0A1Z5JDR5
			A0A1Z5KRP3	A0A1Z5JKN7			A0A1Z5KLW5
			A0A1Z5KBM1	A0A1Z5JWY9			A0A1Z5KT16
			A0A1Z5K506	A0A1Z5KIU0			A0A1Z5K6E3
			A0A1Z5JJC6	A0A1Z5JF60			A0A1Z5KTL1
			A0A1Z5JJT1	A0A1Z5JS87			A0A1Z5JSF7
			A0A1Z5KFM3	A0A1Z5JLI7			A0A1Z5JFL6
			A0A1Z5K655	A0A1Z5JV72			A0A1Z5KC82
			A0A1Z5KSZ1	A0A1Z5J8B4			A0A1Z5JPN5
			A0A1Z5JJU2	A0A1Z5JVF6			A0A1Z5KKJ5
			A0A1Z5J5R1	A0A1Z5JB80			A0A1Z5J8W7
			A0A1Z5J748	A0A1Z5KG67			A0A1Z5JUL7
			A0A1Z5K252	A0A1Z5KGT0			A0A1Z5JMD5
			A0A1Z5JDB5	A0A1Z5JSF9			A0A1Z5JPA4
			A0A1Z5JCF5	A0A1Z5JJZ0			A0A1Z5JB35
			A0A1Z5KFT6	A0A1Z5K176			A0A1Z5K2B9
			A0A1Z5JA69	A0A1Z5KAC6			A0A1Z5KSG5
			A0A1Z5JKZ2	A0A1Z5JBR9			A0A1Z5JCW2
			A0A1Z5JEV1	A0A1Z5JUA1			A0A1Z5KCU4
			A0A1Z5JIS7	A0A1Z5JQD3			A0A1Z5KKR7
			A0A1Z5KA76	A0A1Z5JLQ9			A0A1Z5JRT3
			A0A1Z5KLV3	A0A1Z5KTQ5			A0A1Z5KR46
			A0A1Z5JS14	A0A1Z5JGI6			A0A1Z5J8G7
			A0A1Z5KBI9	A0A1Z5K8D9			A0A1Z5JQN1
			A0A1Z5JIN5	A0A1Z5J642			A0A1Z5KSE4
			A0A1Z5JVV8	A0A1Z5KN90			A0A1Z5KBW3
			A0A1Z5K6K2	A0A1Z5K2I9			A0A1Z5JSR8
			A0A1Z5K9M2	A0A1Z5JII9			A0A1Z5K1V1
			A0A1Z5KDY6	A0A1Z5JK33			A0A1Z5JXM9
			A0A1Z5K6M9	A0A1Z5JJC0			A0A1Z5JV01
			A0A1Z5KQV2	A0A1Z5K556			A0A1Z5K5I5
			A0A1Z5J8S3	A0A1Z5JZ86			A0A1Z5JNP4
			A0A1Z5KC78	A0A1Z5J833			A0A1Z5K1V6
			A0A1Z5K1Q1	A0A1Z5KEF5			A0A1Z5JS27
			A0A1Z5JJP1				A0A1Z5JNR7
			A0A1Z5JSK7				A0A1Z5JP03
			A0A1Z5JNP0				A0A1Z5JWD9
			A0A1Z5KQ05				A0A1Z5KRQ9
			A0A1Z5KI22				A0A1Z5JXQ7
			A0A1Z5J6I2				A0A1Z5JCX2
			A0A1Z5JI33				A0A1Z5KR20
			A0A1Z5JN20				A0A1Z5KDQ4
			A0A1Z5JWH3				A0A1Z5K1Z6
			A0A1Z5JHA4				A0A1Z5JWW3
			A0A1Z5J7T3				A0A1Z5KSX3
			A0A1Z5JWD0				A0A1Z5KSI6
			A0A1Z5K6M5				A0A1Z5KCR0
			A0A1Z5JSX1				A0A1Z5KCD0
			A0A1Z5JXY9				A0A1Z5KMS0
			A0A1Z5K7W8				A0A1Z5K3Z7
			A0A1Z5JUX1				A0A1Z5JES7
			A0A1Z5JTM5				A0A1Z5KKK0
			A0A1Z5JQ44				A0A1Z5JQY0
			A0A1Z5JDY1				A0A1Z5JSZ2
			A0A1Z5JLV3				A0A1Z5JL84
			A0A1Z5K4C3				A0A1Z5JEM0
			A0A1Z5JTN6				A0A1Z5JU27
			A0A1Z5KEX8				A0A1Z5KGF3
			A0A1Z5KH58				A0A1Z5KT82
			A0A1Z5JX80				A0A1Z5JPL8
			A0A1Z5KK22				A0A1Z5KHI9
			A0A1Z5JEV0				A0A1Z5KH76
			A0A1Z5JKI2				A0A1Z5KJ24
			A0A1Z5JPB4				A0A1Z5K8C8
			A0A1Z5K973				A0A1Z5JW09
			A0A1Z5JL67				A0A1Z5JW65
			A0A1Z5JZN5				A0A1Z5JTK6
			A0A1Z5J6I1				A0A1Z5KC54
			A0A1Z5KL36				A0A1Z5KEH3
			A0A1Z5K0Z7				A0A1Z5KHV7
			A0A1Z5KSG4				A0A1Z5JII5
			A0A1Z5JUD6				A0A1Z5J627
			A0A1Z5K945				A0A1Z5JJE6
			A0A1Z5JWE9				A0A1Z5JIQ9
			A0A1Z5JXN9				A0A1Z5JB86
			A0A1Z5K7U2				A0A1Z5KMS4
			A0A1Z5JNN2				A0A1Z5JNE1
			A0A1Z5K0Z4				A0A1Z5JIS8
			A0A1Z5JQR2				A0A1Z5KPL7
			A0A1Z5KAX1				A0A1Z5KNX2
			A0A1Z5K377				A0A1Z5JP23
			A0A1Z5KTG4				A0A1Z5KPK2
			A0A1Z5K0L2				A0A1Z5J886
			A0A1Z5K263				A0A1Z5KQ88
			A0A1Z5JI66				A0A1Z5JJ41
			A0A1Z5JAA7				A0A1Z5K1S2
			A0A1Z5JHZ3				A0A1Z5KMK2
			A0A1Z5JME9				A0A1Z5JKK8
			A0A1Z5JFK4				A0A1Z5JLC0
			A0A1Z5JMG5				A0A1Z5J639
							A0A1Z5K7J6
							A0A1Z5KCK1
							A0A1Z5K206
							A0A1Z5KGL1
							A0A1Z5JHS0
							A0A1Z5J5M3
							A0A1Z5K1C6
							A0A1Z5JZ19
							A0A1Z5KEE3
							A0A1Z5KSX2
							A0A1Z5JKZ5
							A0A1Z5K5S2
							A0A1Z5JQ26
							A0A1Z5K1X0
							A0A1Z5JJG0
							A0A1Z5JJR5
							A0A1Z5KCN3
							A0A1Z5JGU8
							A0A1Z5K9Q3
							A0A1Z5JRM4
							A0A1Z5KPK7
							A0A1Z5KRL4
							A0A1Z5JFE2
							A0A1Z5K5I6
							A0A1Z5KLH3
							A0A1Z5KRJ4
							A0A1Z5K1F2
							A0A1Z5K035
							A0A1Z5JKE7
							A0A1Z5KHK3
							A0A1Z5KE93
							A0A1Z5K0R8
							A0A1Z5KCP5
							A0A1Z5KAJ7
							A0A1Z5KHA4
							A0A1Z5KEL3
							A0A1Z5KLA2
							A0A1Z5KAJ4
							A0A1Z5JM83
							A0A1Z5JRC8
							A0A1Z5KIZ8
							A0A1Z5J9D2
							A0A1Z5JSE4
							A0A1Z5KQ33
							A0A1Z5KMJ6
							A0A1Z5KKD5
							A0A1Z5JWT6
							A0A1Z5K5Y5
							A0A1Z5JBI5
							A0A1Z5J804
							A0A1Z5KCS6
							A0A1Z5J789
							A0A1Z5JVV0
							A0A1Z5KQF7
							A0A1Z5K9P0
							A0A1Z5J6J4
							A0A1Z5KBS3
							A0A1Z5JK82
							A0A1Z5JKC4
							A0A1Z5JMS6
							A0A1Z5K6J9
							A0A1Z5KJN6
							A0A1Z5JPS5
							A0A1Z5KPX9
							A0A1Z5KAI2
							A0A1Z5K9I9
							A0A1Z5JG24
							A0A1Z5JH27
							A0A1Z5KCR4
							A0A1Z5JEA1
							A0A1Z5KRH0
							A0A1Z5J808
							A0A1Z5KBE2
							A0A1Z5J7P7
							A0A1Z5KFZ5
							A0A1Z5JMU5
							A0A1Z5JB50
							A0A1Z5KK09
							A0A1Z5JQR7
							A0A1Z5JJJ2
							A0A1Z5J6X6
							A0A1Z5JR48
							A0A1Z5JM11
							A0A1Z5JL88
							A0A1Z5JMT3
							A0A1Z5KJ55
							A0A1Z5JFY0
							A0A1Z5KRY0
							A0A1Z5KKE2
							A0A1Z5JH42
							A0A1Z5KDL5
							A0A1Z5KT31
							A0A1Z5JC32
							A0A1Z5JZ59
							A0A1Z5KTD9
							A0A1Z5JVY3
							A0A1Z5KRQ2
							A0A1Z5JQS3
							A0A1Z5KF29
							A0A1Z5KL21
							A0A1Z5K3Q3
							A0A1Z5JVS3
							A0A1Z5K9K7
							A0A1Z5K4J3
							A0A1Z5KTN8
							A0A1Z5K6N9
							A0A1Z5KGF5
							A0A1Z5J5K5
							A0A1Z5JJZ7
							A0A1Z5KRM6
							A0A1Z5KDQ2
							A0A1Z5JMF8
							A0A1Z5JZW4
							A0A1Z5KT63
							A0A1Z5JDH5
							A0A1Z5KKG8
							A0A1Z5K0K4
							A0A1Z5KNU6
							A0A1Z5JJS3
							A0A1Z5KMT2
							A0A1Z5JFC9
							A0A1Z5JGY4
							A0A1Z5K794
							A0A1Z5KEL7
							A0A1Z5JNR0
							A0A1Z5K361
							A0A1Z5JL49
							A0A1Z5JSP9
							A0A1Z5KAG2
							A0A1Z5JG10
							A0A1Z5K7X1
							A0A1Z5JFW8
							A0A1Z5JED2
							A0A1Z5JUB4
							A0A1Z5KBP4
							A0A1Z5JP59
							A0A1Z5K936
							A0A1Z5JCZ3
							A0A1Z5KKY2
							A0A1Z5KK38
							A0A1Z5JTN0
							A0A1Z5KAK8
							A0A1Z5JBZ4
							A0A1Z5JNF5
							A0A1Z5KHE0
							A0A1Z5JH38
							A0A1Z5JKW4
							A0A1Z5KIE8
							A0A1Z5JCI5
							A0A1Z5JFH3
							A0A1Z5J8U8
							A0A1Z5JPU4
							A0A1Z5JTI0
							A0A1Z5K1M0
							A0A1Z5KCY6
							A0A1Z5KFF8
							A0A1Z5JXA0
							A0A1Z5JHI0
							A0A1Z5KG24
							A0A1Z5JW52
							A0A1Z5JMA0
							A0A1Z5JTJ0
							A0A1Z5JGI9
							A0A1Z5JVC1
							A0A1Z5KLH7
							A0A1Z5JFU9
							A0A1Z5KP94
							A0A1Z5K1R0
							A0A1Z5JTK1
							A0A1Z5JSH8
							A0A1Z5KNW0
							A0A1Z5KML8
							A0A1Z5K159
							A0A1Z5JUW9
							A0A1Z5JH66
							A0A1Z5KN71
							A0A1Z5KI78
							A0A1Z5J795
							A0A1Z5JFV0
							A0A1Z5JAW6
							A0A1Z5J995
							A0A1Z5JAK7
							A0A1Z5KF51
							A0A1Z5K7V9
							A0A1Z5K6I8
							A0A1Z5JAS7
							A0A1Z5KL97
							A0A1Z5KCQ1
							A0A1Z5KAM5
							A0A1Z5KS17
							A0A1Z5KGM8
							A0A1Z5K5Q5
							A0A1Z5JMI5
							A0A1Z5JQC5
							A0A1Z5JPZ9
							A0A1Z5K4V3
							A0A1Z5KTH8
							A0A1Z5JE10
							A0A1Z5JZ27
							A0A1Z5JDR4
							A0A1Z5JFR1
							A0A1Z5KH88
							A0A1Z5K2J9
							A0A1Z5K5U3
							A0A1Z5KQQ4
							A0A1Z5JKD6
							A0A1Z5JGF4
							A0A1Z5KPG1
							A0A1Z5JSL3
							A0A1Z5K5I1
							A0A1Z5JY49
							A0A1Z5K1C8
							A0A1Z5JTB0
							A0A1Z5JGZ5
							A0A1Z5JKE8
							A0A1Z5J922
							A0A1Z5JTD9
							A0A1Z5JYR2
							A0A1Z5KNR9
							A0A1Z5KP76
							A0A1Z5JKS9
							A0A1Z5JBB6
							A0A1Z5J7X0
							A0A1Z5JY79
							A0A1Z5JCC2
							A0A1Z5JFT2
							A0A1Z5JAV2
							A0A1Z5K7S2
							A0A1Z5K128
							A0A1Z5JBS5
							A0A1Z5K0I0
							A0A1Z5J6Z8
							A0A1Z5JC84
							A0A1Z5JJ88
							A0A1Z5KG35
							A0A1Z5KKC5
							A0A1Z5JIF4
							A0A1Z5JVV8
							A0A1Z5K8A0
							A0A1Z5K3C0
							A0A1Z5JXB5
							A0A1Z5K055
							A0A1Z5JZU9
							A0A1Z5JD32
							A0A1Z5JWP4
							A0A1Z5J7H3
							A0A1Z5K7T2
							A0A1Z5K0T6
							A0A1Z5KQT9
							A0A1Z5JXG6
							A0A1Z5KH55
							A0A1Z5JSS3
							A0A1Z5JWB1
							A0A1Z5J6S6
							A0A1Z5JTD6
							A0A1Z5JUM9
							A0A1Z5JI12
							A0A1Z5JM67
							A0A1Z5J8L5
							A0A1Z5JQ74
							A0A1Z5KS15
							A0A1Z5JJH1
							A0A1Z5JS05
							A0A1Z5JX84
							A0A1Z5JSA2
							A0A1Z5KGU8
							A0A1Z5KGH3
							A0A1Z5KE72
							A0A1Z5KGV0
							A0A1Z5KKY3
							A0A1Z5K9C6
							A0A1Z5K8K4
							A0A1Z5K0U6
							A0A1Z5JV36
							A0A1Z5JSR1
							A0A1Z5JZQ6
							A0A1Z5JWP5
							A0A1Z5KIR3
							A0A1Z5JMM3
							A0A1Z5J7U6
							A0A1Z5JUX1
							A0A1Z5KSQ6
							A0A1Z5JR34
							A0A1Z5JH64
							A0A1Z5K8U9
							A0A1Z5K0K5
							A0A1Z5KP16
							A0A1Z5J769
							A0A1Z5KI58
							A0A1Z5KMN9
							A0A1Z5JU80
							A0A1Z5J8X0
							A0A1Z5KDL3
							A0A1Z5KJY6
							A0A1Z5KDL8
							A0A1Z5KF27
							A0A1Z5JQI0
							A0A1Z5KPE3
							A0A1Z5J7N2
							A0A1Z5KSL8
							A0A1Z5KK22
							A0A1Z5JEV0
							A0A1Z5JPB4
							A0A1Z5JAL4
							A0A1Z5JLK3
							A0A1Z5KS10
							A0A1Z5K0B7
							A0A1Z5KKN7
							A0A1Z5KBU4
							A0A1Z5JTC0
							A0A1Z5J6B5
							A0A1Z5JFS8
							A0A1Z5K549
							A0A1Z5KL01
							A0A1Z5K0P1
							A0A1Z5KP79
							A0A1Z5KPV9
							A0A1Z5KHE7
							A0A1Z5KPF9
							A0A1Z5JKD7
							A0A1Z5JFQ6
							A0A1Z5KDY4
							A0A1Z5JGB8
							A0A1Z5JZY2
							A0A1Z5JB15
							A0A1Z5JUI7
							A0A1Z5JXB9
							A0A1Z5KT67
							A0A1Z5KDD6
							A0A1Z5KF42
							A0A1Z5KRW7
							A0A1Z5JNR1
							A0A1Z5JTS0
							A0A1Z5JAF3
							A0A1Z5J9I0
							A0A1Z5JT89
							A0A1Z5JA75
							A0A1Z5KFI8
							A0A1Z5KK24
							A0A1Z5JFU8
							A0A1Z5JYT9
							A0A1Z5KAJ8
							A0A1Z5KFF3
							A0A1Z5KB79
							A0A1Z5JDN2
							A0A1Z5JQY6
							A0A1Z5KSD5
							A0A1Z5JCV5
							A0A1Z5KBK5
							A0A1Z5KKK5
							A0A1Z5JUR8
							A0A1Z5JSQ7
							A0A1Z5JDR0
							A0A1Z5JFG4
							A0A1Z5JFW9
							A0A1Z5JZ65
							A0A1Z5KAF8
							A0A1Z5KL30
							A0A1Z5JHP7
							A0A1Z5K727
							A0A1Z5JJ54
							A0A1Z5JIK2
							A0A1Z5KDR6
							A0A1Z5KDC4
							A0A1Z5K0Y0

## Sheet: Fragilariopsis cylindrus
Calcium	Cobalt	Copper	Iron	Magnesium	Manganesse	Nickel	Zinc
A0A1E7FUF3	A0A1E7FVH8	A0A1E7FCE6	A0A1E7F9I0	A0A1E7FZG2	A0A1E7FDH5	A0A1E7FGQ0	A0A1E7FIJ6
A0A1E7F8I3	A0A1E7FRV6	A0A1E7ET60	A0A1E7ETU8	A0A1E7FDH5	A0A1E7EUC1	A0A1E7FN54	A0A1E7ERR2
A0A1E7FCE4	A0A1E7FL50	A0A1E7FMG6	A0A1E7FX27	A0A1E7FEE2	A0A1E7FNT8	A0A1E7FEC3	A0A1E7ESG1
A0A1E7FEV9	A0A1E7FJY0	A0A1E7EZM6	A0A1E7EKZ8	A0A1E7FF27	A0A1E7FH66		A0A1E7F8P7
A0A1E7ERH2		A0A1E7F306	A0A1E7F586	A0A1E7EPS7	A0A1E7F9A1		A0A1E7FGZ7
A0A1E7EPV0		A0A1E7EM33	A0A1E7EJJ5	A0A1E7F0G4	A0A1E7FA86		A0A1E7EU92
A0A1E7EVY8		A0A1E7EIE6	A0A1E7ETS1	A0A1E7EPV3	A0A1E7FXF3		A0A1E7F4Y0
A0A1E7FC84			A0A1E7F4Q0	A0A1E7G010	A0A1E7FIQ7		A0A1E7FUI9
A0A1E7F2W2			A0A1E7F1S8	A0A1E7EPP1	A0A1E7F8G3		A0A1E7FXR9
A0A1E7FGT8			A0A1E7FXS1	A0A1E7F9F9	A0A1E7G0I2		A0A1E7EKK6
A0A1E7ES50			A0A1E7EWI7	A0A1E7EZL9	A0A1E7FWE6		A0A1E7FE11
A0A1E7FA59			A0A1E7EN55	A0A1E7FC35	A0A1E7FKB8		A0A1E7FE38
A0A1E7FZ41			A0A1E7FQ20	A0A1E7FNT8	A0A1E7F7Z6		A0A1E7ESN1
A0A1E7FYR5			A0A1E7EYZ0	A0A1E7ENU1	A0A1E7F4A4		A0A1E7FGY8
A0A1E7FF65			A0A1E7EPY3	A0A1E7EWD5	A0A1E7FE64		A0A1E7FHN9
A0A1E7FKB8			A0A1E7FH27	A0A1E7FCC0	A0A1E7ELY6		A0A1E7FBB1
A0A1E7FRJ1			A0A1E7EQW1	A0A1E7FBX7	A0A1E7FRV6		A0A1E7FM31
A0A1E7ET57			A0A1E7FQE8	A0A1E7FRL2	A0A1E7FXW3		A0A1E7FIW2
A0A1E7F4G3			A0A1E7F4R0	A0A1E7FYF5	A0A1E7FHE3		A0A1E7FUZ7
A0A1E7FGC6			A0A1E7FS89	A0A1E7FAF7	A0A1E7ENC8		A0A1E7FHR8
A0A1E7FAB5			A0A1E7FGA4	A0A1E7FKZ8	A0A1E7FBZ2		A0A1E7F8T2
A0A1E7FKY8			A0A1E7FFD3	A0A1E7FJU7	A0A1E7FP83		A0A1E7FKI4
A0A1E7FBV9			A0A1E7EZZ0	A0A1E7FIQ7	A0A1E7FCA9		A0A1E7F4L9
A0A1E7EUG0			A0A1E7FWD9	A0A1E7F3J2	A0A1E7FHG8		A0A1E7FIS5
A0A1E7EYS2			A0A1E7FS36	A0A1E7ER58	A0A1E7FCP4		A0A1E7FU87
A0A1E7FU16			A0A1E7FQG9	A0A1E7F8G3	A0A1E7FZZ6		A0A1E7FEW3
A0A1E7FHY8			A0A1E7FI21	A0A1E7EK67	A0A1E7FKU8		A0A1E7FA12
A0A1E7EZC0			A0A1E7EXW0	A0A1E7FSI8	A0A1E7FW05		A0A1E7ETB6
A0A1E7F725			A0A1E7ER22	A0A1E7FFX1	A0A1E7FE79		A0A1E7FLS9
A0A1E7FXR8			A0A1E7FWA0	A0A1E7F2R6	A0A1E7FU13		A0A1E7FMM6
A0A1E7FDI5			A0A1E7EZD4	A0A1E7FEH8	A0A1E7FBW2		A0A1E7ERJ4
A0A1E7EVJ5			A0A1E7FU33	A0A1E7FPD9	A0A1E7FMQ6		A0A1E7FQW7
A0A1E7F1P4			A0A1E7F552	A0A1E7FI20	A0A1E7FDF1		A0A1E7FHU1
A0A1E7EZK2			A0A1E7EL49	A0A1E7FS47	A0A1E7FJY0		A0A1E7F6R9
A0A1E7FC30			A0A1E7FQS1	A0A1E7FMJ2	A0A1E7FEB4		A0A1E7FCU1
A0A1E7EJ44			A0A1E7FGK9	A0A1E7FMU1	A0A1E7FKE4		A0A1E7FR87
A0A1E7FAJ4			A0A1E7FNL5	A0A1E7FKL2	A0A1E7FSG7		A0A1E7EZH0
A0A1E7FVV8			A0A1E7FDY1	A0A1E7FM47	A0A1E7EJG4		A0A1E7EP49
A0A1E7F8C5			A0A1E7F2G9	A0A1E7FK73	A0A1E7FQC6		A0A1E7F0Q2
A0A1E7F4B6			A0A1E7FNS6	A0A1E7ETJ0	A0A1E7F9V3		A0A1E7FDT3
A0A1E7FCP3			A0A1E7F6N9	A0A1E7FXE3	A0A1E7FVG0		A0A1E7F2V6
A0A1E7FHJ5			A0A1E7F501	A0A1E7FNP1	A0A1E7FTU1		A0A1E7F4F9
A0A1E7FX97			A0A1E7FVE9	A0A1E7FFZ8	A0A1E7FEM3		A0A1E7FSN1
A0A1E7FIS3			A0A1E7F796	A0A1E7EZ30	A0A1E7FUU2		A0A1E7FUB5
A0A1E7EIN6			A0A1E7EUH1	A0A1E7EPA9	A0A1E7FNV7		A0A1E7ETA3
A0A1E7FHR9			A0A1E7FTT3	A0A1E7F2K6	A0A1E7F661		A0A1E7EUD6
A0A1E7F278			A0A1E7F7H6	A0A1E7FQL0	A0A1E7FE76		A0A1E7FCR2
A0A1E7FVX2			A0A1E7FY54	A0A1E7FVY7	A0A1E7EUJ0		A0A1E7FDU4
A0A1E7FTE4			A0A1E7F9P8	A0A1E7FT33			A0A1E7FQM7
A0A1E7FN93			A0A1E7F9U2	A0A1E7FE64			A0A1E7FVX1
A0A1E7FDM6			A0A1E7EPW3	A0A1E7FHE3			A0A1E7EMN8
A0A1E7FGU1			A0A1E7FR52	A0A1E7FYF2			A0A1E7ETQ4
A0A1E7FRD1			A0A1E7FBJ0	A0A1E7EMY5			A0A1E7ER53
A0A1E7FX26			A0A1E7EVW8	A0A1E7FM24			A0A1E7EMX3
A0A1E7FMC0			A0A1E7EVA8	A0A1E7F1S9			A0A1E7EM22
A0A1E7EP92			A0A1E7G002	A0A1E7FI12			A0A1E7EY04
A0A1E7EV75			A0A1E7F451	A0A1E7FJU9			A0A1E7FZH6
A0A1E7FDF3			A0A1E7FPT3	A0A1E7FX34			A0A1E7FSH1
A0A1E7FGG0			A0A1E7FRV9	A0A1E7FAZ2			A0A1E7FQL8
A0A1E7EW47			A0A1E7FMC4	A0A1E7EYR3			A0A1E7F4T1
A0A1E7FTS7			A0A1E7FMJ8	A0A1E7FBZ2			A0A1E7FH07
A0A1E7ENW2			A0A1E7FPI9	A0A1E7FQX4			A0A1E7FT49
A0A1E7F9Z2			A0A1E7FRF6	A0A1E7FJ34			A0A1E7FS50
A0A1E7FJM0			A0A1E7F6P6	A0A1E7F269			A0A1E7FH69
A0A1E7EU53			A0A1E7FED2	A0A1E7ELW0			A0A1E7F1T0
A0A1E7EPU2			A0A1E7EPL5	A0A1E7EME1			A0A1E7EZ58
A0A1E7FY65			A0A1E7F1Z9	A0A1E7EX97			A0A1E7FR46
A0A1E7F6G2			A0A1E7EZ92	A0A1E7FUR4			A0A1E7FI67
A0A1E7FJ15			A0A1E7EZR0	A0A1E7FQD9			A0A1E7FP64
A0A1E7FEW8			A0A1E7FA47	A0A1E7FGN3			A0A1E7EWZ2
A0A1E7F9D6			A0A1E7ET31	A0A1E7F9J8			A0A1E7F8T5
A0A1E7EW09			A0A1E7FXD3	A0A1E7FRB7			A0A1E7FKV8
A0A1E7FZF7			A0A1E7FZY8	A0A1E7FRH1			A0A1E7FV97
A0A1E7FWC3			A0A1E7FTN0	A0A1E7F2J2			A0A1E7FFE2
A0A1E7EMA9			A0A1E7FNQ8	A0A1E7F7N5			A0A1E7EYL4
A0A1E7EQP8			A0A1E7FHS7	A0A1E7FE79			A0A1E7FYK5
A0A1E7FB48			A0A1E7FFZ6	A0A1E7FWZ3			A0A1E7F9T8
A0A1E7FPI7			A0A1E7FXA8	A0A1E7G012			A0A1E7FFT5
A0A1E7FUG2			A0A1E7FKP2	A0A1E7FEU1			A0A1E7EMN3
A0A1E7FJB3			A0A1E7FZZ3	A0A1E7F876			A0A1E7F8V8
A0A1E7F641			A0A1E7FFE8	A0A1E7FIL9			A0A1E7FCU0
A0A1E7FQQ5			A0A1E7ETS0	A0A1E7FHV5			A0A1E7EWG7
			A0A1E7F7K0	A0A1E7FEB3			A0A1E7EJU5
			A0A1E7F2Y4	A0A1E7FDF1			A0A1E7FRD4
			A0A1E7FPS6	A0A1E7FY84			A0A1E7F4L5
			A0A1E7FVG2	A0A1E7FEB4			A0A1E7FIF1
			A0A1E7FYY2	A0A1E7FFD8			A0A1E7FS80
			A0A1E7F218	A0A1E7FJN5			A0A1E7FJT4
			A0A1E7F2I0	A0A1E7ESV7			A0A1E7EMQ2
			A0A1E7EVQ0	A0A1E7FCF1			A0A1E7FGK4
			A0A1E7FM52	A0A1E7EU28			A0A1E7F9G1
			A0A1E7FF32	A0A1E7FX95			A0A1E7FAY7
			A0A1E7FHQ9	A0A1E7FA03			A0A1E7F2H4
			A0A1E7FEY5	A0A1E7FW30			A0A1E7FY94
			A0A1E7FFW9	A0A1E7FWJ0			A0A1E7FW10
			A0A1E7F7T4	A0A1E7FA95			A0A1E7FG72
			A0A1E7FC23	A0A1E7EJT0			A0A1E7FC78
			A0A1E7FE99	A0A1E7FD67			A0A1E7FBE2
			A0A1E7EUJ6	A0A1E7FBL9			A0A1E7FWY3
			A0A1E7F7P3	A0A1E7ET54			A0A1E7EVI0
			A0A1E7EP42	A0A1E7FF45			A0A1E7F679
			A0A1E7EKS5	A0A1E7FDE1			A0A1E7EJV3
			A0A1E7FCT7	A0A1E7FLI0			A0A1E7F841
			A0A1E7FUW6	A0A1E7F6K6			A0A1E7FZG0
			A0A1E7F9T0	A0A1E7EVR7			A0A1E7FS21
			A0A1E7F3M1	A0A1E7FU29			A0A1E7EKN5
			A0A1E7EM59	A0A1E7FUF8			A0A1E7ENG1
			A0A1E7FKY3	A0A1E7FUU2			A0A1E7EU96
			A0A1E7EY45	A0A1E7EV81			A0A1E7FX56
			A0A1E7EVX5	A0A1E7F763			A0A1E7F0A7
			A0A1E7EP28	A0A1E7FP02			A0A1E7F9K2
			A0A1E7FID5	A0A1E7FEJ6			A0A1E7ELW6
			A0A1E7FT43	A0A1E7FWX7			A0A1E7FF60
			A0A1E7FG07	A0A1E7G020			A0A1E7EWF1
			A0A1E7FAG7	A0A1E7FDK4			A0A1E7FWQ9
			A0A1E7EW37	A0A1E7F570			A0A1E7FPL1
			A0A1E7FYD4	A0A1E7EUJ0			A0A1E7EJW5
			A0A1E7FDC5	A0A1E7FYM2			A0A1E7FPZ8
			A0A1E7FDD3				A0A1E7F1W5
			A0A1E7EW99				A0A1E7FR57
			A0A1E7FBW7				A0A1E7F248
			A0A1E7ESR5				A0A1E7FEJ5
			A0A1E7F7I8				A0A1E7FKQ5
			A0A1E7FAN3				A0A1E7EIK4
			A0A1E7G044				A0A1E7EK76
			A0A1E7FJ79				A0A1E7FVZ9
			A0A1E7F5X1				A0A1E7ESV1
			A0A1E7FQQ8				A0A1E7F8H0
			A0A1E7FJT2				A0A1E7EU02
			A0A1E7F343				A0A1E7FP51
			A0A1E7F805				A0A1E7FQS1
			A0A1E7EMA2				A0A1E7FMJ0
			A0A1E7FHM5				A0A1E7F0T0
			A0A1E7FX74				A0A1E7EIP9
			A0A1E7EWE1				A0A1E7F3L5
			A0A1E7EUZ4				A0A1E7EX85
			A0A1E7ES42				A0A1E7FM43
			A0A1E7F4F7				A0A1E7ESI5
			A0A1E7FH52				A0A1E7F5J0
			A0A1E7FP68				A0A1E7EW52
			A0A1E7F7A6				A0A1E7F7Q4
			A0A1E7FUC0				A0A1E7FUE0
			A0A1E7FXP9				A0A1E7FDY1
			A0A1E7F0C7				A0A1E7FTY2
			A0A1E7F5I3				A0A1E7EZY8
			A0A1E7FNM8				A0A1E7FAY2
			A0A1E7FQ79				A0A1E7EJC0
			A0A1E7FQW0				A0A1E7F1N1
			A0A1E7F8R8				A0A1E7FHF9
			A0A1E7FZ71				A0A1E7F082
			A0A1E7ES92				A0A1E7F9W3
			A0A1E7FMJ5				A0A1E7F8Y4
			A0A1E7FXT4				A0A1E7EX56
			A0A1E7EJJ6				A0A1E7FVV0
			A0A1E7F7R7				A0A1E7FG42
			A0A1E7FDE3				A0A1E7FUH8
			A0A1E7EJV8				A0A1E7FY36
			A0A1E7FG09				A0A1E7ESA5
			A0A1E7FBW3				A0A1E7ESH9
			A0A1E7FRG0				A0A1E7EY76
			A0A1E7EW61				A0A1E7FU64
			A0A1E7FP20				A0A1E7F600
			A0A1E7ET41				A0A1E7FPL7
			A0A1E7FDV7				A0A1E7FZ42
			A0A1E7FJ15				A0A1E7ESY5
			A0A1E7EX23				A0A1E7ETH0
			A0A1E7FHW3				A0A1E7EXG9
			A0A1E7FM09				A0A1E7FD43
			A0A1E7F9C5				A0A1E7EMU5
			A0A1E7EP46				A0A1E7FTE5
			A0A1E7ES20				A0A1E7FZ80
			A0A1E7FB30				A0A1E7FK73
			A0A1E7FHU3				A0A1E7FE35
			A0A1E7F4G9				A0A1E7EMA6
			A0A1E7FZY7				A0A1E7ETZ8
			A0A1E7FY23				A0A1E7FIM5
			A0A1E7FVZ1				A0A1E7FB11
			A0A1E7FEN6				A0A1E7FVU1
			A0A1E7FTU9				A0A1E7FQ18
			A0A1E7ET93				A0A1E7FFF8
			A0A1E7F670				A0A1E7F0Y2
			A0A1E7FLJ6				A0A1E7F2W9
			A0A1E7F604				A0A1E7FJX6
			A0A1E7FZZ8				A0A1E7EXC5
			A0A1E7FCX6				A0A1E7FAD2
			A0A1E7FX39				A0A1E7F8S2
			A0A1E7FKC8				A0A1E7FT56
			A0A1E7F3G5				A0A1E7FZK1
			A0A1E7FFF5				A0A1E7EV22
			A0A1E7FQE1				A0A1E7FKS6
			A0A1E7FAS2				A0A1E7FQB8
			A0A1E7F449				A0A1E7FT72
			A0A1E7FNM4				A0A1E7F6B9
			A0A1E7EIE6				A0A1E7F3J0
			A0A1E7FHX4				A0A1E7ESX0
							A0A1E7EJ96
							A0A1E7EZQ5
							A0A1E7ER11
							A0A1E7EUM7
							A0A1E7F2E1
							A0A1E7FNE3
							A0A1E7FI03
							A0A1E7F3G0
							A0A1E7EMI9
							A0A1E7F593
							A0A1E7ERS2
							A0A1E7ESW0
							A0A1E7FQN7
							A0A1E7F7T2
							A0A1E7F507
							A0A1E7FJP6
							A0A1E7F845
							A0A1E7FL44
							A0A1E7EWU9
							A0A1E7EUW3
							A0A1E7F035
							A0A1E7FRV6
							A0A1E7EJ17
							A0A1E7EK08
							A0A1E7FAH9
							A0A1E7F0A8
							A0A1E7FX44
							A0A1E7FGV6
							A0A1E7FZ13
							A0A1E7EIT2
							A0A1E7EP13
							A0A1E7FN94
							A0A1E7ESY2
							A0A1E7FPV6
							A0A1E7FD09
							A0A1E7ERL0
							A0A1E7FSK5
							A0A1E7ERV1
							A0A1E7EZ64
							A0A1E7F9Q7
							A0A1E7FN45
							A0A1E7FGE5
							A0A1E7EN74
							A0A1E7FUH9
							A0A1E7EXH5
							A0A1E7FU07
							A0A1E7F6G6
							A0A1E7ETF8
							A0A1E7ERQ9
							A0A1E7EQA2
							A0A1E7FQC2
							A0A1E7FSA7
							A0A1E7FCY0
							A0A1E7F1N9
							A0A1E7FAM3
							A0A1E7EZ86
							A0A1E7F921
							A0A1E7EM19
							A0A1E7FQ23
							A0A1E7ELC9
							A0A1E7FC92
							A0A1E7FRL3
							A0A1E7EYT0
							A0A1E7FWM9
							A0A1E7FA57
							A0A1E7FTN3
							A0A1E7FYG9
							A0A1E7FVB6
							A0A1E7FK77
							A0A1E7FQF1
							A0A1E7FSJ0
							A0A1E7FWZ7
							A0A1E7F7P3
							A0A1E7FBX2
							A0A1E7F444
							A0A1E7FJ82
							A0A1E7FXZ2
							A0A1E7F4S3
							A0A1E7FH05
							A0A1E7FAX6
							A0A1E7FJJ9
							A0A1E7FBD7
							A0A1E7ENB4
							A0A1E7EMS9
							A0A1E7FEB2
							A0A1E7FG98
							A0A1E7FDD4
							A0A1E7F265
							A0A1E7EVJ5
							A0A1E7FYA2
							A0A1E7FCQ2
							A0A1E7FPY1
							A0A1E7FQR1
							A0A1E7FT57
							A0A1E7ERG7
							A0A1E7FS72
							A0A1E7F6P5
							A0A1E7F890
							A0A1E7FAR3
							A0A1E7FEG3
							A0A1E7FM48
							A0A1E7FA41
							A0A1E7F8V2
							A0A1E7F114
							A0A1E7FZR5
							A0A1E7FQZ9
							A0A1E7FMU3
							A0A1E7FKA3
							A0A1E7FJ01
							A0A1E7FP32
							A0A1E7EZK9
							A0A1E7FJP3
							A0A1E7FJ48
							A0A1E7FZK0
							A0A1E7FX63
							A0A1E7FZ07
							A0A1E7F0J3
							A0A1E7FUJ4
							A0A1E7EMS3
							A0A1E7ETZ1
							A0A1E7EP26
							A0A1E7FLH6
							A0A1E7EXN6
							A0A1E7FE10
							A0A1E7EUD2
							A0A1E7FL50
							A0A1E7FGD2
							A0A1E7EXT3
							A0A1E7FFU3
							A0A1E7EXX0
							A0A1E7FAX7
							A0A1E7FFA7
							A0A1E7F2B9
							A0A1E7FTQ9
							A0A1E7F942
							A0A1E7FT26
							A0A1E7FD03
							A0A1E7FSF3
							A0A1E7FFH0
							A0A1E7F7M2
							A0A1E7EZA4
							A0A1E7F9N8
							A0A1E7ENJ1
							A0A1E7FXK8
							A0A1E7FIZ7
							A0A1E7EQY1
							A0A1E7EZV1
							A0A1E7EU49
							A0A1E7EXY5
							A0A1E7F5Z1
							A0A1E7FC99
							A0A1E7F0H6
							A0A1E7EKV7
							A0A1E7G019
							A0A1E7FUD5
							A0A1E7FNH4
							A0A1E7FIW9
							A0A1E7FC57
							A0A1E7FBG4
							A0A1E7EWV8
							A0A1E7F4E7
							A0A1E7F804
							A0A1E7F1Y4
							A0A1E7F4P6
							A0A1E7F5Y1
							A0A1E7EQV3
							A0A1E7FZD0
							A0A1E7FTN1
							A0A1E7F5C5
							A0A1E7EVQ3
							A0A1E7EUZ5
							A0A1E7FNY5
							A0A1E7FZX1
							A0A1E7ERF8
							A0A1E7ETD1
							A0A1E7FSM9
							A0A1E7FXE2
							A0A1E7FJY5
							A0A1E7F181
							A0A1E7F9L8
							A0A1E7EY01
							A0A1E7FJY0
							A0A1E7FAR1
							A0A1E7FA93
							A0A1E7FVE4
							A0A1E7ETM2
							A0A1E7EY67
							A0A1E7FKN9
							A0A1E7F235
							A0A1E7F766
							A0A1E7ETZ6
							A0A1E7FWE3
							A0A1E7FK96
							A0A1E7F5I3
							A0A1E7FZT3
							A0A1E7EMK7
							A0A1E7FM90
							A0A1E7FYX5
							A0A1E7FQ70
							A0A1E7EXT2
							A0A1E7F6V2
							A0A1E7FEY2
							A0A1E7FYA1
							A0A1E7FB87
							A0A1E7FF89
							A0A1E7ELS7
							A0A1E7FQG5
							A0A1E7FGZ0
							A0A1E7FP30
							A0A1E7FTW6
							A0A1E7F3S0
							A0A1E7EKM6
							A0A1E7F119
							A0A1E7F4F3
							A0A1E7ENW2
							A0A1E7FTI6
							A0A1E7F5I5
							A0A1E7FG71
							A0A1E7EUL9
							A0A1E7EVI6
							A0A1E7FDA5
							A0A1E7FVW8
							A0A1E7EJE3
							A0A1E7F395
							A0A1E7EWA3
							A0A1E7FJJ1
							A0A1E7F879
							A0A1E7FNR7
							A0A1E7FA46
							A0A1E7EWP5
							A0A1E7FXX1
							A0A1E7FT06
							A0A1E7FNA7
							A0A1E7FJS9
							A0A1E7FD44
							A0A1E7FBQ4
							A0A1E7FRF5
							A0A1E7FQI2
							A0A1E7FYU4
							A0A1E7FK26
							A0A1E7EW59
							A0A1E7FTB7
							A0A1E7ELW8
							A0A1E7FHW3
							A0A1E7EWX6
							A0A1E7FEX2
							A0A1E7FDT6
							A0A1E7EYS9
							A0A1E7EQT8
							A0A1E7F3B5
							A0A1E7EYT7
							A0A1E7F7U2
							A0A1E7FW79
							A0A1E7FBR1
							A0A1E7FEI6
							A0A1E7ER31
							A0A1E7FIM3
							A0A1E7FIX1
							A0A1E7ELJ6
							A0A1E7EVQ4
							A0A1E7FKS9
							A0A1E7EK45
							A0A1E7F6Q8
							A0A1E7FPW1
							A0A1E7FQS4
							A0A1E7F3T8
							A0A1E7EPA8
							A0A1E7FX19
							A0A1E7FWN7
							A0A1E7EZB5
							A0A1E7FFN1
							A0A1E7EN02
							A0A1E7F919
							A0A1E7ERR7
							A0A1E7EMZ4
							A0A1E7FRD6
							A0A1E7EJJ3
							A0A1E7FUD2
							A0A1E7FA19
							A0A1E7F0P4
							A0A1E7ES62
							A0A1E7FBH4
							A0A1E7EYJ4
							A0A1E7EXD3
							A0A1E7FDK4
							A0A1E7ETH2
							A0A1E7F860
							A0A1E7EK11
							A0A1E7FBR7
							A0A1E7FWH8
							A0A1E7FD77
							A0A1E7FZY0
							A0A1E7F146
							A0A1E7EKD6
							A0A1E7EIF2
							A0A1E7FSI9

## Sheet: Phaeodactylum tricornutum
Calcium	Cobalt	Copper	Iron	Magnesium	Manganesse	Nickel	Zinc
A0T0G9	B7GBG7	B7G6J9	A0T0M7	A0T0M7	A0T0G9	B7FQ35	A0T0D9
B7S3K0	B7FY24	B7GA12	A0T0L2	B7G7Y7	B5Y4N1	B5Y3Y3	A0T0D8
B7G3D3	B7FRG3	B7G056	B7GCG7	A0T0G9	B7FUH4	B7G7W5	B7GB48
B7FY09	B7FX73	B7G9W3	A0T0A4	Q9TK52	B7G8W5		B7G4D3
B5Y5L2		B7G8E0	A0T0C9	B7FUM7	B7GDM1		B7G5Z3
B7G9S0			B7GDS0	A0T0H4	B7FPV2		B7FTZ0
B5Y3F8			B7G3Y9	A0T0D8	B7FWX2		B7G867
B5Y3G3			B7G267	A0T0L9	B7FTK7		B7G2Y5
B7GC64			A0T0B8	A0T097	B7G2N6		B7G390
B7G8X6			A0T0C6	B7GCL6	B7FQX9		B7G4P8
B7GD08			B7FRU7	B7FSQ9	B7G0Q0		B7G1B7
B7FVK4			A0T0G9	B7G6Z9	B7G668		B7G9X4
B7G3C3			A0T0A3	B7FT09	B7GDM2		B7FTC3
B7GD06			B7FXW1	B7FXX9	B7GD42		B7G4S5
B7G8J8			A0T0L9	B7G2L6	B7G4C9		B7G0I6
B7FTG9			A0T097	B7G930	B7FTN1		B7G4P7
B5Y447			B5Y4V1	B7G725	B7G7C0		B7FY02
B7FXB8			B7G7I8	B7G585	B7G620		B7FW75
B7FYN9			B5Y3C2	B7G2Q9	B7G0G2		B7FNS0
B7G029			B7G3M8	B7FNS0	B7FTU7		B7FZQ7
B7FWK5			B7G1T1	B7G6I9	B7FZ38		B7FS03
B5Y3A6			B5Y591	B7G2K7	B7FQC0		B7FQW5
B7FQV7			B7FPU3	B7GD37	B7G8Q2		B7FT30
B7G2S4			B7FR47	B7FXA2	B7FSA5		B7FPP0
B5Y4U0			B7FPI8	B7FPB3	B7G2B9		B7FTD3
B7FS38			B7FYX4	B7G518	A0T096		B7FR47
B7FXY6			B7G4J2	B7FUG0	B7G761		B5Y4Q0
B7G459			B7FTM8	B7G2I1	B7FZ66		B7FPZ7
B7G9Z8			B5Y4Y9	B7FWX2	B7FYE5		B7FVD4
B7FWM4			B7GC82	B5Y3L8	B7G2N5		B7FW59
B5Y3W5			B7GEJ8	B7FTK7	B5Y5L1		B7S4C9
B7G9J8			B7G4W8	B7FZG8	B7FRF1		B7G0N4
B7FUB0			B7GCY3	B7FYM2	B7GE39		B7GCB8
B7FZ98			B7G220	B7G961	B7G090		B7GDI1
B7GEH1			B7FTW5	B7G6C5	B7G627		B7G6C3
B7FTT2			B7FVX0	B7FPX3	B5Y454		B7G055
B7G332			B5Y4R0	B7S3L8	B7FW72		B7FVQ4
B7G868			B7FVC1	B7FYV7	B7FY24		B7G4R3
B7G2C7			B7G277	B7FZC8	B7FYN7		B7G654
B7FRZ3			B7S423	B7FT16	B7FZU4		B7S4I1
B7G8H4			B7FSE2	B7GDA6	B7FRG3		B7GEJ2
B7GDH4			B7S3T1	B7GCY9	B5Y443		B7FNU6
B5Y3D4			B7FUS8	B7G805	B7FQY2		B7GBG7
B7FVF7			B5Y3U8	B7G552	B7FVW1		B7FSX8
B7FR38			B7G995	B7G0Q0	B7GE38		B7G4L5
B7G185			B7FXE4	B7G668	B7FZT3		B7G058
B5Y3G2			B7G1Z5	B7G7B0	B7FWS5		B7FWI3
B7GD14			B7FZQ2	B7G1G6	B5Y3F6		B7G4W8
B7FTT5			B7G619	B7GCG9	B7G092		B7FPC7
B7FRG0			B5Y446	B7GA45			B7FYY1
B7FYP5			B7G1V7	B7FXB0			B7FTS8
B7G2U8			B7GES5	B7G3T2			B7GDX5
B7GDL6			B7G384	B7G9H4			B7FQU4
B7G0Z6			B7GEP3	B7S466			B7S4J1
B7FU18			B7G0J4	B5Y3D5			B7G220
B7GDJ9			B7G156	B7GAI8			B7G9G9
B7GBS5			B7G752	B7G298			B7G4K2
B7G6M4			B7G721	B7G4C9			B7S3N8
B7FZE4			B7FPQ3	B7GA81			B7GE75
B7FSJ2			B7G0L6	B7G845			B7G514
B7G4X9			B7G237	B7GE27			B7G4S6
B7G6X9			B5Y4Z8	B7GD28			B7G5C2
B7G3X7			B7GAV1	B7GE51			B7GAE6
B5Y5K9			B7FXD3	B7FQJ6			B7GBA9
B7FTE9			B7FTR0	B7FPH3			B7FQ65
B5Y4C6			B7GDH2	B7GA00			B5Y5I8
B7FS40			B7GA39	B7G529			B7FT59
B5Y3X0			B7G964	B7G5R3			B7FPW5
B7FZE9			B7G4M9	B7GBI0			B7FRH1
B7G4G2			B7FWR4	B7S4C1			B7FQG9
B7G800			B7FZP4	B7G0G2			B7G6P4
B7G4E6			B7G8R4	B7S452			B5Y560
B7G0Z8			B7G6L5	B7FX84			B7FPI3
B7S3S9			B7G155	B7FXQ3			B7G517
B7S3T2			B7FYH2	B7FTB9			B7G345
			B7FYB7	B7G334			B7FPX6
			B7G6G0	B7G2K9			B7GC81
			B5Y5K1	B7FRD3			B7G3N8
			B7FU98	B7G8U0			B7G7T1
			B7G1G4	B7FZ38			B5Y411
			B7GAZ5	B7FQC0			B7S483
			B7FXC0	B7GE28			B7G855
			B7GCB6	B7G8Q2			B7G8R8
			B7G8C3	B7GAR0			B7GBY3
			B7S3M1	B7GE53			B7G3L2
			B7G712	B7S3Q6			B7G910
			B7S420	B7G4P9			B7G4A8
			B7FSN2	B7FRD2			B5Y535
			B7G2Z5	B7FYT1			B7FTV1
			B7GAG9	B7G2E6			B5Y3H9
			B7FVQ0	B7G9G7			B5Y4N3
			B7FS16	B7G718			B7FS97
			B7FPZ8	B7FZ66			B7GA45
			B7G2Z6	B7G9Z6			A0T0F2
			B5Y3G4	B7FV20			B7FNX1
			B7G6K7	B5Y572			B7GBM4
			B7G188	B5Y5L1			B7FQT1
			B7S442	B7GD07			B7FVJ4
			B7FWX5	B7GEF2			B7G4H3
			B7G4Y0	B7G2R4			B7FNU0
			B7G6M9	B7FZG7			B7GDY8
			B7GD60	B7G4J8			B7FQW9
			B7G0T4	B7G4J3			B7G373
			B7G5I1	B5Y5L0			B7GER0
			B7G8Q9	B7G1L8			B5Y517
			B7FNV3	B7GE39			B7FW02
			B7GD85	B7G0S8			B5Y555
			B7G2K5	B7FU89			B7G3B1
			B7G0L4	B7G0L9			B7GEM5
			B7G5U8	B7S3N7			B7G307
			B7GBP3	B7G9I2			B7FQR0
			B7FYD5	B7GBB9			B7GAT0
			B7FV10	B7FSE5			B7FQV8
			B7FUR4	B7FQE5			B7GC03
			B7G3I3	B5Y454			B7FP49
			B7G223	B7FW72			B7FS38
			B7FUL0	B7GDJ9			B5Y5F8
			B5Y3C9	B7FQ86			B7G4K9
			B7GA71	B7FUU0			B7GA31
			B5Y5D0	B7FZU4			B7G8U2
			B5Y5G8	B7FZG0			B7FQ30
			B7G523	B7G3U6			B7GEG2
			B7FSB6	B7FVW1			B7FPR5
			A0T0C8	B7GDG2			B7G5M3
			B7FPR3	B7GE38			B7FNU5
			B7G7W7	B7FV03			B7FTA7
			B7FZI4	B7G0U3			B5Y5D3
			B7FZK0	B5Y5J7			B7G5L2
			B7G997	B7G1X8			B5Y3C3
			B7GA40	B5Y460			B7FNV5
			B5Y3J7	B7GAJ0			B5Y4F4
			B7FW67	B7FVR6			B7FUG3
			B7G0B2	B7FRK2			B7G4Q0
			B7G5V5	B5Y3F6			B7GBX5
			B7G6P1	B7G8H5			B5Y4V0
			B7G5H5				B7FU62
			B7FQK1				B7FU63
			B7FZB3				B7FQS3
			B5Y5L3				B7GES2
			B7GCT5				B7FVU4
			B7S3I6				B7GCY1
			B7GAW7				B7S4G5
			B7G0I9				B7FW23
			B7G3J1				B7GCQ2
			B7GCY2				B7FX77
			B7G1J5				B7G9Z1
			B7GAH8				B7S3U4
			B7G524				B7FXA7
			B7G398				B7FXD1
			B7GDA2				B7S420
			B7FSE0				B7G382
			B7G4H7				B7FPQ1
			B5Y3C8				B7G8D6
			B7FRM6				B5Y439
			B7G713				B7GCJ3
			B7FWN7				B7FZC4
			B7FQV3				B7FQN9
			B7FY87				B7G3M3
			B5Y578				B7G273
			B7FYD7				B7FYD4
			B7GBM1				B7S448
							B7FVI0
							B7FVG3
							B7GC55
							B7GDT2
							B7GA85
							B7S3Q7
							B7G7J0
							B5Y3W8
							B7G308
							B7G230
							B7FPX7
							B7FVV0
							B7FR89
							B7G357
							B7FY49
							B7FYZ9
							B7GD85
							B5Y3K7
							B5Y4Q3
							B7FYK8
							B7FX88
							B7GD31
							B7GE06
							B7G5R2
							B7G4M6
							B7FVA2
							B7G1W9
							B7GE72
							B7GD23
							B7G3N1
							B7G638
							B7FPN8
							B7FNU3
							B7G3R8
							B7GD27
							B7G7A4
							B7FUX6
							B7FZ09
							B7FXP8
							B7G388
							B7GE31
							B7FYC8
							B5Y4F3
							B7G4J9
							B7GDJ4
							B7FVT9
							B7FQN3
							B7S4D2
							B7FZ99
							B7FVA1
							B5Y3P1
							B7FSX4
							B7G5D9
							B7GE48
							B7G982
							B7FR29
							B7FXH6
							B7G0S9
							B7GAB9
							B7G2U0
							B7FRR1
							B7FVT7
							B7GBU2
							B7G623
							B7GD54
							B7FYY5
							B5Y4F6
							B7FVA6
							B7G9I2
							B7G3H2
							B7FY88
							B7G4C8
							B7G2W5
							B7G824
							B7FTI5
							B7G037
							B7G2V4
							B7GBT6
							B7G6H9
							B7FVH4
							B7FY24
							B7G5R0
							B7FZV2
							B7FWC6
							B7FY16
							B7FZE3
							B7FVU2
							B7G6A3
							B7S4E9
							B7G1B6
							B7G0M7
							B7FQ41
							B7G0Q1
							B5Y5E6
							B7FRG3
							B5Y5Q6
							B7G3U6
							B7G5E4
							B5Y438
							B7G9Z0
							B7FTM4
							B5Y5E3
							B7GB06
							B7FPP5
							B7G1X4
							B7G0H5
							B7FXT7
							B7FPG9
							B7FSH6
							B7FSG9
							B5Y459
							B7G3B8
							B7FP12
							B7G0B6
							B7FP01
							B7G3T1
							B7GDX9
							B7G3L3
							B7FQ36
							B7G5A8
							B7G9Y4
							B7FYE2
							B7FVH7
							B7G3J9

## Sheet: Thalassiosira pseudonana
Calcium	Cobalt	Copper	Iron	Magnesium	Manganesse	Nickel	Zinc
A0T0W2	B8BWB1	B8BRP1	A0T0U2	A0T0M8	B8LBM8	B8LCG0	A0T0Q9
B8LCX5	B8C9X1	B8CB71	A0T0M8	A0T0W2	A0T0W2	B8BQA0	A0T0R0
B8BRC9	B8BZW3		A0T0W2	A0T0T0	B8BSH7		B8C133
B5YP12	B5YMI7		A0T0T0	B8C6S5	B8BUE5		B8BW62
B8C6M7			B8C4D7	A0T0M9	B8C3S4		B8C656
B8BWG5			A0T0T6	A0T0R0	B8BQP0		B8C5Q4
B8C1D9			A0T0R9	A0T0N6	B8CDD1		B8BVF6
B8CDA7			A0T0N2	B8BWG0	B8C1A9		B8LEB3
B5YM85			Q4G2T3	B8BSH7	B8CC93		B8LE94
B8C8B3			A0T0U1	B8C7E9	B8CAU4		B8C1Q6
B8C3A2			A0T0M9	B8BUE5	B8BQ53		B8C750
B8BTL5			A0T0W4	B8C3S4	B8LCY3		B8C493
B5YMR3			B8BVG6	B8LBT8	B8BSS2		B8C2A1
B8C1D6			B8BVR1	B8C9L4	B8C6T8		B8C0Y7
B8CFG7			B8C628	B8BSR1	B8BXQ0		B8C3T5
B8C0A2			B8CE01	B8C1Q8	B8LDI3		B8C272
B8C028			B8C358	B8BUE1	B8CEP9		B8C844
B5YMR6			B8BV54	B8LEU9	B8BQB6		B5YLM0
B5YNV3			B8BZI1	B8BUR8	B8C0L4		B8BQ50
B8LBY0			B8LCA1	B8BQ53	B8LCC5		B8BT68
B8LEA6			B8C834	B8C4M1	B8C3H0		B8CG10
B8BZX0			B8BQK0	B8BYW8	B8C898		B8C694
B8C204			B8C1B5	B8C9P0	B8BWB1		B8C1W5
B8C864			B8C1W2	B8BQH3	B8BRV3		B8LC57
B5YMV4			B8C2Y3	B8BUN7	B8BZL0		B8C2W0
B8LDU9			B8CBM0	B8LEK3	B8CBL0		B8BXX9
B8BRV7			B8C6K5	B8CEP9	B8CDC7		B8BQM0
B8C1T4			B8LEU9	B8C0L4	B8LBV9		B8C5S8
B8C4G1			B8C7Q9	B8C9F4	B8BY58		B8C402
B8C1X4			B8LE69	B5YNT7	B8BV57		B8BQM1
B5YN41			B8CGB6	B5YMW3	B8CEB4		B8BYU3
B8BWR9			B8LD38	B8C276	B8C135		B8CCP5
B8BVX2			B5YNR0	B5YMJ7	B5YMM5		B8C7B5
B8CAN9			B8C7D5	B8C981	B8BX38		B8LCD1
B8C2J8			B5YLK5	B8BY55	B8LDL9		B8C7G1
B8C0W0			B8BQT3	B8BTD0	B8BY50		B8CB57
B8BWZ9			B8BQN8	B8BXS2	B5YMX2		B5YNP6
B8LD42			B8LCB5	B8BTL3	B8C0U6		B8BQB0
B8CFY2			B8BR94	B8LDE3	B8BX76		B5YNH4
B8LD43			B8BVQ3	B8CFR2	B8BX37		B8BXX7
B8C3X7			B8C955	B8C2V4	B8CDK2		B8C522
B8C3H8			B8CE54	B8BUQ2	B8BYY6		B8LEE9
B8CF59			B8CCT9	B8C2I2	B8C657		B5YLP7
B8C321			B8C3T1	B8C486	B8C024		B8C4U6
B8C4N8			B8BYI4	B8CE77	B8C6M9		B8BUR5
B8C5L4			B8C487	B8C9V4	B8LE32		B8BTE8
B8LC50			B8CCD7	B8C1U8	B8CC02		B8BV22
B8BZ47			B8BYN2	B8CBF3	B5YMI7		B8C840
B8BTL1			B8C0T0	B8C898	B8BUN0		B8BW77
B8BZV7			B8BRJ2	B8C7A9	A0T0T1		B8BQH2
B8CE53			B8CCN9	B5YNN7			B8LCL5
B8CAM8			B8C011	B8BVY7			B5YMR7
B8CDF2			B8CCG5	B8C1R7			B8CEZ6
B8BU58			B8CF37	B8BQU3			B8CDX1
B8BQ12			B8BZB7	B8CE06			B8LBW5
B8BTR4			B8C4Q2	B8BRV3			B8BQU9
B8BWM4			B8C5V3	B8CE39			B8BWI3
B8BS98			B8CA19	B8BZT5			B8C6G8
B8C5W8			B8LE84	B8BZL0			B8CFK4
B8C279			B8BRE1	B8C060			B8LBH7
B8BS18			B8C7A3	B8CBL0			B8CCF4
B8C5C5			B8BQ74	B8BYZ1			B8CFL9
B8C594			B8CEE0	B8BQ02			B8CE50
B8BTK8			B8C536	B8BTL6			B8C4S2
B8LD33			B8CFF5	B8BZT7			B8CFT8
B8BYR6			B8BRL1	B8CDC7			B8CCK6
B5YMJ6			B8LEU5	B8LBV9			B8C631
B5YND2			B8CG91	B8CE98			B8C061
B8CGJ7			B8LEA7	B8CBW8			B8BTL4
B8C0A4			B8C590	B8C1K8			B8BX13
B8BZ05			B8BQ79	B8CEB4			B8LC63
B8CAS7			B8C0B0	B8C135			B8LD18
B8BWY9			B8BXP6	B8BQ52			B8C852
B8BV09			B8BXE3	B8BWE6			B8C2N7
B8C3W1			B8CF25	B8C332			B8BTR3
B8CFT6			B8BUQ3	B8BWB8			B8C277
B8C4W1			B8CC74	B8BWG7			B8C1B2
B8LCI9			B8C0H3	B8CD36			B5YNU4
B8BPV5			B8LC77	B8BTF6			B8CAX1
B8LBK8			B8CBE4	B5YMM4			B8LBY0
B5YMJ5			B8CF21	B8BZV7			B8BY51
B8C4I0			B8LC43	B8C140			B8C1E7
B8BQ77			B8C497	B8CC27			B8CDG6
B8C4F1			B8C666	B8BW89			B8BTM6
			B8BTJ8	B8BVN3			B8CCL2
			B8C4S6	B8BZ41			B8CEX8
			B8C6T1	B8LEQ1			B8BQM4
			B8BSJ2	B8BZT6			B8C123
			B8BQ31	B8C8Q6			B8C8P3
			B8LC79	B8BTR4			B8C7J1
			B8BQZ8	B5YMH1			B8BYI8
			B8C081	B8C3E2			B8CFV7
			B8C7D4	B8BX76			B8BXR8
			B8LDW8	B8C6F6			B8BQM2
			B8LE51	B8BXV9			B8CC29
			B8CBU0	B8BS06			B8C4N5
			B8BWK5	B8LES4			B8C319
			B8C234	B8CC20			B8CET6
			B8CBI9	B8C7W6			B8C2N3
			B8CD01	B8C024			B8C2Q4
			B8BZX8	B8C6T9			B5YNU2
			B8BQ14	B8C6M9			B5YM52
			B8LC93	B8LD52			B8LDZ6
			B5YLL5	B8C4N3			B8CAE9
			B8C1R4	B8BR98			B8C0G8
			B8BTI1	B8C3X6			B8CDC5
			B5YLH9	B8BR31			B8CBC8
			B8BWH5	B8BY56			B8C5R3
			B8C609	B8C340			B8BWB1
			B8BXN8	B8CC02			B8CB14
			B5YMA2	B8BQP1			B8LDH3
			B8BYZ9	B8C0J6			B8BRS4
			B8CBB6	B8LCM7			B8C307
			B8BUD0	B8BY63			B8CGC5
			B8BYE9	B8C355			B8BWM0
			B8C3V9	B8CBL4			B8C9X1
			B8LEG9	B5YM90			B8C2F1
			B8BQ36	B8BR08			B8CDT4
			B8BW81	B8LEL5			B8BQB2
			B8LDJ4	B8CCL4			B8BTC6
			B8BS05	B8C413			B8CCE8
			B8BSA1	B8C807			B8LBN2
			B5YP72	B8C4Z8			B8C1A8
			B8LBT6	A8DP56			B8BY31
			B8CEK4				B8BRB6
			B8LD41				B8LCF9
			B8CEC4				B8BRS6
			B8CFA9				B8BQ02
			B5YN28				B8BXM0
			B8CFF8				B8C8H9
			B8CDA5				B8BYJ6
			B8LEB6				B8BUS7
			B8BZ06				B8BYW3
			B5YMM0				B8BRB9
			B8C7H4				B8BS47
			B8CBF7				B8BYH8
			B8C704				B8C9T3
			B8C9F1				B8LBL9
			B8CBG7				B8C1C8
			B8C9D5				B8CB72
			B8LDS9				B8BUB0
			B8C6B7				B8C3S5
			B8LES4				B8LCE8
			B8CBQ2				B8BVX8
			B8CA75				B8C0F3
			B8BZA4				B8CBA9
			B8CBI7				B8LBW8
			B8BQK6				B8BWF8
			B8C6L5				B8CFR9
			B8BSA5				B5YLN3
			B8BWK2				B8C860
			B8LET5				B8CEI6
			B8LC73				B8CAM0
			B8LES1				B8C4J7
			B8BVW8				B8C8A6
			B8BU80				B8BWP7
			B8C881				B8CAK8
			B5YP71				B8BQB9
			B8C4F7				B8BQB8
			B8C3B4				B8BWS0
			B8BWG3				B8C3H8
			B8CEB8				B8CEW3
			B8BTB6				B8CDX5
			B8C2J5				B8CGH9
			B8CDS1				B8BQJ7
			B8BUJ6				B8BXX8
			B8CCG6				B8C846
			B8BZN6				B8LBP5
			B8C5U2				B8LBX0
			B8BYB2				B8CEK5
			B8BV16				B8C249
			B8LDQ4				B8CG52
			B8CFH2				B8BZF0
			B8CF38				B8CCH9
			B8BZI8				B8BSA9
			B8C1U1				B5YNP2
			B8C4H5				B8C3J2
			B8C6Z4				B8CEQ0
			B8LD44				B8BRY9
			B8BXT4				B8BXS1
			B8C2R5				B8C622
			B5YME4				B5YN66
			B8C5J7				B8LEG9
			B8BTX8				B8CBK3
			B8CCB2				B8BR88
			B8C8G5				B8BYJ9
			B8CE85				B8BW81
			B8C869				B8C598
			B8BX01				B8BU58
			B8C1K5				B8C3I9
			A0T0N0				B8C6U7
			B8LBJ3				B8CCM1
			B8LBJ6				B8BZ67
							B8CC82
							B8CE94
							B8CAX8
							B8BYZ6
							B8C3M9
							B8BX48
							B8CA53
							B8CBD3
							B8LCC3
							B8LD19
							B8BZ96
							B8CBE0
							B8BUS8
							B8C5L8
							B8CDX0
							B8C0H8
							B8C171
							B8C9H0
							B8BYC6
							B8BRA2
							B5YMI0
							B8C6L3
							B8BX39
							B8BXU6
							B8CF02
							B8BYA1
							B8C2F4
							B8CAZ4
							B8C513
							B8C6X3
							B8C8S3
							B8C998
							B8C9A0
							B8CDL0
							B8CA12
							B8C1W8
							B8BTQ1
							B8BUJ9
							B8BTF2
							B8BXL0
							B8C6I8
							B8BTQ0
							B8CCD8
							B5YNZ1
							B8C782
							B8BTG4
							B8C4Y0
							B8BY82
							B8C8Y8
							B8C1X3
							B5YP41
							B8LD90
							B8C7X6
							B5YMZ4
							B8BQT8
							B8C350
							B8CG80
							B8C0L7
							B8BZ25
							B8BWG3
							B8LCU0
							B5YMY6
							B5YMU4
							B8LCH3
							B8C9G9
							B8LCG6
							B8BSD4
							B8CBU9
							B8BXA4
							B8BXQ1
							B8BSF0
							B8LDS8
							B8BR45
							B8CAD4
							B8C2F0
							B8C5U2
							B8BWK6
							B8BWT2
							B8CBZ4
							B8BTJ4
							B8LDB0
							B8C0N4
							B8LBX3
							B8C2Z7
							B8C1Q2
							B8BQH9
							B8CB35
							B8BUI2
							B8BYB5
							B8C2A8
							B8BQX3
							B8BUR1
							B8CE74
							B5YLR9
							B8LCA5
							B8C707
							B8C9F3
							B8LC83
							B8CA61
							B8C2U4
							B8BVN7
							B8CDM0
							B5YMI7
							B8LBZ7
							B8C8G5
							B8C356
							B8C2W1
							B8C231
							B5YMM8
							B8CFY4
							B8CFD7
							A0T0S3

## Sheet: Pseudo-nitzschia multistriata
Calcium	Cobalt	Copper	Iron	Magnesium	Manganesse	Nickel	Zinc
A0A448Z4Z7	A0A448Z2G8	A0A448Z559	A0A448ZN61	A0A448Z175	A0A448Z535	A0A448ZGQ1	A0A448ZQU0
A0A448Z3X0	A0A448ZH52	A0A448Z7M2	A0A448ZM38	A0A448ZHB8	A0A448ZAZ8	A0A448Z241	A0A448ZGV2
A0A448ZLN1	A0A448ZH52	A0A448ZI48	A0A448ZMD3	A0A448ZAY9	A0A448YVY5	A0A448ZMD2	A0A448ZKD1
	A0A448ZTD7	A0A448ZC22	A0A448ZDR9	A0A448Z8B5	A0A448ZGN4		A0A448Z3E3
		A0A448Z5C7	A0A448YUA6	A0A448ZKW6	A0A448ZJF5		A0A448YUN4
		A0A448ZEN9	A0A448Z897	A0A448Z0S1	A0A448ZGJ5		A0A448Z0K4
			A0A448Z2N0	A0A448ZKH4	A0A448Z0M8		A0A448ZFC7
			A0A448Z0Q3	A0A448Z8E7	A0A448ZTB9		A0A448ZD87
			A0A448Z1T7	A0A448Z9T2	A0A448ZKH7		A0A448ZIB7
			A0A448ZM21	A0A448ZE38	A0A448ZNH4		A0A448ZJC3
			A0A448ZFD5	A0A448ZE27	A0A448ZSM6		A0A448ZR00
			A0A448ZSX1	A0A448ZN70	A0A448Z5M8		A0A448Z986
			A0A448ZEZ0	A0A448ZKE1	A0A448ZN96		A0A448Z0C1
			A0A448Z5W0	A0A448YYP3	A0A448Z8V3		A0A448ZN44
			A0A448ZGN9	A0A448YW07	A0A448ZR67		A0A448Z4E2
			A0A448Z5L0	A0A448ZQE2	A0A448Z7T1		A0A448YVM1
			A0A448ZMM6	A0A448ZAR1	A0A448ZFY7		A0A448ZDP4
			A0A448ZIJ0	A0A448ZGR1	A0A448ZK02		A0A448ZH98
			A0A448ZPJ6	A0A448ZBS4	A0A448Z6M9		A0A448Z1F0
			A0A448Z7E9	A0A448Z588	A0A448Z0U6		A0A448YU91
			A0A448Z542	A0A448ZNA6	A0A448Z5X4		A0A448ZRY0
			A0A448YZ38	A0A448YZ86	A0A448YXQ9		A0A448Z1P1
			A0A448ZRG5	A0A448YYG3	A0A448ZQJ2		A0A448ZBN3
			A0A448YXE5	A0A448ZGJ5	A0A448YZW7		A0A448ZT77
			A0A448ZTG2	A0A448Z001	A0A448ZH29		A0A448ZG10
			A0A448Z5N0	A0A448Z888	A0A448YWK9		A0A448ZI65
			A0A448Z6J8	A0A448Z0M8	A0A448Z2G8		A0A448ZD26
			A0A448ZBT4	A0A448ZFP9	A0A448Z152		A0A448Z568
			A0A448ZLZ8	A0A448Z889	A0A448Z6F3		A0A448ZE27
			A0A448ZLU2	A0A448ZPD7	A0A448YW42		A0A448Z8E6
			A0A448Z5V0	A0A448ZNH4	A0A448Z3Y0		A0A448YXM4
			A0A448ZST0	A0A448ZSM6	A0A448Z4T2		A0A448Z7E9
			A0A448ZIN7	A0A448Z5M8	A0A448ZRJ0		A0A448ZR68
			A0A448ZP06	A0A448Z1E3	A0A448YUA4		A0A448Z230
			A0A448YYC7	A0A448ZEU8	A0A448YZT4		A0A448ZDG9
			A0A448YW41	A0A448YUX2	A0A448ZK03		A0A448ZKE8
			A0A448Z7H0	A0A448YU90	A0A448ZP51		A0A448ZMD5
			A0A448Z8Y6	A0A448YWR7	A0A448YXR4		A0A448YXM5
			A0A448Z6V9	A0A448ZP67	A0A448ZI28		A0A448Z5L7
			A0A448Z519	A0A448Z403	A0A448Z586		A0A448ZBI9
			A0A448Z616	A0A448YYH1	A0A448ZGU5		A0A448YUM3
			A0A448ZQD0	A0A448Z4U4	A0A448ZCT9		A0A448Z4F5
			A0A448ZDV1	A0A448Z502			A0A448Z3D1
			A0A448YZD2	A0A448ZP30			A0A448ZBC3
			A0A448Z7P7	A0A448ZM57			A0A448ZD18
			A0A448Z597	A0A448ZI47			A0A448ZD92
			A0A448ZAV9	A0A448ZK02			A0A448YX52
			A0A448ZCM5	A0A448ZLX3			A0A448ZJB0
			A0A448Z8S4	A0A448ZIR6			A0A448ZNT9
			A0A448Z9H1	A0A448ZEJ2			A0A448Z293
			A0A448ZPE5	A0A448Z9S3			A0A448ZR14
			A0A448ZBK3	A0A448Z766			A0A448YWR4
			A0A448ZAR7	A0A448ZER3			A0A448ZPN5
			A0A448ZMH4	A0A448Z3B7			A0A448ZS79
			A0A448ZD16	A0A448ZKG1			A0A448ZKD0
			A0A448ZKA8	A0A448ZP61			A0A448ZA56
			A0A448YWX3	A0A448Z7S5			A0A448ZP58
			A0A448Z886	A0A448ZFC2			A0A448ZAG5
			A0A448ZLY0	A0A448ZLQ1			A0A448ZK60
			A0A448Z8Y2	A0A448ZMM0			A0A448ZTK4
			A0A448ZPF1	A0A448Z6F3			A0A448YY80
			A0A448YW15	A0A448Z005			A0A448ZM53
			A0A448ZEJ3	A0A448Z3Y0			A0A448Z2L5
			A0A448ZJ26	A0A448ZBT5			A0A448ZJT5
			A0A448Z851	A0A448Z8Q9			A0A448ZS86
			A0A448Z9J9	A0A448Z7A2			A0A448ZEC8
			A0A448ZM07	A0A448Z0B5			A0A448ZGK3
			A0A448Z538	A0A448Z9D3			A0A448ZB42
			A0A448Z1G8	A0A448ZGU0			A0A448ZTA1
			A0A448YXT3	A0A448Z4T2			A0A448YVX8
			A0A448ZGC8	A0A448ZCN3			A0A448YWB7
			A0A448ZCZ9	A0A448Z091			A0A448Z192
			A0A448YWB4	A0A448ZJC4			A0A448ZP06
			A0A448ZI88	A0A448ZF58			A0A448YXY1
			A0A448YYK0	A0A448ZGK8			A0A448YV86
			A0A448ZCV6	A0A448ZAV1			A0A448Z1C8
			A0A448ZQF5	A0A448ZKX8			A0A448Z930
			A0A448Z4Z5	A0A448ZDL8			A0A448Z9Q4
			A0A448Z4E6	A0A448ZN51			A0A448ZR43
			A0A448Z733	A0A448Z6K0			A0A448Z6H0
			A0A448YZS5	A0A448ZK03			A0A448Z4D1
			A0A448Z0W2	A0A448YXR4			A0A448ZC40
			A0A448ZGF7	A0A448ZJS3			A0A448Z8D9
			A0A448ZIN4	A0A448ZKQ4			A0A448YXF9
			A0A448Z3A8	A0A448Z9C3			A0A448ZNG6
			A0A448Z239	A0A448Z8C0			A0A448Z3Y7
			A0A448ZRA2	A0A448ZSW9			A0A448Z093
			A0A448Z426	A0A448ZNP9			A0A448ZQC8
			A0A448Z3Y4	A0A448ZIP0			A0A448ZSR6
			A0A448ZII0	A0A448ZR08			A0A448ZI24
			A0A448ZJ00	A0A448ZK95			A0A448ZR93
			A0A448ZMT7	A0A448ZFA4			A0A448Z889
			A0A448ZQJ7	A0A448Z2T3			A0A448ZMU4
			A0A448YZ01	A0A448ZA85			A0A448Z012
			A0A448ZAE0	A0A448Z096			A0A448ZSS6
			A0A448ZBG2	A0A448ZMR8			A0A448ZDS1
			A0A448YWS8				A0A448YYH8
			A0A448Z4A1				A0A448ZCN4
			A0A448ZAB0				A0A448ZPZ4
			A0A448ZKS1				A0A448Z0U7
			A0A448Z6F3				A0A448ZFI2
			A0A448ZNZ6				A0A448ZM29
			A0A448YY71				A0A448ZIT6
			A0A448Z6N5				A0A448YYE1
			A0A448Z673				A0A448ZP53
			A0A448ZL00				A0A448Z7C8
			A0A448ZQU8				A0A448Z3M4
			A0A448Z1Q6				A0A448Z1F8
			A0A448ZES5				A0A448Z4N6
			A0A448ZA18				A0A448YY13
			A0A448YXR3				A0A448Z440
			A0A448Z9F9				A0A448YUW5
			A0A448YZW0				A0A448ZSU6
			A0A448Z3E5				A0A448ZMI5
			A0A448Z0Q5				A0A448ZE16
			A0A448ZBQ4				A0A448ZK47
			A0A448ZR30				A0A448ZNK2
			A0A448ZD77				A0A448ZCX7
			A0A448ZHI3				A0A448YX80
			A0A448ZBI0				A0A448Z0Q8
			A0A448YVD0				A0A448YWE8
			A0A448Z0H8				A0A448Z2A2
			A0A448ZI57				A0A448ZS87
			A0A448YWY3				A0A448Z878
			A0A448YYZ1				A0A448YWU6
			A0A448YYW9				A0A448Z1B8
			A0A448ZGJ2				A0A448Z8Y2
			A0A448YV80				A0A448ZGR3
			A0A448Z5E9				A0A448Z872
			A0A448Z170				A0A448ZG22
			A0A448Z0N4				A0A448YXY8
			A0A448YVL5				A0A448YZB4
			A0A448Z6D9				A0A448Z2F0
			A0A448ZM68				A0A448ZQL2
			A0A448ZDP1				A0A448Z6C4
			A0A448ZLN8				A0A448ZMK1
			A0A448YY25				A0A448Z9E2
			A0A448ZAU7				A0A448Z260
			A0A448ZNX8				A0A448ZF59
			A0A448ZH09				A0A448ZJ19
			A0A448Z1S8				A0A448Z295
			A0A448ZSM7				A0A448YVK6
			A0A448YYW5				A0A448YV53
			A0A448Z7K9				A0A448YV96
			A0A448ZLI8				A0A448Z191
			A0A448ZRS2				A0A448ZE25
			A0A448Z3W3				A0A448YVU6
			A0A448Z7X1				A0A448Z8N3
			A0A448Z3I9				A0A448ZBQ0
			A0A448YZ23				A0A448ZR24
			A0A448ZKJ9				A0A448ZEQ9
							A0A448ZC30
							A0A448YYL7
							A0A448ZDP0
							A0A448ZJT9
							A0A448Z895
							A0A448ZCX9
							A0A448ZR89
							A0A448ZCE9
							A0A448ZBC7
							A0A448ZQQ5
							A0A448Z915
							A0A448ZB64
							A0A448Z730
							A0A448Z1J0
							A0A448ZB76
							A0A448Z7I7
							A0A448ZCE8
							A0A448YY15
							A0A448ZCJ2
							A0A448Z6Q3
							A0A448YW86
							A0A448ZJ23
							A0A448YWK6
							A0A448Z9J0
							A0A448YYP6
							A0A448YZI8
							A0A448ZSA0
							A0A448ZRS7
							A0A448ZLP1
							A0A448Z210
							A0A448Z3P8
							A0A448ZCJ5
							A0A448ZSD5
							A0A448ZLW5
							A0A448ZPY7
							A0A448ZGE5
							A0A448ZPS9
							A0A448Z2Q3
							A0A448YX95
							A0A448ZMW9
							A0A448ZRE1
							A0A448ZSF0
							A0A448ZHF1
							A0A448Z2G8
							A0A448ZMY6
							A0A448YY45
							A0A448YYP0
							A0A448ZQM8
							A0A448YUZ3
							A0A448YVJ9
							A0A448YUH9
							A0A448ZQ05
							A0A448ZRJ7
							A0A448YZ07
							A0A448ZP28
							A0A448YUT7
							A0A448ZQ24
							A0A448ZMM9
							A0A448Z8U7
							A0A448ZB36
							A0A448ZJ72
							A0A448ZCW8
							A0A448ZRC4
							A0A448ZSC8
							A0A448Z402
							A0A448ZMY1
							A0A448YWK1
							A0A448Z6T2
							A0A448ZS29
							A0A448YXU7
							A0A448ZP91
							A0A448Z9H6
							A0A448ZGH2
							A0A448ZKL5
							A0A448ZCG4
							A0A448Z683
							A0A448ZDB1
							A0A448Z4B3
							A0A448ZEL7
							A0A448YVX1
							A0A448Z7K6
							A0A448Z9Q2
							A0A448Z6X6
							A0A448Z9F4
							A0A448Z7D8
							A0A448ZHQ6
							A0A448Z6V6
							A0A448Z4G2
							A0A448ZB74
							A0A448Z7A1
							A0A448ZMY0
							A0A448YWW1
							A0A448ZH07
							A0A448YZ69
							A0A448ZJ77
							A0A448Z5Q0
							A0A448ZEN4
							A0A448ZQZ2
							A0A448Z244
							A0A448Z5Y3
							A0A448ZL34
							A0A448ZR36
							A0A448ZG52
							A0A448YUC0
							A0A448ZD10
							A0A448Z8R7
							A0A448ZGN7
							A0A448YZ24
							A0A448Z8C2
							A0A448Z5C0
							A0A448ZKH0
							A0A448YYZ1
							A0A448Z022
							A0A448ZBR7
							A0A448ZST2
							A0A448ZBW3
							A0A448YWB6
							A0A448Z784
							A0A448ZA03
							A0A448ZA93
							A0A448ZGE7
							A0A448Z562
							A0A448ZAK4
							A0A448ZKK7
							A0A448ZTD7
							A0A448Z166
							A0A448Z1I7
							A0A448Z9G4
							A0A448ZSL8
							A0A448ZAQ8
							A0A448ZA33
							A0A448ZAN1
							A0A448ZK93
							A0A448Z619
							A0A448ZJ53
							A0A448ZCN9
							A0A448ZRN4
							A0A448ZGX1
							A0A448ZK01
							A0A448ZR32
							A0A448ZPZ6
							A0A448ZQE7
							A0A448ZNV5
							A0A448Z710
							A0A448YWV2
							A0A448ZM12
							A0A448Z7J3
							A0A448ZS92
							A0A448Z8F1
							A0A448ZHI1
							A0A448Z6Q8
